# Supplementary material for: Elevated NRAS expression during DCIS is a potential driver for progression to basal-like properties and local invasiveness
Source: Breast Cancer Res. 2022 Oct 18;24:68. doi: 10.1186/s13058-022-01565-5 (PMC9578182; doi:10.1186/s13058-022-01565-5)
Supplement: Supplementary file 1 — Additional file 1: Table S1. Pathological, Biomarker and Demographic Characteristics of the patients in the TMAs. [file 13058_2022_1565_MOESM1_ESM.xlsx]

## Sheet: Patient info and biomarkers
Table S1: Pathological, Biomarker and Demographic Characteristics of the patients in the TMAs
	RNA Scope:Signal/cell				Demographics		DCIS TMA biomarker					IDC TMA biomarker						Pathology data (Clinical)
Patient ID	Normal	DCIS	IDC	TMA Set	Race	Ethnicity	ER	PR	HER2/ neu	Ki67	p53	ER	PR	HER2/ neu	Ki67	p53	Year Collected	Age at Collection	Procedure	Laterally	Histology type	Histology Grade	Nuclear grade	Total Nottingham Score	ER	PR	HER2/ neu	Ki67	p53
P23	1.49852	1.99584	2.55557	2	Black	Non-hispanic	0.75	0.62	0	0.01	0	0.36	0.365	0	0.075		2007	49	Lumpectomy	Right	mod-differentiated	II/III	2	Not given	0.9	0.88	0	0.13	0.01
P24	0.601389	2.42499	2.54207	2	White	Non-hispanic	0.805		0					0			2007	53	Lumpectomy	Left	mod-differentiated	II/III	3	Not given	1	0	0	0.15	0
P25	1.65334	2.79782	4.27901	2	White	Non-hispanic	0.05	0.765	1	0.07	0.02	0.195	0.96	1	0.13	0.025	2007	50	Mastectomy	Right	well-differentiated	I/III	2	5/9	0.85	1	1	0.07	0.01
P26	0.710714	3.80644	5.05711	2	White	Non-hispanic	0	0	3	0.2		0	0	3	0.19		2007	91	Mastectomy	Left	poorly-differentiated	III	3	9/9	0	0	3	0.38	0.72
P27	0.612416		3.23891	2	White	Non-hispanic			1		0.01	0.84	0.9	1		0	2007	61	Lumpectomy	Left	well-differentiated	I/III	2	5/9	1	0.9	1	0.02	0
P28	2.20829	2.66613	2.35274	2	White	Non-hispanic	0.48	0.96	0	0.02		0.115	0.91	0	0.06	0	2008	44	Mastectomy	Right	mod-differentiated	II/III	2	6/9	0.89	0.99	0	0.03	0
P29	0.643165	3.7044	3.04672	2	White	Non-hispanic	0.725	0	0	0.095	0	0.56	0.23	0	0.09	0	2008	65	Lumpectomy	Right	well-differentiated		2	5/9	1	0.1	0	0.07	0
P30	1.36537	2.68643	2.91859	2	White	Non-hispanic	0.813333	0.0566667	0	0.0633333	0.0133333	0.9	0.05	0	0.08	0	2008	48	Lumpectomy	Left	mod-differentiated	II/III	2	7/9	0.96	0.01	0	0.15	0
P31	0.832719	1.65974	1.91009	2	White	Non-hispanic	0.545	0.26	1	0.055	0.02	0.88	0.095	1	0.055	0.015	2009	53	Lumpectomy	Left	mod-differentiated		2	6/9	1	0.33	1	0.03	0
P32	1.03821	2.06334	2.34161	2	White	Non-hispanic	0.425	0.58	1	0.05	0.015	0.08	0.6	1	0.04	0	2009	46	Lumpectomy	Right	mod-differentiated	II/III	3	6/9	0.98	0.99	1	0.07	0
P33	0.845978	0.988056	2.05111	2	White	Non-hispanic	0.75	0.64	1	0.015		0.63	0.63	1	0.01		2009	42	Mastectomy	Right	well-differentiated		2	5/9	1	0.77	1	0.01	0
P34	0.959407	4.79043	3.24026	2	White	Non-hispanic			3			0	0	3	0.29		2009	73	Mastectomy	Left	poorly-differentiated	III/III	3	8/9	0.01	0	3	0.6	0.15
P35	0.691991	3.09519	4.19271	2	White	Non-hispanic	0.375	0.725	0	0.125	0	0.295	0.9	0	0.075	0	2009	41	Lumpectomy	Right	NOS	III	3	Not given	0.95	1	0	0.5	0
P36	0.744114		1.90854	2	White	Non-hispanic			1			0.575	0.59	1	0.03	0	2009	68	Mastectomy	Right	mod-differentiated	II/III	2	6/9	0.9	0.99	1	0.03	0
P37	0.528902	3.89929	3.71354	2	White	Non-hispanic	0.86	0	0	0.06	0.01	0.75	0.4	0	0.095	0.01	2009	45	Lumpectomy	Right	NOS	II/III	2	6/9	1	0.55	0	0.05	0
P38	1.19854	1.74156	1.99148	2	Other	Hispanic	0.79	0.125	1	0.015	0	0.7	0.1	1	0.02	0	2009	51	Mastectomy	Right	mod-differentiated		3	7/9	0.99	0.79	1	0.03	0
P39	0.809522	1.99058	1.43965	2	White	Non-hispanic	0.825	1	0	0.04	0	0.46	0.34	0	0.05	0.005	2009	66	Lumpectomy	Left	mod-differentiated		2	6/9	0.9	0.78	0	0.03	0
P40	1.23559	1.75143	2.46019	2	White	Non-hispanic	0.98	0.05	1	0.16	0.01	0.885	0.085	1	0.1	0.005	2009	65	Mastectomy	Left	mod-differentiated	II/III	3	7/9	0.99	0.05	1	0.15	0
P41	0.566169	3.69164	3.91693	2	Black	Non-hispanic	0.51	0.435	0	0.22	0	0.02	0.625	0	0.275	0	2009	61	Lumpectomy	Right	mod-differentiated		3	7/9	0.97	0.67	0	0.39	0
P42	1.94825	2.03004	4.92144	2	White	Non-hispanic	0.61	0.3	0	0.21	0	0.085	0.865	0	0.2525	0	2011	47	Mastectomy	Right	mod-differentiated	II/III	2	6/9	0.99	1	0	0.15	0
P43	1.05764	4.50546	5.52562	2	White	Non-hispanic	0.14	0.06	3	0.22	0.4	0.12	0.015	3	0.17	0.295	2011	51	Mastectomy	Right	poorly-differentiated	III/III	3	9/9	0.7	0.1	3	0.15	0.15
P44	1.19886	3.10857	3.46513	2	White	Non-hispanic	0.4	0.9	1	0.085	0.05	0.32	0.95	1	0.095	0.045	2011	47	Mastectomy	Left	mod-differentiated	II/III	3	6/9	0.97	1	1	0.05	0.02
Table S1-Tab 1. Pathological, Biomarker and Demographic Characteristics of Patient Samples Used for RNA-FISH and biomarkers analyses. Columns B-D: NRAS RNA-FISH signals per cell on the various regions of TMA including Normal, DCIS and IDC. See Tab-2 for details. Columns G-H: Patient Demographics including race and ethnicity. Columns I-S: TMA Biomarkers evaluaed by our expert pathologist: %ER: Per…

## Sheet: ImageJ raw data
NRAS RNA-SCOPE/FISH analysis by ImageJ
	RNA Scope Count	Total Area	Average Size	% Area	Mean	IntDen	Median			Nuclei Count	Total Area	Average Size	% Area	Mean	IntDen	Median		Average Signal/Cell
Pt23-DCIS1-NRas-40x-1_c3.JPG	431	39176	90.896	2.714	255	23178.4	255		Pt23-DCIS1-NRas-40x-1_c1-1.JPG	218	667589	3062.34	46.247	255	780895	255		1.97706
Pt23-DCIS1-NRas-40x-2_c3.JPG	844	94271	111.695	6.531	255	28482.4	255		Pt23-DCIS1-NRas-40x-2_c1.JPG	309	586201	1897.09	40.609	255	483758	255		2.73139
Pt23-DCIS1-NRas-40x-3_c3.JPG	275	20069	72.978	1.39	255	18609.4	255		Pt23-DCIS1-NRas-40x-3_c1.JPG	215	383737	1784.82	26.583	255	455130	255		1.27907
Pt23-IDC1-NRas-40x-1_c3.JPG	388	21907	56.461	1.518	255	14397.6	255		Pt23-IDC1-NRas-40x-1_c1.JPG	221	233628	1057.14	16.185	255	269571	255		1.75566
Pt23-IDC1-NRas-40x-2_c3.JPG	470	64747	137.76	4.485	255	35128.7	255		Pt23-IDC1-NRas-40x-2_c1.JPG	123	336797	2738.19	40.616	255	698238	255		3.82114
Pt23-IDC2-NRas-40x-1_c3.JPG	767	50724	66.133	3.514	255	16863.9	255		Pt23-IDC2-NRas-40x-1_c1.JPG	367	411202	1120.44	28.486	255	285713	255		2.08992
Pt23-normal1-NRas-40x-1_c3.JPG	219	6748	30.813	0.467	255	7857.26	255		Pt23-normal1-NRas-40x-1_c1.JPG	106	176076	1661.09	12.198	255	423579	255		2.06604
Pt23-normal1-NRas-40x-2_c3-1.JPG	216	8867	41.051	0.614	255	10468	255		Pt23-normal1-NRas-40x-2_c1-1.JPG	129	177270	1374.19	12.28	255	350417	255		1.67442
Pt23-normal1-NRas-40x-3_c3.JPG	37	3138	84.811	0.217	255	21626.8	255		Pt23-normal1-NRas-40x-3_c1.JPG	49	67778	1383.22	4.695	255	352722	255		0.755102
Pt24 DCIS-2 NRas(R)-Dapi-40x-1_RFP.JPG	222	11253	50.689	0.78	255	12925.7	255		Pt24 DCIS-2 NRas(R)-Dapi-40x-1_DAPI.JPG	84	131061	1724.49	9.079	255	439744	255		2.64286
Pt24 DCIS-2 NRas(R)-Dapi-40x-2_RFP.JPG	186	11018	59.237	0.763	255	15105.3	255		Pt24 DCIS-2 NRas(R)-Dapi-40x-2_DAPI.JPG	72	70246	1018.06	4.866	255	259605	255		2.58333
Pt24 DCIS-2 NRas(R)-Dapi-40x-3_RFP.JPG	168	22694	135.083	1.572	255	34446.2	255		Pt24 DCIS-2 NRas(R)-Dapi-40x-3_DAPI.JPG	82	131358	1601.93	9.1	255	408491	255		2.04878
Pt24-IDC1-NRas-40x-1_c3.JPG	337	32987	97.884	2.285	255	24960.5	255		Pt24-IDC1-NRas-40x-1_c1.JPG	95	164567	1732.28	11.4	255	441732	255		3.54737
Pt24-IDC1-NRas-40x-2_c3.JPG	306	27906	91.196	1.933	255	23255	255		Pt24-IDC1-NRas-40x-2_c1.JPG	130	193801	1490.78	13.426	255	380148	255		2.35385
Pt24-IDC1-NRas-40x-3_c3.JPG	207	20311	98.121	1.407	255	25020.8	255		Pt24-IDC1-NRas-40x-3_c1.JPG	120	247707	2064.22	17.16	255	526377	255		1.725
Pt24-normal1-NRas-40x-1_c3.JPG	42	16788	399.714	1.163	255	101927	255		Pt24-normal1-NRas-40x-1_c1.JPG	80	109431	1367.89	7.581	255	348811	255		0.525
Pt24-normal1-NRas-40x-2_c3.JPG	61	4574	74.984	0.317	255	19120.8	255		Pt24-normal1-NRas-40x-2_c1.JPG	90	83129	923.656	5.759	255	235532	255		0.677778
Pt25-DCIS2-NRas-40x-1_c3.JPG	360	15316	42.544	1.061	255	10848.8	255		Pt25-DCIS2-NRas-40x-1_c1.JPG	88	272715	3099.03	30.248	255	790254	255		4.09091
Pt25-DCIS2-NRas-40x-2_c3.JPG	150	12949	86.327	0.897	255	22013.3	255		Pt25-DCIS2-NRas-40x-2_c1.JPG	98	113816	1161.39	23.115	255	296154	255		1.53061
Pt25-DCIS2-NRas-40x-3_c3.JPG	102	8910	87.353	0.617	255	22275	255		Pt25-DCIS2-NRas-40x-3_c1.JPG	68	102812	1511.94	20.814	255	385545	255		1.5
Pt25-DCIS22-NRas-40x-1_c3.JPG	525	26407	50.299	1.829	255	12826.3	255		Pt25-DCIS22-NRas-40x-1_c1.JPG	129	298927	2317.26	20.708	255	590902	255		4.06977
Pt25-IDC1-NRas-40x-1_c3.JPG	347	56688	163.366	3.927	255	41658.3	255		Pt25-IDC1-NRas-40x-1_c1.JPG	145	343184	2366.79	23.774	255	603530	255		2.3931
Pt25-IDC2-NRas-40x-1_c3.JPG	478	34386	71.937	2.382	255	18344	255		Pt25-IDC2-NRas-40x-1_c1.JPG	108	269741	2497.6	18.686	255	636888	255		4.42593
Pt25-IDC2-NRas-40x-2_c3.JPG	675	40151	59.483	2.781	255	15168.2	255		Pt25-IDC2-NRas-40x-2_c1.JPG	109	260234	2387.47	18.028	255	608804	255		6.19266
Pt25-IDC2-NRas-40x-3_c3.JPG	472	22083	46.786	1.53	255	11930.4	255		Pt25-IDC2-NRas-40x-3_c1.JPG	115	205378	1785.9	14.228	255	455403	255		4.10435
Pt25-normal1-NRas-40x-1_c3.JPG	150	5444	36.293	0.377	255	9254.8	255		Pt25-normal1-NRas-40x-1_c1.JPG	91	175136	1924.57	12.133	255	490766	255		1.64835
Pt25-normal1-NRas-40x-2_c3.JPG	199	9281	46.638	0.643	255	11892.7	255		Pt25-normal1-NRas-40x-2_c1.JPG	120	193959	1616.33	13.437	255	412163	255		1.65833
Pt26-DCIS1-NRas-40x-1_c3.JPG	480	22231	46.315	1.54	255	11810.2	255		Pt26-DCIS1-NRas-40x-1_c1.JPG	148	240060	1622.03	16.63	255	413617	255		3.24324
Pt26-DCIS1-NRas-40x-2_c3.JPG	537	50652	94.324	3.509	255	24052.6	255		Pt26-DCIS1-NRas-40x-2_c1.JPG	122	200876	1646.53	13.916	255	419864	255		4.40164
Pt26-DCIS1-NRas-40x-3_c3.JPG	502	33308	66.351	2.307	255	16919.4	255		Pt26-DCIS1-NRas-40x-3_c1.JPG	133	224548	1688.33	15.556	255	430524	255		3.77444
Pt26-IDC1-NRas-40x-1_c3.JPG	653	37824	57.923	2.62	255	14770.5	255		Pt26-IDC1-NRas-40x-1_c1.JPG	142	363416	2559.27	25.176	255	652613	255		4.59859
Pt26-IDC1-NRas-40x-2_c3.JPG	754	21571	28.609	1.494	255	7295.23	255		Pt26-IDC1-NRas-40x-2_c1.JPG	130	370127	2847.13	25.641	255	726018	255		5.8
Pt26-IDC1-NRas-40x-3_c3.JPG	840	33493	39.873	2.32	255	10167.5	255		Pt26-IDC1-NRas-40x-3_c1.JPG	176	399752	2271.32	27.693	255	579186	255		4.77273
Pt26-normal1-NRas-40x-1_c3-1.JPG	16	1683	105.188	0.117	255	26822.8	255		Pt26-normal1-NRas-40x-1_c1.JPG	28	19772	706.143	1.37	255	180066	255		0.571429
Pt26-normal1-NRas-40x-2_c3.JPG	17	1988	116.941	0.138	255	29820	255		Pt26-normal1-NRas-40x-2_c1.JPG	20	23038	1151.9	1.596	255	293734	255		0.85
Pt27 IDC-1 NRas(R)-Dapi-40x-1_c3.JPG	372	13320	35.806	0.923	255	9130.65	255		Pt27 IDC-1 NRas(R)-Dapi-40x-1_c1.JPG	54	135650	2512.04	9.397	255	640569	255		6.88889
Pt27 IDC-2 NRas(R)-Dapi-40x-1_c3.JPG	92	6045	65.707	0.419	255	16755.2	255		Pt27 IDC-2 NRas(R)-Dapi-40x-1_c1.JPG	58	128985	2223.88	8.935	255	567089	255		1.58621
Pt27 IDC-2 NRas(R)-Dapi-40x-2_c3.JPG	240	7175	29.896	0.497	255	7623.44	255		Pt27 IDC-2 NRas(R)-Dapi-40x-2_c1.JPG	104	133417	1282.86	9.242	255	327128	255		2.30769
Pt27 IDC-2 NRas(R)-Dapi-40x-3_c3.JPG	176	4717	26.801	0.327	255	6834.29	255		Pt27 IDC-2 NRas(R)-Dapi-40x-3_c1.JPG	81	189607	2340.83	13.135	255	596911	255		2.17284
Pt27- normal-40x-1_c3.JPG	26	1828	70.308	0.127	255	17928.5	255		Pt27- normal-40x-1_c1.JPG	37	34145	922.838	2.365	255	235324	255		0.702703
Pt27- normal-40x-2_c3.JPG	17	270	15.882	0.019	255	4050	255		Pt27- normal-40x-2_c1.JPG	25	44492	2617.18	3.082	255	667380	255		0.68
Pt27- normal-40x-3_c3.JPG	5	976	195.2	0.068	255	49776	255		Pt27- normal-40x-3_c1.JPG	11	7107	2369	0.492	255	604095	255		0.454545
Pt28 DCIS in IDC-2 NRas(R)-Dapi-40x-1_c3.JPG	160	3925	24.531	0.272	255	6255.47	255		Pt28 DCIS in IDC-2 NRas(R)-Dapi-40x-1_c1.JPG	149	280356	1881.58	19.422	255	479804	255		1.07383
Pt28 DCIS-1 NRas(R)-Dapi-40x-1_c3.JPG	190	6133	32.279	0.425	255	8231.13	255		Pt28 DCIS-1 NRas(R)-Dapi-40x-1_c1.JPG	70	174343	2490.61	12.078	255	635107	255		2.71429
Pt28 DCIS-1 NRas(R)-Dapi-40x-2_c3.JPG	238	16144	67.832	1.118	255	17297.1	255		Pt28 DCIS-1 NRas(R)-Dapi-40x-2_c1.JPG	89	230776	2592.99	15.987	255	661212	255		2.67416
Pt28 DCIS-1 NRas(R)-Dapi-40x-3_c3.JPG	374	18652	49.872	1.292	255	12717.3	255		Pt28 DCIS-1 NRas(R)-Dapi-40x-3_c1.JPG	89	178482	2005.42	12.364	255	511381	255		4.20225
Pt28 IDC-1 NRas(R)-Dapi-40x-1_c3.JPG	347	12038	34.692	0.834	255	8846.37	255		Pt28 IDC-1 NRas(R)-Dapi-40x-1_c1.JPG	121	312336	2581.29	21.637	255	658229	255		2.86777
Pt28 IDC-1 NRas(R)-Dapi-40x-2_c3.JPG	274	8508	31.051	0.589	255	7918.03	255		Pt28 IDC-1 NRas(R)-Dapi-40x-2_c1.JPG	115	204056	1774.4	14.136	255	452472	255		2.38261
Pt28 IDC-1 NRas(R)-Dapi-40x-3_c3.JPG	291	8932	30.694	0.619	255	7827.01	255		Pt28 IDC-1 NRas(R)-Dapi-40x-3_c1.JPG	185	173276	936.627	12.004	255	238840	255		1.57297
Pt28 IDC-2 NRas(R)-Dapi-40x-1_c3.JPG	330	12222	37.036	0.847	255	9444.27	255		Pt28 IDC-2 NRas(R)-Dapi-40x-1_c1.JPG	127	267566	2106.82	18.536	255	537239	255		2.59843
Pt28 IDC-2 NRas(R)-Dapi-40x-2_c3.JPG	309	9127	29.537	0.632	255	7531.99	255		Pt28 IDC-2 NRas(R)-Dapi-40x-2_c1.JPG	148	304625	2058.28	21.103	255	524861	255		2.08784
Pt28 IDC-2 NRas(R)-Dapi-40x-3_c3.JPG	305	9970	32.689	0.691	255	8335.57	255		Pt28 IDC-2 NRas(R)-Dapi-40x-3_c1.JPG	117	304121	2599.32	21.068	255	662828	255		2.60684
Pt28-normal -1- 40x-1_c3.JPG	258	3725	14.438	0.258	255	3681.69	255		Pt28-normal -1- 40x-1_c1.JPG	150	264507	1763.38	18.324	255	449662	255		1.72
Pt28-normal -1- 40x-2_c3.JPG	184	3460	18.804	0.24	255	4795.11	255		Pt28-normal -1- 40x-2_c1.JPG	105	168541	1605.15	11.676	255	409314	255		1.75238
Pt28-normal -1- 40x-3_c3.JPG	428	11915	27.839	0.825	255	7098.89	255		Pt28-normal -1- 40x-3_c1.JPG	170	250578	1473.99	17.359	255	375867	255		2.51765
Pt28-normal -2- 40x-1_c3.JPG	145	2863	19.745	0.198	255	5034.93	255		Pt28-normal -2- 40x-1_c1.JPG	51	125860	2467.84	8.719	255	629300	255		2.84314
Pt29 DCIS-2 NRas(R)-Dapi-40x-1_c3.JPG	236	6405	27.14	0.738	255	6920.66	255		Pt29 DCIS-2 NRas(R)-Dapi-40x-1_c1.JPG	66	202344	3065.82	14.017	255	781784	255		3.57576
Pt29 DCIS-2 NRas(R)-Dapi-40x-2_c3.JPG	277	15749	56.856	1.091	255	14498.2	255		Pt29 DCIS-2 NRas(R)-Dapi-40x-2_c1.JPG	61	280851	4604.11	19.456	255	1.17405e+06	255		4.54098
Pt29 DCIS-2 NRas(R)-Dapi-40x-3_c3.JPG	234	12065	51.56	0.836	255	13147.8	255		Pt29 DCIS-2 NRas(R)-Dapi-40x-3_c1.JPG	67	231506	3455.31	16.038	255	881105	255		3.49254
Pt29 DCIS-2 NRas(R)-Dapi-40x-4_c3.JPG	539	13279	24.636	0.92	255	6282.27	255		Pt29 DCIS-2 NRas(R)-Dapi-40x-4_c1.JPG	168	429116	2554.26	29.727	255	651337	255		3.20833
Pt29 IDC-2 NRas(R)-Dapi-40x-1_c3.JPG	344	12766	37.11	0.884	255	9463.17	255		Pt29 IDC-2 NRas(R)-Dapi-40x-1_c1.JPG	83	213062	2567.01	14.76	255	654588	255		4.14458
Pt29 IDC-2 NRas(R)-Dapi-40x-2_c3.JPG	224	7269	32.451	0.504	255	8274.98	255		Pt29 IDC-2 NRas(R)-Dapi-40x-2_c1.JPG	82	222637	2715.09	15.423	255	692347	255		2.73171
Pt29 IDC-2 NRas(R)-Dapi-40x-3_c3.JPG	163	9897	60.718	0.686	255	15483	255		Pt29 IDC-2 NRas(R)-Dapi-40x-3_c1.JPG	72	104381	1449.74	7.231	255	369683	255		2.26389
Pt29-normal -2- 40x-1_c3.JPG	8	82	10.25	0.029	255	2613.75	255		Pt29-normal -2- 40x-1_c1.JPG	16	28357	1772.31	7.81	255	451940	255		0.5
Pt29-normal -2- 40x-2_c3.JPG	67	541	8.075	0.084	255	2059.03	255		Pt29-normal -2- 40x-2_c1.JPG	109	227332	5166.64	15.748	255	1.31749e+06	255		0.614679
Pt29-normal -2- 40x-3_c3.JPG	66	6388	96.788	0.443	255	24680.9	255		Pt29-normal -2- 40x-3_c1.JPG	81	98108	2281.58	6.796	255	581803	255		0.814815
Pt30 DCIS-1 NRas(R)-Dapi-40x-1_c3.JPG	528	15212	28.811	1.054	255	7346.7	255		Pt30 DCIS-1 NRas(R)-Dapi-40x-1_c1.JPG	177	398630	2252.15	27.615	255	574297	255		2.98305
Pt30 DCIS-1 NRas(R)-Dapi-40x-2_c3.JPG	472	16840	35.678	1.167	255	9097.88	255		Pt30 DCIS-1 NRas(R)-Dapi-40x-2_c1.JPG	144	390463	2711.55	27.049	255	691445	255		3.27778
Pt30 DCIS-1 NRas(R)-Dapi-40x-3_c3.JPG	190	7092	37.326	0.491	255	9518.21	255		Pt30 DCIS-1 NRas(R)-Dapi-40x-3_c1.JPG	103	283670	2754.08	19.651	255	702290	255		1.84466
Pt30 DCIS-2 NRas(R)-Dapi-40x-1_c3.JPG	556	15009	26.995	1.04	255	6883.62	255		Pt30 DCIS-2 NRas(R)-Dapi-40x-1_c1.JPG	199	412114	2070.93	28.549	255	528086	255		2.79397
Pt30 DCIS-2 NRas(R)-Dapi-40x-2_c3.JPG	492	9931	20.185	0.688	255	5147.16	255		Pt30 DCIS-2 NRas(R)-Dapi-40x-2_c1.JPG	174	436451	2508.34	30.235	255	639626	255		2.82759
Pt30 DCIS-2 NRas(R)-Dapi-40x-3_c3.JPG	507	8836	17.428	0.612	255	4444.14	255		Pt30 DCIS-2 NRas(R)-Dapi-40x-3_c1.JPG	212	512140	2415.76	35.479	255	616017	255		2.39151
Pt30 IDC-1 NRas(R)-Dapi-40x-1_c3.JPG	520	10070	19.365	0.698	255	4938.17	255		Pt30 IDC-1 NRas(R)-Dapi-40x-1_c1.JPG	153	401082	2621.45	27.785	255	668470	255		3.39869
Pt30 IDC-1 NRas(R)-Dapi-40x-2_c3.JPG	427	12069	28.265	0.836	255	7207.48	255		Pt30 IDC-1 NRas(R)-Dapi-40x-2_c1.JPG	166	418494	2521.05	28.991	255	642867	255		2.57229
Pt30 IDC-1 NRas(R)-Dapi-40x-3_c3.JPG	347	8215	23.674	0.569	255	6036.96	255		Pt30 IDC-1 NRas(R)-Dapi-40x-3_c1.JPG	140	317666	2269.04	22.006	255	578606	255		2.47857
Pt30 IDC-2 NRas(R)-Dapi-40x-1_c3.JPG	485	9465	19.515	0.656	255	4976.44	255		Pt30 IDC-2 NRas(R)-Dapi-40x-1_c1.JPG	131	512139	3909.46	35.478	255	996912	255		3.70229
Pt30 IDC-2 NRas(R)-Dapi-40x-2_c3.JPG	499	11528	23.102	0.799	255	5891.06	255		Pt30 IDC-2 NRas(R)-Dapi-40x-2_c1.JPG	146	512792	3512.27	35.524	255	895630	255		3.41781
Pt30 IDC-2 NRas(R)-Dapi-40x-23_c3.JPG	334	10265	30.734	0.711	255	7837.05	255		Pt30 IDC-2 NRas(R)-Dapi-40x-23_c1.JPG	172	348039	2023.48	24.11	255	515988	255		1.94186
Pt30-normal -1- 40x-1_c3.JPG	86	1809	21.035	0.125	255	5363.9	255		Pt30-normal -1- 40x-1_c1.JPG	70	153017	3060.34	10.6	255	780387	255		1.22857
Pt30-normal -1- 40x-2_c3.JPG	89	2027	22.775	0.14	255	5807.7	255		Pt30-normal -1- 40x-2_c1.JPG	134	377554	11104.5	26.155	255	2.83165e+06	255		0.664179
Pt30-normal -2- 40x-1_c3.JPG	150	4014	26.76	0.278	255	6823.8	255		Pt30-normal -2- 40x-1_c1.JPG	77	104313	2086.26	7.226	255	531996	255		1.94805
Pt30-normal -2- 40x-2_c3.JPG	47	603	12.83	0.042	255	3271.6	255		Pt30-normal -2- 40x-2_c1.JPG	29	50320	1735.17	3.486	255	442469	255		1.62069
Pt31 DCIS-1 NRas(R)-Dapi-40x-1_c3.JPG	145	2143	14.779	0.148	255	3768.72	255		Pt31 DCIS-1 NRas(R)-Dapi-40x-1_c1.JPG	122	235558	1930.8	16.318	255	492355	255		1.18852
Pt31 DCIS-1 NRas(R)-Dapi-40x-2_c3.JPG	316	22845	72.294	1.583	255	18435	255		Pt31 DCIS-1 NRas(R)-Dapi-40x-2_c1.JPG	120	200602	1671.68	13.897	255	426279	255		2.63333
Pt31 DCIS-1 NRas(R)-Dapi-40x-3_c3.JPG	232	9323	40.185	0.646	255	10247.3	255		Pt31 DCIS-1 NRas(R)-Dapi-40x-3_c1.JPG	104	275105	2645.24	19.058	255	674536	255		2.23077
Pt31 DCIS-2 NRas(R)-Dapi-40x-1_c3.JPG	151	13272	87.894	0.919	255	22413	255		Pt31 DCIS-2 NRas(R)-Dapi-40x-1_c1.JPG	134	241367	1801.25	16.721	255	459318	255		1.12687
Pt31 DCIS-2 NRas(R)-Dapi-40x-2_c3.JPG	211	6293	29.825	0.436	255	7605.28	255		Pt31 DCIS-2 NRas(R)-Dapi-40x-2_c1.JPG	159	331325	2083.8	22.953	255	531370	255		1.32704
Pt31 DCIS-2 NRas(R)-Dapi-40x-3_c3.JPG	151	2963	19.623	0.205	255	5003.74	255		Pt31 DCIS-2 NRas(R)-Dapi-40x-3_c1.JPG	104	255881	2460.39	17.726	255	627401	255		1.45192
Pt31 IDC-1 NRas(R)-Dapi-40x-1_c3.JPG	176	4642	26.375	0.322	255	6725.62	255		Pt31 IDC-1 NRas(R)-Dapi-40x-1_c1.JPG	94	270162	2874.06	18.716	255	732886	255		1.87234
Pt31 IDC-1 NRas(R)-Dapi-40x-2_c3.JPG	146	3581	24.527	0.248	255	6254.49	255		Pt31 IDC-1 NRas(R)-Dapi-40x-2_c1.JPG	72	156199	2169.43	10.821	255	553205	255		2.02778
Pt31 IDC-2 NRas(R)-Dapi-40x-1_c3.JPG	252	5796	23	0.402	255	5865	255		Pt31 IDC-2 NRas(R)-Dapi-40x-1_c1.JPG	102	476904	4675.53	33.038	255	1.19226e+06	255		2.47059
Pt31 IDC-2 NRas(R)-Dapi-40x-2_c3.JPG	230	5835	25.37	0.404	255	6469.24	255		Pt31 IDC-2 NRas(R)-Dapi-40x-2_c1.JPG	172	276669	1608.54	19.166	255	410178	255		1.33721
Pt31 IDC-2 NRas(R)-Dapi-40x-3_c3.JPG	234	6632	28.342	0.459	255	7227.18	255		Pt31 IDC-2 NRas(R)-Dapi-40x-3_c1.JPG	127	426132	3355.37	29.52	255	855619	255		1.84252
Pt31-normal -1- 40x-1_c3.JPG	23	4586	199.391	0.318	255	50844.8	255		Pt31-normal -1- 40x-1_c1.JPG	29	47610	1641.72	3.298	255	418640	255		0.793103
Pt31-normal -1- 40x-2_c3.JPG	45	1293	28.733	0.09	255	7327	255		Pt31-normal -1- 40x-2_c1.JPG	118	123517	2573.27	8.557	255	656184	255		0.381356
Pt31-normal -2- 40x-1_c3.JPG	300	9528	31.76	0.66	255	8098.8	255		Pt31-normal -2- 40x-1_c1.JPG	325	258858	2070.86	17.932	255	528070	255		0.923077
Pt31-normal -2- 40x-2_c3.JPG	85	5109	60.106	0.354	255	15327	255		Pt31-normal -2- 40x-2_c1.JPG	123	213191	1733.26	14.769	255	441981	255		0.691057
Pt31-normal -2- 40x-3_c3.JPG	154	3698	24.013	0.256	255	6123.31	255		Pt31-normal -2- 40x-3_c1.JPG	112	121290	1082.95	8.402	255	276151	255		1.375
Pt32 DCIS-1 NRas(R)-Dapi-40x-1_c3.JPG	319	7660	24.013	0.531	255	6123.2	255		Pt32 DCIS-1 NRas(R)-Dapi-40x-1_c1.JPG	182	285787	1570.26	19.798	255	400416	255		1.75275
Pt32 DCIS-1 NRas(R)-Dapi-40x-2_c3.JPG	257	5561	21.638	0.385	255	5517.72	255		Pt32 DCIS-1 NRas(R)-Dapi-40x-2_c1.JPG	150	209508	1396.72	14.514	255	356164	255		1.71333
Pt32 DCIS-1 NRas(R)-Dapi-40x-3_c3.JPG	323	6545	20.263	0.453	255	5167.1	255		Pt32 DCIS-1 NRas(R)-Dapi-40x-3_c1.JPG	137	342809	2502.26	23.748	255	638075	255		2.35766
Pt32 DCIS-2 NRas(R)-Dapi-40x-1_c3.JPG	292	9916	33.959	0.687	255	8659.52	255		Pt32 DCIS-2 NRas(R)-Dapi-40x-1_c1.JPG	159	270533	1701.46	18.741	255	433874	255		1.83648
Pt32 DCIS-2 NRas(R)-Dapi-40x-2_c3.JPG	348	7586	21.799	0.526	255	5558.71	255		Pt32 DCIS-2 NRas(R)-Dapi-40x-2_c1.JPG	131	425770	3250.15	29.495	255	828789	255		2.65649
Pt32 IDC-1 NRas(R)-Dapi-40x-1_c3.JPG	313	4838	15.457	0.335	255	3941.5	255		Pt32 IDC-1 NRas(R)-Dapi-40x-1_c1.JPG	201	371314	1847.33	25.723	255	471070	255		1.55721
Pt32 IDC-1 NRas(R)-Dapi-40x-2_c3.JPG	252	5177	20.544	0.359	255	5238.63	255		Pt32 IDC-1 NRas(R)-Dapi-40x-2_c1.JPG	113	353642	3129.57	24.499	255	798042	255		2.23009
Pt32 IDC-2 NRas(R)-Dapi-40x-1_c3.JPG	299	7482	25.023	0.518	255	6380.97	255		Pt32 IDC-2 NRas(R)-Dapi-40x-1_c1.JPG	88	504614	5734.25	34.957	255	1.46223e+06	255		3.39773
Pt32 IDC-1 NRas(R)-Dapi-40x-3_c3.JPG	218	4248	19.486	0.294	255	4968.99	255		Pt32 IDC-1 NRas(R)-Dapi-40x-3_c1.JPG	63	152317	2417.73	22.185	255	616521	255		3.46032
Pt32 IDC-2 NRas(R)-Dapi-40x-2_c3.JPG	271	6496	23.97	0.45	255	6112.47	255		Pt32 IDC-2 NRas(R)-Dapi-40x-2_c1.JPG	180	154688	859.378	10.716	255	219141	255		1.50556
Pt32 IDC-2 NRas(R)-Dapi-40x-3_c3.JPG	300	6074	20.247	0.421	255	5162.9	255		Pt32 IDC-2 NRas(R)-Dapi-40x-3_c1.JPG	158	327008	2069.67	22.654	255	527766	255		1.89873
Pt32-normal -2- 40x-1_c3.JPG	241	3972	16.481	0.275	255	4202.74	255		Pt32-normal -2- 40x-1_c1.JPG	196	331311	1690.36	22.952	255	431042	255		1.22959
Pt32-normal -2- 40x-2_c3.JPG	104	1088	9.544	0.075	255	2433.68	255		Pt32-normal -2- 40x-2_c1.JPG	134	264076	1970.72	18.294	255	502533	255		0.776119
Pt32-normal -2- 40x-3_c3.JPG	112	1105	9.866	0.077	255	2515.85	255		Pt32-normal -2- 40x-3_c1.JPG	101	285045	2822.23	19.747	255	719668	255		1.10891
Pt33 DCIS-1 NRas(R)-Dapi-40x-1_c3.JPG	205	5056	24.663	0.35	255	6289.17	255		Pt33 DCIS-1 NRas(R)-Dapi-40x-1_c1.JPG	128	282233	2204.95	19.552	255	562261	255		1.60156
Pt33 DCIS-2 NRas(R)-Dapi-40x-1_c3.JPG	102	2926	28.686	0.203	255	7315	255		Pt33 DCIS-2 NRas(R)-Dapi-40x-1_c1.JPG	144	337350	2342.71	23.37	255	597391	255		0.708333
Pt33 DCIS-2 NRas(R)-Dapi-40x-2_c3.JPG	118	3413	28.924	0.236	255	7375.55	255		Pt33 DCIS-2 NRas(R)-Dapi-40x-2_c1.JPG	193	298650	1547.41	20.689	255	394589	255		0.611399
Pt33 DCIS-2 NRas(R)-Dapi-40x-3_c3.JPG	100	2972	29.72	0.206	255	7578.6	255		Pt33 DCIS-2 NRas(R)-Dapi-40x-3_c1.JPG	97	197344	2034.47	13.671	255	518791	255		1.03093
Pt33 IDC-1 NRas(R)-Dapi-40x-1_c3.JPG	180	5962	33.122	0.413	255	8446.17	255		Pt33 IDC-1 NRas(R)-Dapi-40x-1_c1.JPG	159	204499	1286.16	14.167	255	327970	255		1.13208
Pt33 IDC-1 NRas(R)-Dapi-40x-2_c3.JPG	290	6826	23.538	0.473	255	6002.17	255		Pt33 IDC-1 NRas(R)-Dapi-40x-2_c1.JPG	151	248569	1646.15	17.22	255	419769	255		1.92053
Pt33 IDC-1 NRas(R)-Dapi-40x-3_c3.JPG	205	6466	31.541	0.448	255	8043.07	255		Pt33 IDC-1 NRas(R)-Dapi-40x-3_c1.JPG	128	311594	2434.33	21.586	255	620754	255		1.60156
Pt33 IDC-2 NRas(R)-Dapi-40x-1_c3.JPG	385	19374	50.322	1.342	255	12832.1	255		Pt33 IDC-2 NRas(R)-Dapi-40x-1_c1.JPG	160	413248	2582.8	28.628	255	658614	255		2.40625
Pt33 IDC-2 NRas(R)-Dapi-40x-2_c3.JPG	131	2635	20.115	0.183	255	5129.2	255		Pt33 IDC-2 NRas(R)-Dapi-40x-2_c1.JPG	41	154223	3761.54	20.352	255	959192	255		3.19512
Pt33-normal -1- 40x-4_c3.JPG	87	1880	21.609	0.13	255	5510.35	255		Pt33-normal -1- 40x-4_c1.JPG	82	104793	3274.78	7.26	255	835069	255		1.06098
Pt33-normal -1- 40x-3_c3.JPG	104	2440	23.462	0.169	255	5982.69	255		Pt33-normal -1- 40x-3_c1.JPG	109	114209	1445.68	7.912	255	368649	255		0.954128
Pt33-normal -1- 40x-2_c3.JPG	56	983	17.554	0.068	255	4476.16	255		Pt33-normal -1- 40x-2_c1.JPG	91	100669	1106.25	6.974	255	282094	255		0.615385
Pt33-normal -1- 40x-1_c3.JPG	55	880	16	0.061	255	4080	255		Pt33-normal -1- 40x-1_c1.JPG	73	51789	709.438	3.588	255	180907	255		0.753425
Pt34 DCIS-2 NRas(R)-Dapi-40x-3_c3.JPG	374	6990	18.69	0.484	255	4765.91	255		Pt34 DCIS-2 NRas(R)-Dapi-40x-3_c1.JPG	104	301727	4714.48	20.902	255	1.20219e+06	255		3.59615
Pt34 DCIS-2 NRas(R)-Dapi-40x-2_c3.JPG	494	9884	20.008	0.685	255	5102.06	255		Pt34 DCIS-2 NRas(R)-Dapi-40x-2_c1.JPG	97	262508	2706.27	18.185	255	690098	255		5.09278
Pt34 DCIS-2 NRas(R)-Dapi-40x-1_c3.JPG	483	34382	71.184	2.382	255	18152	255		Pt34 DCIS-2 NRas(R)-Dapi-40x-1_c1.JPG	85	182971	2152.6	12.675	255	548913	255		5.68235
Pt34 IDC-1 NRas(R)-Dapi-40x-3_c3.JPG	488	8248	16.902	0.571	255	4309.92	255		Pt34 IDC-1 NRas(R)-Dapi-40x-3_c1.JPG	122	345717	2833.75	23.95	255	722605	255		4
Pt34 IDC-1 NRas(R)-Dapi-40x-2_c3.JPG	530	9936	18.747	0.688	255	4780.53	255		Pt34 IDC-1 NRas(R)-Dapi-40x-2_c1.JPG	169	399687	2365.01	27.688	255	603078	255		3.13609
Pt34 IDC-1 NRas(R)-Dapi-40x-1_c3.JPG	473	13180	27.865	0.913	255	7105.5	255		Pt34 IDC-1 NRas(R)-Dapi-40x-1_c1.JPG	183	370838	2026.44	25.69	255	516741	255		2.5847
Pt34-normal -1- 40x-3_c3.JPG	44	1516	34.455	0.105	255	8785.91	255		Pt34-normal -1- 40x-3_c1.JPG	49	64361	1313.49	4.459	255	334940	255		0.897959
Pt34-normal -1- 40x-2_c3.JPG	63	681	10.81	0.047	255	2756.43	255		Pt34-normal -1- 40x-2_c1.JPG	72	101848	1414.56	7.056	255	360712	255		0.875
Pt34-normal -1- 40x-2_c3.JPG	63	681	10.81	0.047	255	2756.43	255		Pt34-normal -1- 40x-1_c1.JPG	57	75897	1331.53	5.258	255	339539	255		1.10526
Pt35 DCIS-1 NRas(R)-Dapi-40x-1_c3.JPG	413	9688	23.458	0.671	255	5981.69	255		Pt35 DCIS-1 NRas(R)-Dapi-40x-1_c1.JPG	137	397589	2902.11	27.543	255	740038	255		3.0146
Pt35 DCIS-1 NRas(R)-Dapi-40x-2_c3.JPG	495	18354	37.079	1.271	255	9455.09	255		Pt35 DCIS-1 NRas(R)-Dapi-40x-2_c1.JPG	150	197018	1313.45	13.648	255	334931	255		3.3
Pt35 DCIS-2 NRas(R)-Dapi-40x-1_c3.JPG	561	23445	41.791	1.624	255	10656.8	255		Pt35 DCIS-2 NRas(R)-Dapi-40x-1_c1.JPG	195	234113	1200.58	16.218	255	306148	255		2.87692
Pt35 DCIS-2 NRas(R)-Dapi-40x-2_c3.JPG	1216	30897	25.409	2.14	255	6479.22	255		Pt35 DCIS-2 NRas(R)-Dapi-40x-2_c1.JPG	310	313217	1010.38	21.698	255	257646	255		3.92258
Pt35 DCIS-2 NRas(R)-Dapi-40x-3_c3.JPG	359	12227	34.058	0.847	255	8684.92	255		Pt35 DCIS-2 NRas(R)-Dapi-40x-3_c1.JPG	152	295667	1945.18	20.482	255	496020	255		2.36184
Pt35 IDC-1 NRas(R)-Dapi-40x-1_c3.JPG	529	14613	27.624	1.012	255	7044.07	255		Pt35 IDC-1 NRas(R)-Dapi-40x-1_c1.JPG	125	405499	3243.99	28.091	255	827218	255		4.232
Pt35 IDC-1 NRas(R)-Dapi-40x-2_c3.JPG	792	21666	27.356	1.501	255	6975.8	255		Pt35 IDC-1 NRas(R)-Dapi-40x-2_c1.JPG	141	308303	2186.55	21.358	255	557569	255		5.61702
Pt35 IDC-1 NRas(R)-Dapi-40x-3_c3.JPG	451	12187	27.022	0.844	255	6890.65	255		Pt35 IDC-1 NRas(R)-Dapi-40x-3_c1.JPG	103	452340	4391.65	31.336	255	1.11987e+06	255		4.37864
Pt35 IDC-2 NRas(R)-Dapi-40x-1_c3.JPG	641	22864	35.669	1.584	255	9095.66	255		Pt35 IDC-2 NRas(R)-Dapi-40x-1_c1.JPG	156	415749	2665.06	28.801	255	679590	255		4.10897
Pt35 IDC-2 NRas(R)-Dapi-40x-2_c3.JPG	386	7197	18.645	0.499	255	4754.49	255		Pt35 IDC-2 NRas(R)-Dapi-40x-2_c1.JPG	145	315634	2176.79	21.866	255	555080	255		2.66207
Pt35 IDC-2 NRas(R)-Dapi-40x-3_c3.JPG	607	20057	33.043	1.389	255	8425.92	255		Pt35 IDC-2 NRas(R)-Dapi-40x-3_c1.JPG	146	412843	2827.69	28.6	255	721061	255		4.15753
Pt35-normal -2- 40x-1_c3.JPG	111	8186	73.748	0.567	255	18805.7	255		Pt35-normal -2- 40x-1_c1.JPG	129	241681	1873.5	16.742	255	477742	255		0.860465
Pt35-normal -2- 40x-2_c3.JPG	51	2403	47.118	0.166	255	12015	255		Pt35-normal -2- 40x-2_c1.JPG	106	336953	3178.8	23.342	255	810594	255		0.481132
Pt35-normal -2- 40x-3_c3-1.JPG	47	3478	74	0.241	255	18870	255		Pt35-normal -2- 40x-3_c1.JPG	64	75389	1177.95	5.223	255	300378	255		0.734375
Pt36 IDC-1 NRas(R)-Dapi-40x-1_c3.JPG	136	1530	11.25	0.106	255	2868.75	255		Pt36 IDC-1 NRas(R)-Dapi-40x-1_c1.JPG	127	397588	3130.61	27.543	255	798307	255		1.07087
Pt36 IDC-1 NRas(R)-Dapi-40x-2_c3.JPG	176	8707	49.472	0.603	255	12615.3	255		Pt36 IDC-1 NRas(R)-Dapi-40x-2_c1.JPG	94	340462	3621.94	23.586	255	923594	255		1.87234
Pt36 IDC-1 NRas(R)-Dapi-40x-3_c3.JPG	185	8669	46.859	0.601	255	11949.2	255		Pt36 IDC-1 NRas(R)-Dapi-40x-3_c1.JPG	134	263713	1968.01	18.269	255	501842	255		1.3806
Pt36 IDC-2 NRas(R)-Dapi-40x-1_c3.JPG	96	6459	67.281	0.447	255	17156.7	255		Pt36 IDC-2 NRas(R)-Dapi-40x-1_c1.JPG	29	86634	2987.38	6.002	255	761782	255		3.31034
Pt36 IDC-2 NRas(R)-Dapi-40x-2_c3.JPG	204	10877	53.319	0.754	255	13596.2	255		Pt36 IDC-2 NRas(R)-Dapi-40x-2_c1.JPG	100	179719	1797.19	12.45	255	458283	255		2.04
Pt36-normal -- 40x-1_c3.JPG	81	5737	70.827	0.397	255	18060.9	255		Pt36-normal -- 40x-1_c1.JPG	111	153546	1383.3	10.637	255	352741	255		0.72973
Pt36-normal -- 40x-2_c3.JPG	50	1345	26.9	0.093	255	6859.5	255		Pt36-normal -- 40x-2_c1.JPG	56	97119	1734.27	6.728	255	442238	255		0.892857
Pt36-normal -- 40x-3_c3.JPG	50	1434	28.68	0.099	255	7313.4	255		Pt36-normal -- 40x-3_c1.JPG	82	76534	933.341	5.302	255	238002	255		0.609756
Pt37 DCIS-1 NRas(R)-40x-1_c3.JPG	311	68374	219.852	4.737	255	56062.3	255		Pt37 DCIS-1 NRas(R)-40x-1_c1.JPG	95	142266	1497.54	9.855	255	381872	255		3.27368
Pt37 DCIS-2 NRas(R)-40x-1_c3.JPG	543	12039	22.171	0.834	255	5653.67	255		Pt37 DCIS-2 NRas(R)-40x-1_c1.JPG	164	284589	1735.3	19.715	255	442501	255		3.31098
Pt37 DCIS-2 NRas(R)-40x-2_c3.JPG	271	11125	41.052	0.771	255	10468.2	255		Pt37 DCIS-2 NRas(R)-40x-2_c1.JPG	53	76031	1434.55	5.267	255	365810	255		5.11321
Pt37 IDC-1 NRas(R)-40x-1_c3.JPG	522	30541	49.101	2.116	255	12520.8	255		Pt37 IDC-1 NRas(R)-40x-1_c1.JPG	85	194539	2288.69	13.477	255	583617	255		6.14118
Pt37 IDC-2 NRas(R)-40x-1_c3.JPG	408	11619	28.478	0.805	255	7261.88	255		Pt37 IDC-2 NRas(R)-40x-1_c1.JPG	137	401880	2933.43	27.84	255	748025	255		2.9781
Pt37 IDC-2 NRas(R)-40x-2_c3.JPG	377	8796	23.332	0.609	255	5949.55	255		Pt37 IDC-2 NRas(R)-40x-2_c1.JPG	137	373058	2723.05	25.844	255	694378	255		2.75182
Pt37 IDC-2 NRas(R)-40x-3_c3.JPG	352	11956	33.966	0.828	255	8661.31	255		Pt37 IDC-2 NRas(R)-40x-3_c1.JPG	118	249162	2111.54	17.261	255	538443	255		2.98305
Pt37-normal -1- 40x-1_c3.JPG	73	17825	244.178	1.235	255	62265.4	255		Pt37-normal -1- 40x-1_c1.JPG	142	351057	2472.23	24.32	255	630419	255		0.514085
Pt37-normal -1- 40x-2_c3.JPG	36	2122	58.944	0.301	255	15030.8	255		Pt37-normal -1- 40x-2_c1.JPG	68	90493	1330.78	6.269	255	339349	255		0.529412
Pt37-normal -1- 40x-3_c3.JPG	44	8535	193.977	0.591	255	49464.2	255		Pt37-normal -1- 40x-3_c1.JPG	81	131947	1628.97	9.141	255	415389	255		0.54321
Pt38 DCIS-1 NRas(R)-40x-1_c3.JPG	277	13868	50.065	0.961	255	12766.6	255		Pt38 DCIS-1 NRas(R)-40x-1_c1.JPG	200	384599	1922.99	26.643	255	490364	255		1.385
Pt38 DCIS-1 NRas(R)-40x-2_c3.JPG	194	21963	113.211	1.521	255	28868.9	255		Pt38 DCIS-1 NRas(R)-40x-2_c1.JPG	148	378615	2558.21	26.229	255	652343	255		1.31081
Pt38 DCIS-1 NRas(R)-40x-3_c3.JPG	310	12139	39.158	0.841	255	9985.31	255		Pt38 DCIS-1 NRas(R)-40x-3_c1.JPG	108	246772	2284.93	17.095	255	582656	255		2.87037
Pt38 DCIS-2 NRas(R)-40x-1_c3.JPG	238	19708	82.807	1.365	255	21115.7	255		Pt38 DCIS-2 NRas(R)-40x-1_c1.JPG	136	224586	1651.37	15.558	255	421099	255		1.75
Pt38 DCIS-2 NRas(R)-40x-2_c3.JPG	220	11113	50.514	0.77	255	12881	255		Pt38 DCIS-2 NRas(R)-40x-2_c1.JPG	160	272340	1702.12	18.866	255	434042	255		1.375
Pt38 DCIS-2 NRas(R)-40x-3_c3.JPG	269	18905	70.279	1.31	255	17921.1	255		Pt38 DCIS-2 NRas(R)-40x-3_c1.JPG	153	308528	2016.52	21.373	255	514213	255		1.75817
Pt38 IDC-1 NRas(R)-40x-1_c3.JPG	216	12096	56	0.838	255	14280	255		Pt38 IDC-1 NRas(R)-40x-1_c1.JPG	113	336440	2977.34	23.307	255	759223	255		1.9115
Pt38 IDC-1 NRas(R)-40x-2_c3.JPG	293	14738	50.3	1.021	255	12826.6	255		Pt38 IDC-1 NRas(R)-40x-2_c1.JPG	149	272412	1828.27	18.871	255	466208	255		1.96644
Pt38 IDC-1 NRas(R)-40x-3_c3.JPG	239	16855	70.523	1.168	255	17983.4	255		Pt38 IDC-1 NRas(R)-40x-3_c1.JPG	114	279642	2453	19.372	255	625515	255		2.09649
Pt38-normal -1- 40x-1_c3.JPG	113	1604	14.195	0.111	255	3619.65	255		Pt38-normal -1- 40x-1_c1.JPG	110	178804	1625.49	12.387	255	414500	255		1.02727
Pt38-normal -1- 40x-2_c3.JPG	134	3991	29.784	0.276	255	7594.81	255		Pt38-normal -1- 40x-2_c1.JPG	90	176282	1958.69	12.212	255	499466	255		1.48889
Pt38-normal -1- 40x-3_c3.JPG	163	4671	28.656	0.324	255	7307.39	255		Pt38-normal -1- 40x-3_c1.JPG	151	109265	723.609	7.569	255	184520	255		1.07947
Pt39 DCIS-1 NRas(R)-40x-1_c3.JPG	451	30929	68.579	2.143	255	17487.6	255		Pt39 DCIS-1 NRas(R)-40x-1_c1.JPG	246	340093	1382.49	23.56	255	352535	255		1.83333
Pt39 DCIS-1 NRas(R)-40x-2_c3.JPG	309	13133	42.502	0.91	255	10837.9	255		Pt39 DCIS-1 NRas(R)-40x-2_c1.JPG	229	469647	2050.86	32.535	255	522969	255		1.34934
Pt39 DCIS-1 NRas(R)-40x-3_c3.JPG	494	13037	26.391	0.903	255	6729.63	255		Pt39 DCIS-1 NRas(R)-40x-3_c1.JPG	207	403324	1948.42	27.94	255	496848	255		2.38647
Pt39 DCIS-2 NRas(R)-40x-1_c3.JPG	375	12462	33.232	0.863	255	8474.16	255		Pt39 DCIS-2 NRas(R)-40x-1_c1.JPG	185	622897	3367.01	43.151	255	858588	255		2.02703
Pt39 DCIS-2 NRas(R)-40x-2_c3.JPG	226	4467	19.765	0.309	255	5040.2	255		Pt39 DCIS-2 NRas(R)-40x-2_c1.JPG	135	399817	2961.61	27.697	255	755210	255		1.67407
Pt39 DCIS-2 NRas(R)-40x-3_c3.JPG	409	34415	84.144	2.384	255	21456.8	255		Pt39 DCIS-2 NRas(R)-40x-3_c1.JPG	153	538563	3520.02	37.309	255	897605	255		2.6732
Pt39 IDC-1 NRas(R)-40x-1_c3.JPG	153	4167	27.235	0.289	255	6945	255		Pt39 IDC-1 NRas(R)-40x-1_c1.JPG	94	183653	1953.76	12.723	255	498208	255		1.62766
Pt39 IDC-1 NRas(R)-40x-2_c3.JPG	207	5151	24.884	0.357	255	6345.44	255		Pt39 IDC-1 NRas(R)-40x-2_c1.JPG	111	244208	2200.07	16.918	255	561018	255		1.86486
Pt39 IDC-1 NRas(R)-40x-3_c3.JPG	117	3476	29.709	0.241	255	7575.9	255		Pt39 IDC-1 NRas(R)-40x-3_c1.JPG	112	275363	2458.6	19.076	255	626943	255		1.04464
Pt39 IDC-2 NRas(R)-40x-1_c3.JPG	115	2542	22.104	0.176	255	5636.61	255		Pt39 IDC-2 NRas(R)-40x-1_c1.JPG	108	229844	2128.18	15.922	255	542687	255		1.06481
Pt39 IDC-2 NRas(R)-40x-2_c3.JPG	110	1859	16.9	0.129	255	4309.5	255		Pt39 IDC-2 NRas(R)-40x-2_c1.JPG	95	204318	2150.72	14.154	255	548433	255		1.15789
Pt39 IDC-2 NRas(R)-40x-3_c3.JPG	154	5759	37.396	0.399	255	9536.01	255		Pt39 IDC-2 NRas(R)-40x-3_c1.JPG	82	128939	1572.43	8.932	255	400969	255		1.87805
Pt39-normal -1- 40x-1_c3.JPG	82	5580	68.049	0.387	255	17352.4	255		Pt39-normal -1- 40x-1_c1.JPG	93	97356	1046.84	6.744	255	266944	255		0.88172
Pt39-normal -1- 40x-2_c3.JPG	94	4515	48.032	0.313	255	12248.1	255		Pt39-normal -1- 40x-2_c1.JPG	111	184581	1662.89	12.787	255	424037	255		0.846847
Pt39-normal -1- 40x-3_c3.JPG	112	3656	32.643	0.253	255	8323.93	255		Pt39-normal -1- 40x-3_c1.JPG	160	347699	2173.12	24.087	255	554145	255		0.7
Pt40 DCIS-1 NRas(R)-40x-1_c3.JPG	201	4426	22.02	0.307	255	5615.07	255		Pt40 DCIS-1 NRas(R)-40x-1_c1.JPG	100	548390	5483.9	37.99	255	1.39839e+06	255		2.01
Pt40 DCIS-1 NRas(R)-40x-2_c3.JPG	217	4913	22.641	0.34	255	5773.34	255		Pt40 DCIS-1 NRas(R)-40x-2_c1.JPG	113	437631	3872.84	30.317	255	987574	255		1.92035
Pt40 DCIS-1 NRas(R)-40x-3_c3.JPG	188	2977	15.835	0.206	255	4037.95	255		Pt40 DCIS-1 NRas(R)-40x-3_c1.JPG	142	443326	3122.01	30.711	255	796114	255		1.32394
Pt40 IDC-1 NRas(R)-40x-1_c3.JPG	50	2899	57.98	0.201	255	14784.9	255		Pt40 IDC-1 NRas(R)-40x-1_c1.JPG	34	55086	1620.18	3.816	255	413145	255		1.47059
Pt40 IDC-2 NRas(R)-40x-1_c3.JPG	226	3530	15.619	0.245	255	3982.97	255		Pt40 IDC-2 NRas(R)-40x-1_c1.JPG	82	402070	4903.29	27.853	255	1.25034e+06	255		2.7561
Pt40 IDC-2 NRas(R)-40x-2_c3.JPG	148	4019	27.155	0.278	255	6924.63	255		Pt40 IDC-2 NRas(R)-40x-2_c1.JPG	73	149059	2041.9	10.326	255	520686	255		2.0274
Pt40 IDC-2 NRas(R)-40x-3_c3.JPG	269	7634	28.379	0.529	255	7236.69	255		Pt40 IDC-2 NRas(R)-40x-3_c1.JPG	75	274472	3659.63	19.014	255	933205	255		3.58667
Pt40-normal -1- 40x-1_c3.JPG	22	1369	32.595	0.095	255	8311.79	255		Pt40-normal -1- 40x-1_c1.JPG	15	12494	832.933	0.866	255	212398	255		1.46667
Pt40-normal -1- 40x-2_c3.JPG	51	515	10.098	0.036	255	2575	255		Pt40-normal -1- 40x-2_c1.JPG	28	46697	1667.75	3.235	255	425276	255		1.82143
Pt40-normal -1- 40x-3_c3.JPG	38	1684	44.316	0.117	255	11300.5	255		Pt40-normal -1- 40x-3_c1.JPG	37	37362	1132.18	2.588	255	288706	255		1.02703
Pt40-normal -2- 40x-1_c3.JPG	46	539	11.717	0.037	255	2987.93	255		Pt40-normal -2- 40x-1_c1.JPG	37	48544	1312	3.363	255	334560	255		1.24324
Pt40-normal -2- 40x-2_c3.JPG	57	503	8.825	0.035	255	2250.26	255		Pt40-normal -2- 40x-2_c1.JPG	92	189484	2059.61	13.127	255	525200	255		0.619565
Pt41 DCIS-1 NRas(R)-40x-1_c3.JPG	593	14566	24.563	1.009	255	6263.63	255		Pt41 DCIS-1 NRas(R)-40x-1_c1.JPG	178	342990	1926.91	23.761	255	491362	255		3.33146
Pt41 DCIS-1 NRas(R)-40x-2_c3.JPG	600	11767	19.612	0.815	255	5000.98	255		Pt41 DCIS-1 NRas(R)-40x-2_c1.JPG	176	311960	1772.5	21.611	255	451988	255		3.40909
Pt41 DCIS-1 NRas(R)-40x-3_c3.JPG	457	8929	19.538	0.619	255	4982.27	255		Pt41 DCIS-1 NRas(R)-40x-3_c1.JPG	124	494825	3990.52	34.279	255	1.01758e+06	255		3.68548
Pt41 DCIS-2 NRas(R)-40x-1_c3.JPG	590	16167	27.402	1.12	255	6987.43	255		Pt41 DCIS-2 NRas(R)-40x-1_c1.JPG	196	391598	1997.95	27.128	255	509477	255		3.0102
Pt41 DCIS-2 NRas(R)-40x-2_c3.JPG	896	25979	28.994	1.8	255	7393.58	255		Pt41 DCIS-2 NRas(R)-40x-2_c1.JPG	211	407600	1931.75	28.237	255	492597	255		4.24645
Pt41 DCIS-2 NRas(R)-40x-3_c3.JPG	1157	37505	32.416	2.598	255	8266.01	255		Pt41 DCIS-2 NRas(R)-40x-3_c1.JPG	259	344188	1328.91	23.844	255	338872	255		4.46718
Pt41 IDC-1 NRas(R)-40x-1_c3.JPG	704	20004	28.415	1.386	255	7245.77	255		Pt41 IDC-1 NRas(R)-40x-1_c1.JPG	110	325469	2958.81	22.547	255	754496	255		6.4
Pt41 IDC-1 NRas(R)-40x-2_c3.JPG	608	13073	21.502	0.906	255	5482.92	255		Pt41 IDC-1 NRas(R)-40x-2_c1.JPG	187	446654	2388.52	30.942	255	609074	255		3.25134
Pt41 IDC-1 NRas(R)-40x-3_c3.JPG	387	8038	20.77	0.557	255	5296.36	255		Pt41 IDC-1 NRas(R)-40x-3_c1.JPG	163	493169	3025.58	34.164	255	771522	255		2.37423
Pt41 IDC-2 NRas(R)-40x-1_c3.JPG	589	19677	33.407	1.363	255	8518.91	255		Pt41 IDC-2 NRas(R)-40x-1_c1.JPG	124	292043	2355.18	20.231	255	600572	255		4.75
Pt41 IDC-2 NRas(R)-40x-2_c3.JPG	457	14827	32.444	1.027	255	8273.27	255		Pt41 IDC-2 NRas(R)-40x-2_c1.JPG	115	397402	3455.67	27.53	255	881196	255		3.97391
Pt41 IDC-2 NRas(R)-40x-3_c3.JPG	635	22274	35.077	1.543	255	8944.68	255		Pt41 IDC-2 NRas(R)-40x-3_c1.JPG	122	324662	2661.16	22.491	255	678597	255		5.20492
Pt41 IDC-2 NRas(R)-40x-4_c3.JPG	394	9131	23.175	0.633	255	5909.66	255		Pt41 IDC-2 NRas(R)-40x-4_c1.JPG	146	405397	2776.69	28.084	255	708056	255		2.69863
Pt41 IDC-2 NRas(R)-40x-5_c3.JPG	614	25902	42.186	1.794	255	10757.3	255		Pt41 IDC-2 NRas(R)-40x-5_c1.JPG	161	499205	3100.65	34.582	255	790666	255		3.81366
Pt41 IDC-2 NRas(R)-40x-7_c3.JPG	468	13122	28.038	0.909	255	7149.81	255		Pt41 IDC-2 NRas(R)-40x-7_c1.JPG	168	411617	2450.1	28.515	255	624776	255		2.78571
Pt41-normal -1- 40x-1_c3.JPG	35	1106	31.6	0.077	255	8058	255		Pt41-normal -1- 40x-1_c1.JPG	177	322382	1821.37	22.333	255	464449	255		0.19774
Pt41-normal -1- 40x-2_c3.JPG	91	3243	35.637	0.225	255	9087.53	255		Pt41-normal -1- 40x-2_c1.JPG	164	372268	2269.93	25.789	255	578831	255		0.554878
Pt41-normal -1- 40x-3_c3.JPG	97	3911	40.32	0.271	255	10281.5	255		Pt41-normal -1- 40x-3_c1.JPG	161	315096	1957.12	21.828	255	499065	255		0.602484
Pt41-normal -2- 40x-1_c3.JPG	57	1636	96.235	0.113	255	24540	255		Pt41-normal -2- 40x-1_c1.JPG	130	267131	2054.85	18.506	255	523988	255		0.438462
Pt41-normal -2- 40x-2_c3.JPG	36	552	15.333	0.038	255	3910	255		Pt41-normal -2- 40x-2_c1.JPG	58	110007	1896.67	7.621	255	483651	255		0.62069
Pt41-normal -2- 40x-3_c3.JPG	57	934	16.386	0.065	255	4178.42	255		Pt41-normal -2- 40x-3_c1.JPG	58	100866	1739.07	6.988	255	443463	255		0.982759
Pt42 DCIS-1 NRas(R)-40x-1_c3.JPG	415	16703	40.248	1.157	255	10263.3	255		Pt42 DCIS-1 NRas(R)-40x-1_c1.JPG	143	452332	3163.16	31.335	255	806606	255		2.9021
Pt42 DCIS-1 NRas(R)-40x-2_c3.JPG	271	8643	31.893	0.599	255	8132.71	255		Pt42 DCIS-1 NRas(R)-40x-2_c1.JPG	139	447536	3219.68	31.003	255	821019	255		1.94964
Pt42 DCIS-1 NRas(R)-40x-3_c3.JPG	213	2767	12.991	0.192	255	3312.61	255		Pt42 DCIS-1 NRas(R)-40x-3_c1.JPG	172	469388	2729	32.517	255	695895	255		1.23837
Pt42 IDC-1 NRas(R)-40x-1_c3.JPG	698	13169	18.867	0.912	255	4811.02	255		Pt42 IDC-1 NRas(R)-40x-1_c1.JPG	190	357366	1880.87	24.757	255	479623	255		3.67368
Pt42 IDC-1 NRas(R)-40x-2_c3.JPG	812	31059	38.25	2.152	255	9753.75	255		Pt42 IDC-1 NRas(R)-40x-2_c1.JPG	128	396858	3100.45	27.492	255	790616	255		6.34375
Pt42 IDC-1 NRas(R)-40x-3_c3.JPG	946	44330	46.86	3.071	255	11949.4	255		Pt42 IDC-1 NRas(R)-40x-3_c1.JPG	152	250983	1651.2	17.387	255	421057	255		6.22368
Pt42 IDC-2 NRas(R)-40x-1_c3.JPG	915	27034	29.545	1.873	255	7534.07	255		Pt42 IDC-2 NRas(R)-40x-1_c1.JPG	159	323404	2033.99	22.404	255	518667	255		5.75472
Pt42 IDC-2 NRas(R)-40x-2_c3.JPG	439	7041	16.039	0.488	255	4089.88	255		Pt42 IDC-2 NRas(R)-40x-2_c1.JPG	143	404136	2826.13	27.997	255	720662	255		3.06993
Pt42 IDC-2 NRas(R)-40x-3_c3.JPG	1022	35483	34.719	2.458	255	8853.39	255		Pt42 IDC-2 NRas(R)-40x-3_c1.JPG	229	537590	2347.55	37.242	255	598626	255		4.46288
Pt42-normal -1- 40x-1_c3.JPG	64	624	9.75	0.043	255	2486.25	255		Pt42-normal -1- 40x-1_c1.JPG	17	50217	2953.94	3.479	255	753255	255		3.76471
Pt42-normal -1- 40x-2_c3.JPG	52	408	7.846	0.028	255	2000.77	255		Pt42-normal -1- 40x-2_c1.JPG	30	79234	2641.13	5.489	255	673489	255		1.73333
Pt42-normal -1- 40x-3_c3.JPG	56	543	9.696	0.038	255	2472.59	255		Pt42-normal -1- 40x-3_c1.JPG	57	79227	1389.95	5.488	255	354437	255		0.982456
Pt42-normal -1- 40x-4_c3.JPG	42	519	12.357	0.036	255	3151.07	255		Pt42-normal -1- 40x-4_c1.JPG	32	109979	3436.84	7.619	255	876395	255		1.3125
Pt43 DCIS-1 NRas(R)-40x-1_c3.JPG	490	8653	17.659	0.599	255	4503.09	255		Pt43 DCIS-1 NRas(R)-40x-1_c1.JPG	131	537388	4102.2	37.228	255	1.04606e+06	255		3.74046
Pt43 DCIS-1 NRas(R)-40x-2_c3.JPG	841	23730	28.216	1.644	255	7195.18	255		Pt43 DCIS-1 NRas(R)-40x-2_c1.JPG	136	475881	3499.12	32.967	255	892277	255		6.18382
Pt43 DCIS-1 NRas(R)-40x-3_c3.JPG	546	17152	31.414	1.188	255	8010.55	255		Pt43 DCIS-1 NRas(R)-40x-3_c1.JPG	152	361675	2379.44	25.055	255	606757	255		3.59211
Pt43 IDC-1 NRas(R)-40x-1_c3.JPG	518	14529	28.048	1.006	255	7152.31	255		Pt43 IDC-1 NRas(R)-40x-1_c1.JPG	102	404831	3968.93	28.045	255	1.01208e+06	255		5.07843
Pt43 IDC-1 NRas(R)-40x-2_c3.JPG	775	30579	39.457	2.118	255	10061.5	255		Pt43 IDC-1 NRas(R)-40x-2_c1.JPG	168	375783	2236.8	26.032	255	570385	255		4.6131
Pt43 IDC-1 NRas(R)-40x-3_c3.JPG	703	22849	32.502	1.583	255	8288.04	255		Pt43 IDC-1 NRas(R)-40x-3_c1.JPG	212	272438	1285.09	18.873	43.485	68530	43.198		3.31604
Pt43 IDC-2 NRas(R)-40x-1_c3.JPG	645	22814	35.371	1.58	255	9019.49	255		Pt43 IDC-2 NRas(R)-40x-1_c1.JPG	85	484782	5703.32	33.583	255	1454346	255		7.58824
Pt43 IDC-2 NRas(R)-40x-2_c3.JPG	601	18616	30.975	1.29	255	7898.64	255		Pt43 IDC-2 NRas(R)-40x-2_c1.JPG	85	484782	5703.32	33.583	255	1454346	255		7.07059
Pt43 IDC-2 NRas(R)-40x-3_c3.JPG	645	22814	35.371	1.58	255	9019.49	255		Pt43 IDC-2 NRas(R)-40x-3_c1.JPG	85	484782	5703.32	33.583	255	1454346	255		7.58824
Pt43 IDC-2 NRas(R)-40x-4_c3.JPG	637	20126	31.595	1.394	255	8056.72	255		Pt43 IDC-2 NRas(R)-40x-4_c1.JPG	186	385015	2069.97	26.672	255	527843	255		3.42473
Pt43-normal -1- 40x-1_c3.JPG	75	770	10.267	0.053	255	2618	255		Pt43-normal -1- 40x-1_c1.JPG	80	275714	3446.43	19.1	255	878838	255		0.9375
Pt43-normal -1- 40x-2_c3.JPG	65	4012	61.723	0.278	255	15739.4	255		Pt43-normal -1- 40x-2_c1.JPG	38	121420	3195.26	8.411	255	814792	255		1.71053
Pt43-normal -2- 40x-1_c3.JPG	122	1676	13.738	0.116	255	3503.11	255		Pt43-normal -2- 40x-1_c1.JPG	144	220023	1527.94	15.242	255	389624	255		0.847222
Pt43-normal -2- 40x-2_c3.JPG	100	929	9.29	0.064	255	2368.95	255		Pt43-normal -2- 40x-2_c1.JPG	136	398327	2928.88	27.594	255	746863	255		0.735294
Pt44 DCIS-1 NRas(R)-40x-1_c3.JPG	378	13615	36.019	0.943	255	9184.72	255		Pt44 DCIS-1 NRas(R)-40x-1_c1.JPG	97	372705	3842.32	25.819	255	979791	255		3.89691
Pt44 DCIS-1 NRas(R)-40x-2_c3.JPG	308	8153	26.471	0.565	255	6750.05	255		Pt44 DCIS-1 NRas(R)-40x-2_c1.JPG	98	459150	4685.2	31.808	255	1.19473e+06	255		3.14286
Pt44 DCIS-1 NRas(R)-40x-3_c3.JPG	305	8863	29.059	0.614	255	7410.05	255		Pt44 DCIS-1 NRas(R)-40x-3_c1.JPG	88	514594	5847.66	35.649	255	1.49115e+06	255		3.46591
Pt44 DCIS-2 NRas(R)-40x-1_c3.JPG	445	11806	26.53	0.818	255	6765.24	255		Pt44 DCIS-2 NRas(R)-40x-1_c1.JPG	120	456350	3802.92	31.614	255	969744	255		3.70833
Pt44 DCIS-2 NRas(R)-40x-2_c3.JPG	319	8180	25.643	0.567	255	6538.87	255		Pt44 DCIS-2 NRas(R)-40x-2_c1.JPG	122	491584	4029.38	34.055	255	1.02749e+06	255		2.61475
Pt44 DCIS-2 NRas(R)-40x-3_c3.JPG	370	7111	19.219	0.493	255	4900.82	255		Pt44 DCIS-2 NRas(R)-40x-3_c1.JPG	203	570952	2812.57	39.553	255	717206	255		1.82266
Pt44 IDC-1 NRas(R)-40x-1_c3.JPG	205	3968	19.356	0.275	255	4935.81	255		Pt44 IDC-1 NRas(R)-40x-1_c1.JPG	82	316453	3859.18	21.922	255	984092	255		2.5
Pt44 IDC-1 NRas(R)-40x-2_c3.JPG	185	4330	23.405	0.3	255	5968.38	255		Pt44 IDC-1 NRas(R)-40x-2_c1.JPG	85	263453	3099.45	18.251	255	790359	255		2.17647
Pt44 IDC-1 NRas(R)-40x-3_c3.JPG	369	11898	32.244	0.824	255	8222.19	255		Pt44 IDC-1 NRas(R)-40x-3_c1.JPG	71	429854	6054.28	29.778	255	1.54384e+06	255		5.19718
Pt44 IDC-2 NRas(R)-40x-1_c3.JPG	523	18718	35.79	1.297	255	9126.37	255		Pt44 IDC-2 NRas(R)-40x-1_c1.JPG	148	591925	3999.49	41.006	255	1.01987e+06	255		3.53378
Pt44 IDC-2 NRas(R)-40x-2_c3.JPG	866	35190	40.635	2.438	255	10362	255		Pt44 IDC-2 NRas(R)-40x-2_c1.JPG	206	585356	2841.53	40.551	20.667	81283.9	20.417		4.20388
Pt44 IDC-2 NRas(R)-40x-3_c3.JPG	496	17653	35.591	1.223	255	9075.64	255		Pt44 IDC-2 NRas(R)-40x-3_c1.JPG	156	531678	3408.19	36.832	23.485	104423	23.237		3.17949
Pt44-normal -1- 40x-1_c3.JPG	56	797	14.232	0.055	255	3629.2	255		Pt44-normal -1- 40x-1_c1.JPG	59	261876	4438.58	18.141	255	1.13184e+06	255		0.949153
Pt44-normal -1- 40x-2_c3.JPG	170	3186	18.741	0.221	255	4779	255		Pt44-normal -1- 40x-2_c1.JPG	98	371297	3788.74	25.722	255	966130	255		1.73469
Pt44-normal -1- 40x-3_c3.JPG	155	3238	20.89	0.224	255	5327.03	255		Pt44-normal -1- 40x-3_c1.JPG	97	258373	2663.64	17.899	255	679228	255		1.59794
Pt44-normal -2- 40x-1_c3.JPG	21	141	6.714	0.01	255	1712.14	255		Pt44-normal -2- 40x-1_c1.JPG	40	106951	2673.78	7.409	255	681813	255		0.525
Pt44-normal -2- 40x-2_c3.JPG	38	584	15.368	0.04	255	3918.95	255		Pt44-normal -2- 40x-2_c1.JPG	32	61179	1911.84	4.238	255	487520	255		1.1875
Table S1-Tab 2. NRAS RNA-Scope analysis by ImageJ. FISH procedures were performed as described in the Methods Section. Data analysis was performed using ImageJ. Each fluorophore channel was analyzed separately. The region of interest (ROI) was selected around the DCIS or invasive lesions. Number of cells in ROI were quantified by counting Hoechst positive nuclei (number of nuclei/ ROI). FISH sign…
