# Supplementary material for: Elevated NRAS expression during DCIS is a potential driver for progression to basal-like properties and local invasiveness
Source: Breast Cancer Res. 2022 Oct 18;24:68. doi: 10.1186/s13058-022-01565-5 (PMC9578182; doi:10.1186/s13058-022-01565-5)
Supplement: Supplementary file 3 — Additional file 3: Table S2. NRAS-silencing induced a switch from basal to luminal gene expression pattern in SUM102PT cells as measured by RNA-seq. [file 13058_2022_1565_MOESM3_ESM.xlsx]

## Sheet: Gene Expression Matrix
Table S2 (Supplemental to main Figure 3): NRAS-silencing induced a switch from basal to luminal gene expression pattern in SUM102PT cells as measured by RNA-seq
Note: 1Log2+1 transformed RSEM upper quantile-normalized values from RNA-seq in Control (–Dox) or NRASKD (+Dox) SUM102PT cells. Two biological replicates were examined.
Gene Symbol	Control_rep11	Control_rep2	NRASKD_rep1	NRASKD_rep2
TSPAN6	8.68485	8.10518	7.65723	7.51205
DPM1	11.0196	10.2625	11.5304	10.4868
SCYL3	8.2362	8.90241	9.51104	8.70957
C1orf112	6.5319	7.10882	7.09341	5.43362
FGR	5.38698	5.50028	6.79202	5.89785
CFH	8.99509	10.23	9.18471	9.94476
FUCA2	9.33069	8.6928	8.80059	8.62341
GCLC	11.4898	11.4216	11.1192	11.2307
NFYA	9.83814	9.6053	9.86957	9.48531
STPG1	8.42239	7.79985	8.18578	7.9536
NIPAL3	11.0884	10.9184	10.8206	10.9888
LAS1L	9.91636	9.75304	9.7876	9.66291
ENPP4	3.43438	5.65252	4.20965	4.8
SEMA3F	12.3219	12.5603	11.6991	12.5499
ANKIB1	10.3096	10.3756	10.5	10.3548
CYP51A1	11.8568	12.7005	12.7802	12.9542
KRIT1	10.2382	10.391	10.9257	10.1393
RAD52	8.12827	8.27477	7.78079	7.65361
BAD	10.7123	10.2624	10.2032	10.2868
LAP3	10.7098	11.2321	10.3335	11.3085
CD99	11.8477	11.6721	11.1803	11.3325
HS3ST1	4.05787	3.59046	3.35358	4.63675
AOC1	2.78703	3.0046	1.60006	1.99694
HECW1	4.13973	4.00614	2.8341	5.31379
MAD1L1	9.83665	9.56347	9.16868	9.53229
LASP1	11.6656	12.2008	11.1768	12.0259
SNX11	9.24545	8.57538	8.51077	8.77771
M6PR	11.6789	11.5309	11.5493	11.6809
KLHL13	6.04339	6.8178	6.5537	6.31226
CYP26B1	6.41266	6.29505	4.95364	5.60612
ICA1	8.79693	9.05279	9.39242	8.71796
DBNDD1	7.46128	7.22052	6.67773	6.87211
ALS2	9.53593	9.28569	9.17672	9.34324
CASP10	8.07027	8.71031	8.03584	8.82568
CFLAR	11.4604	12.1597	11.5035	12.0761
TFPI	9.49791	11.2652	9.67054	10.7763
NDUFAF7	8.6549	7.83243	8.97171	8.18713
RBM5	11.2825	11.2317	11.1228	11.0215
MTMR7	5.27801	3.16351	4.50192	4.3856
SLC7A2	9.42511	10.7143	9.59637	10.2096
ARF5	10.7932	10.3434	10.4529	10.288
SARM1	9.29117	8.15342	7.47053	7.59288
POLDIP2	12.017	11.8048	11.9635	11.869
PLXND1	7.02558	9.22114	6.5537	8.8003
AK2	11.9322	11.5881	11.9356	11.5526
CD38	3.29788	4.86544	2.60959	4.08121
FKBP4	11.5919	11.399	11.3941	11.4718
KDM1A	11.1367	10.9039	10.984	10.8614
RBM6	10.9216	10.5328	10.5918	10.3084
CAMKK1	8.18821	8.62793	8.55648	8.66971
RECQL	10.3922	9.81772	9.8862	9.67986
VPS50	8.9236	9.01944	9.79286	9.11532
ARHGAP33	4.91833	6.33163	4.43416	5.66375
NDUFAB1	10.7607	10.2553	10.9512	10.3406
PDK4	6.53728	9.21133	6.66279	8.38803
ZMYND10	3.77979	4.81473	4.56666	3.31685
SLC25A13	10.1087	10.5279	10.6868	10.5308
ST7	8.72544	8.8498	9.24436	8.99951
CDC27	10.9357	10.6227	10.8907	10.5594
HCCS	9.75066	9.45536	10.0564	9.50703
DVL2	10.2594	10.331	10.1276	10.6987
PRSS22	8.92923	9.28569	8.96108	9.63808
UPF1	12.0283	12.3057	11.5968	12.4107
SKAP2	9.36217	9.32034	9.46216	8.9664
SLC25A5	14.3792	14.2725	14.9476	14.4563
HOXA11	5.83519	1.58739	3.20013	1.99694
POLR2J	10.2738	10.1962	10.3329	10.0608
DHX33	10.245	10.2079	10.1262	10.1594
LIG3	9.10909	9.03196	9.07246	9.30843
RPAP3	8.87777	8.41377	9.28732	8.6052
ACSM3	5.3219	4.76539	6.20649	6.05509
CIAPIN1	10.6553	10.5851	10.7232	10.6249
SPPL2B	10.3687	10.8134	9.98602	10.4658
FAM214B	9.32431	9.33397	8.5687	9.43057
COPZ2	7.51505	6.19932	5.93869	5.89785
PRKAR2B	3.55901	4.70765	3.20013	4.45261
MSL3	9.95667	9.78483	10.0938	9.52069
CREBBP	10.7552	11.3211	10.6503	11.3314
GCFC2	8.68818	8.21226	8.8145	8.40918
WDR54	8.79075	8.50889	7.9639	7.99897
CROT	10.6418	10.4465	11.3169	10.5641
KMT2E	10.9692	11.3684	11.7038	11.5316
RHBDD2	10.2956	10.9855	10.464	10.9818
IBTK	10.7732	10.3866	10.5673	10.2204
ZNF195	8.70141	8.32109	9.39242	8.62703
MYCBP2	10.7724	10.8473	10.8035	10.8257
FBXL3	10.731	10.3312	10.5922	10.3433
PDK2	8.64774	7.97801	7.70204	7.35505
ITGA3	14.6259	14.483	13.6557	14.403
ZFX	9.97167	10.1096	9.9768	10.1189
LAMP2	12.8288	12.656	12.8675	12.7445
ITGA2B	0.992759	3.32703	3.02858	1.58254
GDE1	11.1997	11.3528	11.4894	11.3834
CRLF1	6.99642	8.99518	7.30968	9.06325
OSBPL7	7.26891	7.85123	6.87221	7.72288
TMEM98	8.76579	7.94882	8.48092	7.7161
YBX2	7.36414	8.24145	8.14294	8.02113
MAP3K14	9.84508	9.52328	9.5259	9.80342
TMEM132A	11.4856	13.1327	10.8215	12.7849
AP2B1	12.2201	11.8514	11.6982	11.8652
ZNF263	10.1481	10.0881	9.9273	9.90211
SPATA20	10.6828	10.6365	10.2022	10.4249
TNFRSF12A	11.8723	11.5971	10.7288	11.4637
DLX6	5.38698	6.21898	7.31698	6.46583
MAP3K9	8.50781	8.89321	8.11551	8.32709
RALA	11.377	11.1624	11.5665	11.2768
BAIAP2L1	11.244	11.4275	11.7485	11.5187
KDM7A	8.86314	8.12619	8.43718	8.37518
ETV1	4.29064	6.0754	3.61912	5.69172
AGK	8.72427	8.17744	8.369	7.98776
ALDH3B1	8.10609	8.99963	7.67232	8.82253
TTC22	9.24995	9.53227	9.38317	9.83668
PHTF2	9.25443	9.24298	9.82403	9.24793
FARP2	9.948	9.73776	9.27937	9.86439
GGCT	11.3215	11.043	11.856	11.0941
DBF4	8.08912	7.72574	8.81779	8.11587
TBXA2R	3.67914	2.63164	2.61685	1.43077
IFRD1	11.7235	11.7804	12.1316	11.7646
COX10	8.86607	8.75488	9.03656	8.98623
GTF2IRD1	9.98517	10.7847	10.2981	10.8962
PAF1	10.3403	9.88397	10.1248	10.1266
VPS41	10.2189	10.7722	10.7598	10.5678
ARHGAP44	6.9825	8.49683	9.07719	8.84132
ELAC2	11.2304	11.2717	11.2971	11.3297
ARSD	8.4138	9.33397	8.73832	9.58893
PNPLA4	10.0444	8.92657	9.42658	8.56807
ADIPOR2	11.3394	11.3234	11.525	11.6515
CDKL3	5.45209	3.92917	5.93869	3.42637
PRSS21	6.0849	5.00767	5.37263	5.2399
MARK4	10.1379	10.3093	9.28979	10.2429
CCDC124	11.5011	11.1757	10.7084	11.2242
PAFAH1B1	12.2027	11.7654	11.9002	11.7881
DNAH9	4.05787	3.0046	3.73569	3.69478
KIAA0100	12.0091	12.5929	11.9906	12.6121
GAS7	5.17173	6.62486	4.62864	6.14034
TRAPPC6A	8.4383	8.75825	8.89126	9.18069
MATK	5.20993	8.33018	6.61704	8.28651
ST7L	8.94273	8.31314	8.87679	8.35984
PAX6	3.8786	3.91289	4.20965	4.24143
RPUSD1	10.3139	10.5621	10.0387	10.6675
RHBDF1	10.6745	10.6755	10.4293	10.5094
LUC7L	10.4415	10.15	10.0549	9.9663
CACNA2D2	2.78703	3.0046	1.00953	4.63675
BAIAP3	4.13973	4.9618	4.43416	2.31838
TSR3	10.498	10.3173	10.1769	10.3956
PIGQ	10.1498	10.5668	9.56805	10.5491
CRAMP1	10.1371	10.5365	9.79308	10.5038
TEAD3	10.4425	10.8036	10.218	10.8076
DNAJC11	10.6263	10.4526	10.4262	10.5559
FMO3	1.98552	3.17479	2.60959	4.3856
MYLIP	8.34005	9.22846	9.65142	9.94476
E2F2	6.00063	5.62333	3.73569	4.63675
PSMB1	11.8188	11.2039	11.5304	11.1384
JARID2	9.71865	9.10671	9.0512	8.90819
CDKL5	7.52758	7.17086	7.32653	7.21121
CDK11A	10.2999	9.99336	9.87392	9.80469
NADK	11.676	12.1192	11.7038	12.1289
DLEC1	4.43299	4.26882	3.39663	3.30528
CYTH3	9.9093	10.0775	9.23948	9.85987
ADAM22	4.9638	5.56311	5.0014	5.27732
SYPL1	12.5532	12.3201	12.7358	12.3739
CYB561	10.8531	10.96	10.5288	10.9353
SPAG9	11.4875	11.3494	11.3473	11.4347
CELSR3	6.9825	7.12987	6.45322	7.04449
AASS	5.54482	5.86697	5.40859	5.27732
PLEKHG6	4.42714	4.46627	5.21918	6.01315
SS18L2	8.4063	7.73978	7.73836	7.52763
MPND	6.85688	6.9054	6.30745	7.33749
MGST1	13.2514	13.1024	13.9973	13.0849
CRY1	8.22541	8.37478	7.95156	7.90675
NFIX	9.76169	10.6647	9.60237	10.7191
ST3GAL1	10.1355	10.3789	9.66294	10.334
MMP25	5.38831	6.11517	5.1052	4.72449
IL32	10.7211	10.349	10.4372	9.86752
PKD1	11.2435	11.9458	10.4699	11.8579
MAPK8IP2	7.78868	8.82731	7.40076	8.61979
MED24	10.5802	10.6835	10.3939	10.5201
RHOBTB2	7.3902	8.18747	7.08636	8.12311
HEATR5B	9.65071	9.47805	9.50758	9.34104
SEC62	11.5671	11.2521	11.6219	11.1591
RPS20	15.5857	14.9253	16.2599	14.6551
CSDE1	13.9312	13.7903	14.1857	13.8774
UBE3C	11.9388	12.5423	12.2584	12.5509
REV3L	10.1465	10.2506	10.5069	10.4213
TENM1	6.82062	4.00614	4.43416	2.99541
MASP2	5.05063	5.62333	5.0014	4.94662
FAM76A	8.26614	8.72072	8.58083	8.42172
TRAF3IP3	7.03878	6.86114	8.11567	7.15415
POMT2	9.7943	9.50642	9.29473	9.71813
VTA1	10.5046	9.99831	10.5918	10.0208
MLXIPL	6.05618	9.04751	6.86282	8.43379
BAZ1B	11.5866	12.2221	12.1334	12.2675
RANBP9	10.4804	10.588	11.1395	10.7115
ETV7	8.00769	8.12097	8.53588	8.61251
SPRTN	9.38807	9.21632	10.0834	9.33394
METTL13	10.0157	10.1564	10.0767	10.1215
DYRK4	8.88067	8.21226	8.53173	8.07509
ZNF207	12.4074	12.0529	12.7488	12.1308
UQCRC1	12.8895	13.1067	13.006	13.267
STARD3NL	9.03998	8.60938	8.63609	8.52996
CD9	12.4339	12.1508	12.5549	12.264
NCAPD2	10.5126	10.5634	10.254	10.5815
IFFO1	3.43438	3.46474	1.60006	2.80306
GIPR	3.29788	5.93984	3.61912	6.09918
PHF7	7.49225	7.94291	8.02409	8.1322
NISCH	11.0384	11.0695	10.6706	10.9902
FUZ	7.02632	7.34217	6.76428	7.43222
IDS	10.581	10.281	10.3303	10.4475
PRSS3	9.33069	8.15716	7.67981	7.55827
ZNF200	8.46185	8.52877	8.52756	8.2258
LRRC23	7.43514	7.26323	7.30486	7.54303
HFE	6.63809	7.39503	6.12388	7.08717
SCMH1	9.85	10.0707	10.1332	10.1138
FYN	9.98919	9.70487	9.0188	8.9664
HIVEP2	11.527	11.2101	11.3551	11.6426
FMO1	2.30512	5.40059	5.60751	6.01315
LYPLA2	10.8842	10.8191	10.0924	10.7141
CLCN6	9.83707	10.1805	10.0119	10.2192
MRC2	10.5203	11.7654	8.43718	10.8068
NME1-NME2	8.7391	7.2499	7.11007	7.31845
TSPAN9	9.26113	10.0694	9.04829	10.0534
BTBD7	10.1924	9.99259	9.88444	10.1215
APBA3	8.77833	9.13033	8.67054	9.25728
MKS1	8.51157	7.90693	7.88174	7.85216
ABHD5	10.1831	10.0294	10.5704	10.1668
ANOS1	7.23265	8.28416	7.55512	8.11169
AKAP8L	11.0817	11.3181	10.9208	11.3706
MBTD1	9.06829	9.03899	9.24968	9.04683
UTP18	9.83665	9.70836	9.99824	9.82729
RNF216	10.2771	10.2931	10.0239	10.3406
TTC19	9.94262	9.75974	10.0301	9.73825
PTBP1	13.4014	13.4338	13.2583	13.524
SYT7	9.78197	10.5592	9.87455	10.7326
LARS2	9.2898	9.5204	9.22921	9.56089
PIK3C2A	10.6273	11.081	11.4389	11.139
PLAUR	9.03216	8.26533	8.36434	8.34037
ANLN	10.2405	9.25019	8.8383	8.10652
WIZ	11.0703	11.3399	10.812	11.4902
RABGAP1	10.8107	10.8288	10.8716	10.8179
DCN	8.898	10.2349	8.15915	8.95782
QPCTL	7.93647	8.41783	7.60313	8.31369
PPP5C	10.9446	10.9739	10.7315	10.9403
CEP68	8.55566	8.70333	8.34081	8.41722
MAP4K3	9.97438	9.59779	9.91213	9.69767
ZBTB32	1.57349	3.32703	2.8341	3.45414
BRCA1	7.77618	7.12987	7.11151	6.60459
ERCC1	10.5779	10.8789	10.763	10.7545
SEMA3B	5.84005	5.13715	2.8341	4.69325
MBTPS2	8.73325	8.89321	8.92485	9.10115
PRICKLE3	9.75066	9.71533	9.5843	9.78752
LTF	6.71918	10.1135	9.35507	10.357
EXTL3	10.5713	10.7307	10.2857	10.7359
ELOVL5	11.1481	11.673	12.0849	11.5691
ALOX5	6.12525	6.41923	5.69763	5.38407
CALCOCO1	11.3029	11.5085	11.2534	11.3369
UBR7	9.4949	9.30196	9.98449	9.50703
MAP4K5	10.7049	10.178	10.5224	10.1606
EHD3	7.2418	7.06611	5.83644	6.31226
PSMC4	10.8835	10.6584	10.9257	10.6095
MAN2B2	9.38687	10.1319	9.09708	9.75983
SLC25A39	12.1259	12.1375	11.948	11.9981
MVP	12.8286	13.1589	12.403	13.1573
NUB1	10.8107	11.249	11.5462	11.4239
PGM3	9.80881	9.22422	9.22202	8.89158
RWDD2A	7.0674	6.79177	6.80569	6.61921
CLK1	11.9068	11.2002	11.8219	11.2122
POLR3B	9.33915	9.08	9.35271	9.32556
ANGEL1	9.40889	9.62638	9.50353	9.72631
RNF14	10.9819	11.0554	11.3051	11.1472
DNASE1L1	9.51808	9.28501	9.08218	9.61837
DDX11	10.1551	9.93835	9.50105	9.75448
HEBP1	9.95118	9.8606	9.96793	10.1009
GPRC5A	9.62676	9.9281	9.42207	9.8827
MAMLD1	7.27784	7.74658	6.73599	7.93036
TACC3	8.99777	9.09609	8.45921	8.78096
UFL1	9.80043	9.49027	10.0179	9.41811
POLA2	8.60259	8.38113	8.54848	8.27273
ZC3H3	9.87198	9.78152	9.53917	10.0707
CAPN1	13.8937	14.03	13.5803	14.0226
MDH1	11.382	11.1852	11.5676	11.3258
SLC30A9	10.5881	10.4918	10.7352	10.4907
MTMR11	7.42963	7.70529	8.16986	7.90675
COX15	9.80501	9.78317	10.0164	9.94765
CCDC88C	10.4914	10.9115	10.5611	10.9468
YAF2	8.9432	7.89474	9.33603	8.43003
ZMYND11	11.0429	11.1104	11.5856	11.156
BID	9.16438	9.65685	9.62022	9.447
MATR3	12.7664	12.6626	13.4786	12.8631
NPC1L1	0.992759	1.58739	1.00953	1.99694
XYLT2	9.68922	9.83525	9.14155	9.78429
RGPD5	7.2575	8.33185	5.37481	8.93832
NUDCD3	11.1271	11.4098	11.0905	11.4046
CHDH	3.14697	3.91289	1.00953	3.90091
IL20RA	6.20269	5.50028	5.91379	6.03515
CLCA4	6.62411	7.20086	5.29793	6.97799
GLT8D1	10.2539	9.98402	10.1233	9.82648
ATP2C1	11.4299	10.9311	11.0775	10.9906
IGF1	0.273016	2.83825	1.00953	0.694929
SLC38A5	4.05787	2.58893	2.01905	2.80306
RALBP1	11.4101	11.2346	11.3388	11.4088
RUFY3	9.12574	8.75825	9.84107	9.33
CNTN1	8.54501	8.5868	8.04168	8.60153
SLC11A1	3.67365	3.32703	3.94217	4.16355
WWTR1	9.84641	10.3919	10.0395	10.2058
AGPS	10.3817	10.0097	10.2323	10.0547
TTC27	9.36838	8.76832	9.45556	8.96069
PHLDB1	11.2655	12.0861	11.5309	11.8444
MARCO	4.66641	5.25598	3.84363	5.63522
CYP24A1	4.36051	4.25445	1.60006	1.99694
PRDM11	8.25269	8.32109	7.84219	8.65916
SNAI2	11.7679	10.9695	11.6099	10.9811
CD74	7.58851	10.4328	9.77525	11.7666
ZRANB1	10.1712	10.3141	10.3793	10.1191
NCDN	10.2705	10.4641	9.75562	10.4808
ZFP64	9.13062	9.3249	9.1278	9.46729
MNAT1	9.30284	8.56772	9.45556	8.52222
SAMD4A	10.5046	9.42595	8.77631	8.85371
RUNX3	8.09577	4.65098	3.73569	2.99541
PLEKHB1	2.56625	5.89167	5.37263	4.57795
SERPINB1	10.5342	10.5019	10.9046	10.5356
SPAST	8.76579	8.66792	8.94551	8.8035
OSBPL5	12.3007	13.384	13.0523	13.3906
AQR	10.0901	9.91303	10.0239	9.95629
CPS1	9.02166	9.13812	9.21634	9.20989
FHL1	9.47777	9.29733	8.65533	8.77446
NLRP2	9.6826	9.68904	9.46655	9.65055
SLC45A4	7.68541	8.01791	7.22808	7.9186
RNF10	11.6817	12.0903	11.7363	11.9543
ZNF839	8.41134	8.46459	8.24239	8.42118
ZDHHC6	9.93318	9.32717	9.56601	8.88121
GRAMD1B	4.91833	6.71072	5.91379	6.05681
RNH1	12.5983	12.9148	12.7802	13.0302
NDUFS1	11.0234	11.4629	11.2489	11.6278
RB1CC1	11.6826	11.7106	12.12	11.886
ERP44	5.79066	4.86544	5.17815	4.69325
ALAS1	9.48731	9.46158	9.62416	9.38223
BIRC3	13.3204	13.5748	14.657	13.9224
AKAP11	10.4159	10.1253	10.4772	10.2072
GLRX2	8.16446	7.99524	8.71524	8.23531
SNAPC1	8.96254	9.30196	9.33361	9.07621
DERA	10.0938	9.36971	9.75023	9.30316
STRAP	11.8586	11.6186	11.6059	11.4228
ABCC2	9.68426	10.4496	11.4161	10.8553
DEF6	9.78506	9.20887	9.5203	9.30316
PLEKHO1	5.79066	5.17786	4.3631	4.31532
GCLM	10.1773	10.461	10.7643	10.3646
UBR2	10.5074	10.6245	10.7046	10.6294
EHD2	12.4061	12.5105	11.6149	12.3433
DEPDC1	6.47633	5.56311	4.1264	4.31532
CCDC28A	7.67871	7.47906	7.73117	7.57336
RRAGD	7.67871	9.27631	9.39242	9.93023
HSF2	8.54501	7.73295	8.75861	8.12198
PHF20	10.5817	10.3996	10.6571	10.5288
HSD17B6	4.66641	3.8132	4.1264	3.80153
NR1H3	6.86877	7.87625	7.56323	7.90078
TYMP	12.5538	12.2587	10.2671	12.1117
NCAPH2	9.70401	9.36529	9.39472	9.72825
TOMM34	9.89934	9.97818	9.81544	9.86752
SEC63	11.3655	10.8109	11.2209	10.8334
KPNA6	11.0151	11.3285	10.9279	11.5249
VIM	10.086	12.1466	10.1524	11.7551
FAS	10.949	10.4016	11.6858	10.6058
RNASET2	7.2509	8.04575	7.8621	7.85832
CD44	14.5899	14.8057	14.9261	14.8473
KCNG1	10.1185	9.88087	9.65142	10.1112
AGPAT4	8.1976	8.23178	8.44603	8.69404
SLAMF7	8.323	6.94137	7.97003	7.02266
BTN3A1	8.24922	8.80791	8.7973	8.93331
MIPEP	9.56325	9.70662	9.38549	9.5438
PRKCH	9.32857	9.34748	9.37853	9.20748
IFNGR1	13.4643	13.1937	13.5474	13.1045
B4GALT7	9.38482	9.44073	8.83492	9.35199
SH2D2A	6.18372	6.19932	6.61704	6.14034
VRK2	9.79058	8.80247	9.59268	8.7587
TNFRSF1B	5.05063	5.98645	5.88846	6.09918
VEZT	11.3178	10.419	11.1803	10.5133
POU2F2	3.97104	2.32549	2.60959	2.58101
BRD9	10.3622	10.1214	10.3275	10.0453
SNX1	11.7227	11.5564	11.5567	11.4718
TBPL1	8.91605	8.17103	9.07059	8.4117
ARNTL2	11.3383	10.6059	10.1179	10.5948
BCLAF1	11.5011	11.3399	11.6219	11.1422
SLC39A9	10.9576	11.1541	11.0855	11.4124
ANK1	1.57349	4.09374	1.60006	2.58101
TFB1M	7.8966	6.92948	7.97003	6.89632
RABEP1	10.536	10.695	10.633	10.6416
HMGB3	11.3952	11.1091	11.0869	11.217
NUP160	10.061	10.3035	10.2906	10.1618
BAK1	11.0203	10.6897	9.86292	10.6231
IKZF2	8.33155	7.48721	7.4453	7.42325
GRN	14.1152	14.6595	14.0389	14.6312
FAM13B	9.85	10.0054	9.91856	9.77943
ARHGAP31	3.97104	5.59353	4.03811	5.2399
CENPQ	6.9825	6.19932	7.02045	4.94662
RANBP3	10.4686	10.5308	10.3892	10.5957
ARID4A	8.99777	8.84327	9.32883	8.6414
PNPLA6	10.2258	10.7452	9.97061	10.7583
IFT88	7.75721	7.98378	8.05328	7.56584
ALG1	9.32282	9.62287	9.24558	9.54236
ZCCHC8	9.82921	9.50039	9.83598	9.60733
ABCF2	11.202	11.5947	11.6219	11.6773
CHPF2	10.6654	11.522	10.3092	11.3413
FUT8	8.02273	8.07981	8.3642	8.43358
UBA6	10.6401	10.0666	10.3153	10.0318
GAB2	6.42885	6.51778	6.16672	5.84902
ATP6V0A1	10.7654	10.8159	10.8327	10.8788
PIAS1	10.9037	10.6135	11.0768	10.5314
SLC4A7	9.62676	9.6496	9.47092	9.19536
APBA2	8.74358	8.55226	7.5713	8.47486
MAP2K3	10.1258	10.1358	9.67628	10.1481
EFCAB1	3.14697	4.09374	2.34405	2.80306
TMSB10	14.1957	13.1671	13.1901	12.7663
ASTE1	7.35574	6.34958	7.20757	7.27776
RNF19A	11.2611	11.0925	11.1606	11.0282
PEX3	9.22504	8.40949	9.50545	8.61979
GABARAPL2	10.7283	10.1905	10.9176	10.0944
SH3YL1	9.38687	9.18151	9.82916	9.35487
FAM136A	10.2155	9.79144	9.9768	9.7316
VCL	12.8772	12.6537	12.2078	12.4285
DEPDC1B	6.02217	5.43459	4.85316	4.8
DAPK2	8.62013	8.62793	8.79727	8.6414
NSMAF	11.381	11.0918	11.7244	11.318
TIMP2	10.7203	12.1159	10.7468	11.6501
RFC1	10.5596	10.331	10.7425	10.4352
TBC1D23	10.6662	10.1792	10.41	9.88572
CUL3	10.9343	10.8408	11.1951	10.9705
MYOM2	4.91833	3.59046	3.84363	4.99235
CYP46A1	0.992759	3.0046	3.02858	1.99694
ZZZ3	10.7832	10.6438	11.0251	10.8004
USP2	7.38699	8.67863	8.99786	9.04683
TUBG2	8.31582	8.485	7.77765	8.05692
RPL26L1	10.2029	9.34748	10.4406	9.43881
NSUN2	11.7298	11.4928	11.6383	11.3941
FBXO42	9.89076	9.73259	9.28236	9.87209
MFAP3	9.40913	9.61464	9.26988	9.7011
MRI1	10.3639	10.2385	9.94822	10.3211
METTL1	8.91886	8.37478	8.6008	8.25881
HOXC8	5.81557	5.68113	5.96317	5.71916
AGA	9.1355	8.74472	8.8383	8.72472
PI4K2B	10.3344	9.7581	10.1929	9.81152
BOD1L1	10.9759	10.8118	11.1586	10.8491
MAT2B	12.1116	11.821	12.623	11.9017
TLL1	5.54452	6.2764	6.73599	6.49784
EDC4	10.5234	10.7603	10.4481	10.8176
TRIO	11.4585	11.2212	10.3764	11.1116
VCAN	7.78868	7.7801	7.29769	7.14892
CLEC16A	9.35593	10.0571	9.26407	9.98751
CDH1	14.0073	13.242	13.2615	13.1571
DNAH5	6.16449	5.36577	4.2884	5.31379
ZFYVE16	9.57236	9.52763	9.79873	9.44084
RAI14	10.0327	10.0829	10.1193	9.75489
PNKP	9.14519	9.5204	8.84838	9.48929
PHLPP2	7.93782	8.71567	8.08755	8.50821
SPDL1	8.7752	7.96056	9.07719	7.97646
STAU2	9.12449	9.40873	9.34594	9.46116
CTNS	8.95704	9.30427	9.26737	9.5129
RTN4R	7.39726	7.73978	6.45322	7.76289
PHF23	10.4848	10.0936	10.081	10.0561
CDH10	3.14697	1.58739	4.43416	2.99541
INPP4A	9.08853	8.90543	8.58484	9.1024
RAB27B	11.0872	10.3535	10.2101	10.1926
PSMA4	11.7445	11.1637	12.1495	11.1547
MYO16	5.38698	3.91289	3.61912	4.16355
LSG1	10.358	10.1162	10.4031	10.1125
PARP3	8.88067	8.79155	8.60872	8.85987
TNC	12.6809	11.7953	10.435	11.2254
THAP3	8.86058	8.92402	8.929	9.11694
TDP1	8.15001	7.91299	8.39208	7.77599
AIFM2	10.0495	10.832	9.86791	10.6832
SPATA7	7.25993	6.80484	7.39169	6.43309
MED17	9.90788	9.87311	10.2528	9.72656
RETSAT	12.3766	12.4159	12.2513	12.4445
CAPG	11.7318	11.1952	10.659	11.0424
AP2S1	11.9208	11.5641	11.797	11.6287
TG	7.20484	8.9115	8.02409	9.28269
ADAM28	5.09214	5.21745	3.84363	3.31685
BARX2	5.20993	6.36731	6.03423	6.39959
DCUN1D1	9.79123	9.49837	9.9768	9.54952
JADE2	10.7259	11.5393	10.5999	11.5108
ZIC2	9.06574	8.90543	8.95176	9.0972
TRIT1	9.6302	9.07189	9.90728	9.22427
ADRB1	5.4199	5.40059	5.13593	5.94509
CUL7	9.53777	9.55185	8.95798	9.36503
CTNNA1	13.4067	13.5056	13.6585	13.5942
PHKA2	9.65241	9.48213	9.16599	9.07885
CNTLN	7.91383	7.46265	7.88174	7.16893
HSPA5	14.0423	13.8196	13.7038	13.6021
DSG2	12.9024	12.3899	12.7529	12.4685
GEMIN8	8.71125	8.79155	9.13881	8.6414
OFD1	10.0223	9.6855	10.2756	9.43675
GPM6B	8.23456	8.1314	7.37336	7.27426
WDR37	9.81714	9.86843	9.93771	10.0181
YTHDC2	10.5379	10.4136	10.7857	10.3796
CTPS2	8.0653	7.3241	8.23251	7.17883
ATP6V1H	11.6993	11.5914	11.7452	11.7087
POLR2B	11.8353	11.6023	11.8136	11.6925
FAM214A	9.71541	9.91455	10.0058	9.91407
ARAP2	10.3806	10.2166	10.3503	10.2227
TPR	11.5993	11.8011	11.9958	11.8572
DTNBP1	8.1976	8.16733	8.38749	8.49873
XK	5.09214	4.09374	5.75475	5.31379
C12orf4	7.65839	7.21072	8.32651	7.92426
SCML1	9.42114	9.13033	9.58228	9.20989
WWC3	9.6541	9.88242	9.37153	9.93023
ARHGAP6	3.29788	3.91289	3.02858	3.16508
MAP4	13.4007	13.1514	12.767	13.1016
GOPC	11.2862	10.788	10.9217	10.5772
ROS1	9.85148	9.76818	8.48951	9.16587
USP28	9.41515	10.0097	10.091	10.0561
HDAC9	8.51532	7.7933	8.84502	8.34915
TSPAN17	10.8684	11.0119	10.2681	10.9007
NOP16	10.5164	10.1447	10.6533	10.4099
CC2D2A	9.47585	8.57538	9.14974	8.68019
RRM2B	12.2689	12.2844	12.6525	12.3146
ZNF800	8.52653	8.09987	8.69306	8.59785
SNX29	8.56688	8.74217	8.00629	8.7712
LMO3	7.60276	3.46474	2.8341	1.58254
MRPS10	10.9712	10.5368	11.3443	10.524
RSF1	10.1352	10.1714	10.4095	10.2462
VPS13D	11.4091	11.2735	11.1606	11.5249
CELF2	7.75721	7.619	6.38216	6.82244
FAM120A	12.2704	12.6068	12.3762	12.5866
R3HDM1	9.66758	9.51043	10.0028	9.5265
KITLG	11.0287	11.0013	10.3323	10.6996
ERCC8	8.42893	8.11499	8.46793	7.99338
H6PD	10.0236	11.2267	9.59637	10.9972
VAMP3	11.3173	11.0027	11.4862	11.0145
PER3	8.55962	9.30658	9.07145	9.41603
TNFRSF9	6.04339	6.57994	5.37263	6.69019
EPN3	10.9853	11.3336	11.3138	11.4327
LTBP1	11.2688	11.2592	9.67438	10.7359
RCN1	12.5498	12.8281	12.8724	12.7333
RFC2	9.13306	9.14587	9.83087	9.11789
ARID1B	10.581	10.9259	10.8068	11.2062
CLPTM1L	11.0274	11.4162	10.9488	11.3962
NEDD4L	11.3326	11.2199	11.0876	11.3007
PPP1R3F	7.11801	8.09455	6.93582	7.49631
HEXB	11.6359	11.7896	11.8045	11.7588
PTCD2	9.42313	9.20145	9.38317	9.00857
JKAMP	10.3684	9.81756	10.516	9.71813
DKK3	10.5721	10.9274	8.93608	10.3871
ARHGEF5	10.6483	10.9919	10.6207	11.0326
NFE2L3	9.44484	9.51043	9.15246	9.00301
MCUR1	10.1725	10.4857	10.7598	10.6534
LIMA1	13.4734	12.1575	12.716	12.2541
LETMD1	10.9926	10.9266	10.9956	10.9937
SLC4A8	5.91892	4.91538	4.68518	5.03055
TNIP3	8.15484	8.79155	8.82134	8.88725
MAPK9	10.7017	10.7897	11.185	10.7787
COL23A1	1.57349	4.00614	2.60959	2.31838
BCAR1	11.5501	11.9977	11.0826	12.09
HERPUD1	11.7151	11.6042	11.5472	11.449
HOMER3	11.147	11.1311	10.3809	10.8094
RAD51	6.16449	5.05213	4.43416	4.74761
POLQ	6.27615	3.91289	4.62864	3.80153
PIK3CB	8.79075	8.32564	8.72621	8.6767
THOC3	11.6195	11.5041	11.5485	11.5287
HEBP2	11.2561	11.1288	11.2314	11.0599
MPHOSPH9	6.98446	7.5601	7.81522	7.48837
PLEKHA5	9.83516	9.49837	9.8762	9.29637
PRSS8	11.6476	11.1896	11.0475	11.3848
SIKE1	10.4886	10.3701	10.4794	10.3296
RRP12	11.0324	10.9122	10.6219	10.9512
FNIP2	9.02954	9.66766	9.67058	10.0547
MSMO1	11.8902	12.2973	13.0363	12.9572
TTC17	11.6867	12.1067	12.2783	12.1043
ALX4	3.43438	5.43459	1.00953	4.69325
FSTL4	4.42714	3.0046	2.34405	1.58254
FOXN3	10.4699	10.9238	11.0019	11.228
AKR7A2	9.14519	9.08269	8.63221	9.12045
MRTO4	10.8038	10.513	10.8641	10.5846
NNAT	4.29064	4.76218	3.02858	4.85055
USE1	8.42239	8.36154	8.05328	8.04296
MCF2L2	5.4199	5.46781	5.0014	5.27916
NRIP2	3.14697	4.09374	2.8341	4.94662
LAMA3	13.6828	13.3571	13.4982	13.3162
AP5M1	10.1404	10.128	10.6811	10.3229
ANAPC4	9.47009	8.94148	9.43779	8.68366
KCNQ1	4.72046	5.79023	3.73569	4.8
TRAPPC3	10.8264	10.4061	10.8102	10.5192
THRAP3	11.8049	11.6752	11.5215	11.6292
PHPT1	11.7744	11.6279	11.2321	11.3007
ENTPD2	8.61314	7.89474	7.24831	8.13728
LY75	10.0936	10.008	10.0226	9.69767
ARID4B	10.0105	10.3047	10.5518	10.3732
OPN3	9.02377	9.19065	9.81356	9.49416
SDCCAG8	9.48377	9.26866	10.1727	9.44586
HHAT	6.88056	6.45283	6.58571	6.70397
KIF1B	10.6868	10.8311	10.6522	10.8819
FOXC1	10.5037	10.0461	9.35271	10.029
TBC1D22A	9.96214	10.0391	9.743	9.98189
SYNE2	11.122	11.4291	11.4506	11.7525
PLEKHH1	6.96213	7.34378	7.25982	7.69571
ATP9A	9.72189	10.5823	9.82403	10.3185
FAM168A	10.0851	10.1332	9.67438	10.1643
RELT	8.10549	7.67888	6.79997	7.67474
GALC	2.30512	3.46474	3.73569	3.57948
NOP58	11.6058	11.0497	11.6363	11.139
SZRD1	11.9096	11.9953	11.4138	12.1497
CUL1	11.3982	11.5994	12.1428	11.7083
FAM114A2	9.05806	9.06646	9.23435	8.76793
CYFIP2	11.1295	11.7442	11.9827	12.0074
TAB2	11.0959	10.7897	11.4315	11.0619
GINM1	10.5881	10.4083	10.7075	10.4485
EIF2AK2	11.5072	12.1166	11.4462	12.3221
USP36	11.18	11.0204	10.9932	11.0804
KMT2C	10.4159	10.8296	11.0001	10.9619
MCOLN3	8.33155	8.04575	7.08927	7.63216
PUM2	11.8098	11.6712	12.0024	11.8203
MRPL43	10.15	9.87932	10.1755	9.97906
ITIH4	0.992759	1.89432	1.54566	2.26257
ZFR	11.4304	11.4237	11.5973	11.3877
ZNF280C	6.69266	6.62486	6.61704	6.5598
PHF21B	3.97104	4.00614	3.61912	3.90091
TRAF1	8.20693	7.64106	7.74552	7.3017
RC3H2	10.9453	11.0091	10.92	11.098
IL17RB	4.61023	3.70612	4.50192	3.90091
TRAF3IP2	11.4067	11.1444	11.6496	11.2853
DCBLD2	9.14277	9.11726	8.2427	8.76465
SERPINB3	9.85529	9.99545	8.93293	9.02235
SOAT1	9.69417	9.82402	9.26737	9.60367
PKP2	10.2705	9.6855	9.93294	9.81785
GDI2	12.8384	12.6788	13.3189	12.7453
PRDM1	8.23456	9.05827	8.39208	8.70091
ATG5	10.1796	9.55768	10.1674	9.63987
TMCC3	8.30575	8.01228	7.81522	8.37948
PITHD1	10.3888	10.0976	10.3834	10.2023
MTA3	10.0275	9.71011	10.1165	9.38223
USP13	6.92676	7.35111	6.43578	7.44802
ATP11B	10.855	10.6496	10.6522	10.5844
LAMC2	13.8253	13.4784	12.7604	13.2092
CDK14	8.04981	9.35195	8.00629	9.18069
SEC61A1	13.4183	13.5208	12.9681	13.4195
PPP1R12A	10.2361	9.82958	10.0474	9.84102
CAMK2B	5.51437	6.15918	5.25908	6.05681
CROCC	10.8137	10.9364	10.1483	10.9832
POLR3E	10.498	10.6817	10.4837	10.4577
ATP2B4	11.0684	11.6828	11.1783	11.8747
ZC3H11A	12.2869	12.325	12.6081	12.3561
RIOK2	9.41114	9.35864	9.96596	9.54189
YIPF1	9.25219	8.69983	9.13607	8.73816
NDC1	9.83963	9.59402	9.87455	9.63987
DGKG	2.78703	4.09374	3.02858	2.58101
FLYWCH1	11.2511	11.35	10.8137	11.3517
UNKL	9.27734	10.0974	9.52234	10.1163
TBXAS1	3.43438	4.5305	2.8341	4.24143
PARP12	9.93318	9.60343	9.52662	9.82258
ALDH18A1	10.6298	10.8191	10.6962	10.6867
TARBP1	9.79276	10.0474	10.4327	9.85218
GATB	9.4246	9.17292	9.31431	9.22903
MXD1	9.61288	9.33171	9.28236	9.70793
CDK17	10.1037	9.95777	10.1579	10.1317
DNAJC25	8.57114	8.41009	8.51368	8.15367
SLC2A3	5.4199	6.71072	4.03811	5.96814
PSD	5.12171	3.91289	4.51313	4.94894
CTDP1	10.1773	10.2349	9.62612	10.272
YBX3	14.6275	14.7895	14.7106	14.8792
STYK1	5.45209	5.05213	3.84363	2.80306
WNK1	12.5831	12.8466	12.5918	12.842
CCAR1	11.4757	11.2291	11.9146	11.1225
OGFR	10.9006	11.5685	10.5424	11.5407
GNA15	11.4762	11.1489	10.6079	11.177
PIGV	9.68426	9.58264	9.98142	9.73328
PTPRU	11.547	12.0917	11.0281	11.8683
SNRNP40	9.71865	9.23089	9.84782	9.15339
QSER1	10.4079	10.3975	10.8146	10.4135
MPC1	9.32218	9.24057	10.3904	9.63449
ACAA1	10.5712	10.6869	10.0204	10.4425
BCAT1	9.78197	9.83365	9.45556	9.76312
HDAC7	10.893	11.3271	10.3887	11.0154
PRDM6	3.55901	5.13715	3.61912	4.89938
SPAG4	4.29064	6.00921	3.94411	5.54609
NCKAP1	12.845	12.478	12.772	12.5471
MRPS35	10.8137	10.3668	11.2463	10.1718
SFSWAP	10.8985	10.7003	10.6858	10.5725
TNK2	11.2369	11.1694	10.2323	11.1147
MON2	10.1983	10.0419	10.2617	10.138
CDH3	14.3806	14.0361	13.6584	13.9258
ARSF	0.992759	1.00153	3.20013	3.69478
GPBP1	10.8242	10.5475	11.1742	10.5499
DGAT2	10.0787	10.0584	10.2981	10.6012
ZNF112	7.71849	7.29658	7.48852	6.87211
CS	12.8649	13.0118	13.4886	13.214
MRPS24	10.9397	11.1423	11.1337	11.197
ELMO2	9.17388	9.70312	9.42883	9.42435
WAPL	10.7434	10.6003	10.6297	10.5259
VMP1	12.2566	11.6265	11.877	11.2206
APPBP2	9.37045	9.38725	9.56805	9.49127
POLD1	9.90646	9.86843	9.06858	9.6856
EIF4B	14.5076	14.5943	15.0269	14.7922
SLC6A16	0.992759	1.58739	1.00953	0.99847
SPHK2	8.60995	8.79483	8.23277	8.93237
RPL18	15.0158	14.6839	15.0358	14.6376
CA11	9.2477	9.28803	9.01582	9.03056
ISOC2	9.70401	9.9251	10.1442	10.0852
U2AF2	12.1982	12.1219	11.7142	12.1107
EPN1	11.7939	12.1877	11.4506	12.3102
MED29	10.1209	10.1589	10.3705	10.1804
AHRR	4.82281	3.46474	2.8341	3.90091
ZNF275	8.60963	8.56387	8.37828	8.56053
MTMR1	8.90943	10.4136	9.86125	10.3818
GPC1	12.4123	12.111	10.5867	11.9764
ADCK1	7.83766	8.20239	8.10996	8.24004
HAGH	9.75388	9.51243	9.63785	9.67168
RNF4	10.8992	10.7358	10.843	10.7591
CASP8	10.9779	10.5563	10.9978	10.4114
LIMCH1	9.4643	10.5495	10.8641	10.8258
TM7SF3	12.679	12.4451	12.7075	12.5349
DLX3	7.65839	8.33921	8.36434	8.69404
SPA17	6.91535	6.97647	6.72165	6.63369
ST3GAL6	5.20993	6.65405	6.05716	6.44955
ATP2C2	5.55434	6.04687	5.04079	6.29778
CDON	6.29977	7.71663	6.95855	7.58464
TAF2	10.0863	9.94153	10.1715	9.91849
HIPK2	9.7664	11.207	9.60835	11.0097
TNPO3	9.88932	9.71879	9.66103	9.75324
BORCS8-MEF2B	8.38891	8.19221	7.64167	7.98184
RFXANK	9.38831	9.14705	8.83995	8.91849
TMEM161A	9.60064	9.59213	9.0829	9.58151
LPAR2	8.73396	8.50086	8.33129	8.46277
CTSA	11.4	12.4717	11.9235	12.5737
SUGP2	11.3056	11.567	10.9778	11.2507
SLC12A2	8.90087	9.57692	8.72256	9.63449
SNX24	9.77576	9.58644	10.2756	9.647
EYA2	7.36414	8.36596	8.27779	8.40497
CNN2	13.061	12.9639	12.4695	12.7468
ABCA7	9.40913	9.79473	8.54003	9.50899
SNCAIP	6.85688	7.38636	7.99431	7.9186
DDX20	9.48159	9.10935	9.45335	9.3865
BTBD1	10.6117	10.509	10.8582	10.6158
FAR2	5.28339	6.43613	6.03423	6.38254
CHI3L2	10.4189	11.568	11.9721	11.9036
SBNO2	12.452	13.0979	12.2445	13.0873
PMS1	8.78766	8.31652	9.27488	8.24476
HMG20B	12.3021	11.7497	11.5325	11.6047
CALCRL	4.49081	4.39906	2.34405	3.99388
TAF11	9.84852	9.16633	9.76992	9.40975
ANKS1A	9.7554	10.1589	9.29473	10.0826
AP3D1	11.9504	12.3057	11.6169	12.3196
ZNF76	9.4271	9.82563	9.54541	9.82415
SLC9A3R2	8.63744	8.67507	7.53875	8.42588
NTHL1	8.12068	7.72608	7.93911	7.87862
UHRF1BP1	9.4271	9.45951	8.99478	9.50507
GNAI3	11.487	10.9274	11.4349	11.0498
IPO5	12.3857	12.2343	12.7162	12.2194
OAT	11.6756	11.3876	11.6603	11.4301
WDR3	10.4358	10.193	10.5192	10.3428
PKN2	10.4791	9.98541	10.4077	10.1556
WDR18	9.47968	9.6496	8.45921	9.6273
TRAM2	9.81412	10.3591	9.68196	10.2982
NTN1	7.60276	8.07307	6.72165	7.82721
MCM10	6.32888	5.29351	5.25908	4.74761
DGKA	12.2155	11.6703	11.9591	11.6734
ERBB3	7.65839	8.11572	7.31698	7.99897
ANKRD44	4.91833	5.73671	4.80019	5.38407
ADAT1	8.83642	9.184	9.25476	9.3144
PDIA5	10.1379	9.69257	9.79635	9.6327
TBC1D22B	9.08095	8.63161	8.85839	8.51052
NDUFB4	11.0352	10.5436	11.2636	10.6526
SPEN	11.3088	11.5309	11.2157	11.6912
MYLK	8.04981	9.3249	8.369	8.9259
ZC3H15	11.3957	10.884	11.7216	10.9014
MAP2K4	9.96487	9.49027	10.1094	9.63987
SLK	12.3616	12.0149	12.2076	12.0294
CYB5R4	9.50314	9.14844	9.73926	9.37602
COL17A1	15.9651	15.6562	15.4325	15.7981
GSTO2	9.2985	8.22692	9.16059	8.46681
SEC61A2	7.18599	6.94137	7.08927	6.80975
PRKCQ	8.16446	7.54294	7.22808	7.42325
TLE2	7.53748	9.71879	7.98828	9.34762
ASB1	10.6662	9.95189	9.72843	9.70452
FAM107B	9.19969	8.63161	9.08859	8.77446
ME1	10.2782	10.1358	10.5591	9.74993
TBC1D1	9.75855	9.71879	8.7938	9.5438
CDK13	10.6161	10.8715	10.6169	10.8163
MTHFD2	12.8256	12.2315	12.7648	12.231
SLC9A7	9.29718	10.1148	9.34558	10.0385
FOXJ2	9.93318	9.74965	9.85958	10.0852
YBX1	14.5231	14.2059	13.9155	14.2769
PDE4A	7.19545	8.16733	5.51144	7.60306
PPP2R5A	9.87489	9.61092	10.2349	9.87665
ELAVL1	10.8346	10.8207	10.7251	10.8481
DIP2B	10.8698	10.7358	10.2323	10.5016
SMARCD1	10.9712	10.4621	10.7634	10.6771
KDM4A	10.7855	10.828	10.5053	10.8116
NFYC	10.2914	9.95041	10.5857	10.2754
SLC9A3	1.98552	2.81166	3.61912	3.16508
ASPM	7.34729	7.14022	5.21918	5.82397
ELOVL1	11.5689	11.033	11.1126	11.1365
SPI1	1.57349	1.58739	1.00953	2.58101
ZBTB11	10.2412	9.97737	10.4297	10.3419
ATXN3	9.82308	9.80114	9.83786	9.93321
GOLGA5	10.9398	10.5746	11.2939	10.5365
FGFR2	9.75698	9.84481	9.99672	9.81785
LRRC40	8.64088	7.79985	8.65533	7.82091
ISOC1	8.74996	8.4806	8.77982	8.19689
EML1	7.89082	7.75335	6.80569	7.39806
TRMT11	9.12818	8.4052	8.97035	8.42588
THUMPD1	10.3847	10.0761	10.2807	10.0614
MSANTD3	9.80957	9.42595	10.0313	9.60367
KIF26A	5.95656	5.84184	5.44369	7.17883
ATG2B	9.90077	10.0391	9.93453	10.0918
ARFGEF1	11.2494	10.971	11.1565	11.1058
ZFAT	7.42161	8.12097	8.04749	8.18222
MTFR1	10.4638	10.3953	10.9591	10.7141
STAG3	6.22605	7.7133	6.42539	6.64902
FECH	9.73475	9.56925	9.99824	9.47333
MYO9A	9.47777	9.2064	9.37387	9.37795
PFKP	11.7671	11.7408	11.0826	11.596
IDI1	10.9076	11.058	12.0615	11.4265
SP100	11.4257	11.1154	11.1944	11.2074
KLF6	13.1986	11.5971	11.4479	11.3647
PLPP1	8.8639	9.01556	8.83167	9.11403
NEO1	10.2749	10.8392	10.7498	10.944
TRAM1	13.1996	13.0748	13.2245	12.8601
PHKA1	9.72672	9.44869	9.67818	9.76476
TNFRSF1A	12.069	12.2996	11.6214	12.2071
CACNB1	8.15484	8.7515	8.2427	8.20175
EVI5	8.50781	8.88706	8.23761	8.8035
STOML1	9.85883	9.60718	9.3432	9.83668
PKM	15.4423	15.4952	15.5059	15.7475
DHX29	10.3673	9.94746	10.7962	10.3173
DNTTIP2	11.0663	10.2756	11.096	10.6276
METTL22	8.98964	8.07307	8.45483	8.25881
TP53BP1	9.22346	9.38201	8.78822	8.76117
TRO	2.97828	3.59046	2.01905	0.99847
RRP15	9.79123	9.09609	10.049	9.38437
RHOA	13.2967	13.034	13.4716	13.0523
DHX8	10.2326	10.3501	10.3202	10.4321
PRKCZ	9.36878	8.97769	8.92033	9.18736
IARS2	11.9572	12.03	12.6104	12.1203
NAV3	6.85234	7.02199	6.84172	6.85985
IDH3G	10.0222	10.2517	10.2088	10.3976
ROGDI	9.11097	8.59437	8.63221	8.68019
ROCK1	10.6846	10.5028	10.5634	10.414
CBFB	10.0559	9.91455	9.9768	9.69938
PDK3	6.02217	7.39503	5.83644	7.02266
HYAL2	9.81714	9.46984	9.07719	9.28269
HDAC4	8.60612	9.54601	8.72621	9.53229
RASSF1	9.67928	8.66433	8.75147	8.79709
FGFR3	12.6222	13.1477	12.1387	13.0277
IFI35	9.34337	9.97238	8.45921	10.0813
HEATR6	9.05292	8.88398	9.13607	8.79066
COASY	11.6752	11.6707	11.5717	11.6847
PLEKHH3	11.0008	11.4184	10.3444	11.2929
MEF2A	10.9679	10.7635	11.191	10.7097
OTUD5	10.6204	10.763	10.5021	10.6204
TFE3	11.1499	10.9615	10.5	10.7876
TBC1D25	9.00045	9.08	8.98567	9.30541
ACSL4	11.4264	11.6288	11.542	11.635
INPP5A	8.75391	8.1314	8.4766	8.04296
GPKOW	9.01639	8.89933	8.98871	8.88423
GRIPAP1	9.89076	10.1306	9.4039	9.81468
FTSJ1	10.745	10.0666	10.1401	9.8827
PRR11	7.50749	7.02199	6.07974	6.33015
REEP1	5.00787	2.58893	1.00953	4.3856
ATP11A	8.94042	9.61464	8.04749	9.33
POLR1A	10.9377	11.305	10.5129	11.2848
LAPTM4A	12.9648	12.2806	12.4692	12.2832
TTC7A	10.0131	10.1043	9.56191	10.2743
IP6K2	11.6969	11.2911	11.2902	11.0248
SRBD1	8.41034	8.18747	8.75861	8.45058
KIF2A	9.70891	9.63498	9.57823	9.40765
RASGRP2	3.8786	5.05213	3.20013	4.51664
PSME4	11.7267	11.3188	11.4801	11.3208
IFT80	9.60064	9.26923	9.48708	8.96069
SIRT2	10.3837	10.3173	10.0268	10.044
ERLEC1	10.0825	9.66766	10.2035	9.73328
PPP2R5B	10.0275	9.5303	8.67809	9.28498
PYGM	2.30512	3.0046	1.00953	3.69478
PITX1	11.0144	11.2858	10.4815	11.1758
MAST4	11.4638	11.8684	11.8622	11.9859
ADGRF5	1.57349	3.59046	3.61912	2.80306
SDK2	6.59575	7.06611	3.61912	7.06599
ADAM7	2.30512	2.00307	4.3631	2.31838
NUP133	10.4209	10.5582	11.0001	10.5911
NUCKS1	13.2155	13.1252	13.7711	13.3418
VPS35	11.6239	11.4719	11.7961	11.3749
DNAJA2	11.3178	11.0756	11.6786	11.2384
BCL3	10.1631	11.2315	10.1136	11.0902
KCNAB2	8.12561	9.57692	8.6515	9.66115
ABCC9	6.66536	6.86514	7.15241	7.00195
GAL	6.32888	5.05213	4.95364	5.20148
CLEC2D	7.53094	6.25752	7.66871	6.99457
FUNDC1	8.18821	7.29658	8.25281	7.3463
MAOB	4.9638	8.51688	6.18768	8.2258
RORA	8.33155	8.58301	8.01818	8.43828
DRD4	3.14697	2.00307	1.60006	0.99847
TGFBR3	9.13793	10.4755	9.82232	10.2835
HES2	11.7159	11.46	10.9464	11.3024
ATP1B3	12.5525	12.513	12.6846	12.5938
NEDD4	11.4658	11.223	11.5758	11.1779
PIGB	8.55744	7.92083	8.39194	8.06606
MAPK6	12.9874	12.7765	13.2405	12.942
GNB5	10.1832	10.5256	10.1185	10.3732
RAB27A	10.0843	9.80456	10.0497	9.52843
LRP6	9.2678	9.51442	9.02771	9.24793
PHRF1	10.7786	11.3728	10.6962	11.246
NUCB2	9.24545	9.75134	9.51395	9.30541
PFN2	11.8318	10.7706	11.3629	10.5678
PTPN3	10.4744	10.4029	10.162	10.3721
SPTB	3.83596	4.58476	3.38099	3.50938
DAPP1	9.82167	7.92503	8.73347	8.09089
SLC44A1	11.4804	11.806	11.581	11.6804
TMEM260	8.82438	8.43499	8.25784	8.23531
SMG6	9.76928	10.0121	9.25554	9.86536
EXOC5	10.8391	10.5466	10.952	10.5893
CLTCL1	8.5228	8.54837	7.1972	8.1271
FGF22	4.49081	4.76218	4.28071	5.57642
FSTL3	11.6354	10.9259	9.89591	10.9576
DGCR2	11.7251	11.7387	11.1482	11.7373
RNF126	11.4503	11.2279	11.0941	11.3446
MNT	10.3807	10.3125	9.7132	10.4748
ZXDC	9.77265	10.0869	9.80332	10.1253
JMJD6	9.44876	9.29036	8.96727	9.2804
POLB	7.48457	7.09823	8.02409	6.92013
ST6GALNAC1	5.17173	3.32703	2.34405	2.31838
WIPI1	8.92242	9.38231	9.01005	9.40199
FRMPD1	5.03368	5.41156	4.46911	3.31685
GBA2	11.2146	11.3611	11.282	11.4046
NDST1	12.4493	13.0588	12.1939	13.0449
ASNS	11.9121	11.4269	12.284	11.535
AP3M2	8.30575	7.78672	8.30235	7.89479
CNGB1	8.18349	9.27395	8.29258	9.5438
ST6GALNAC2	10.5179	10.0696	9.49893	9.77452
PABPC1	16.8834	16.776	17.4785	16.8572
TESK2	7.71194	8.00094	8.59683	8.69748
CFAP20	9.59888	9.04729	9.67248	8.9259
CSNK2A2	11.2134	11.4162	11.7845	11.6215
PTPN21	9.23868	8.99392	8.5023	8.88423
EIF2B3	8.75632	8.66073	8.66296	8.54533
CAMK2A	4.05787	2.58893	3.49239	2.99541
TCOF1	11.2315	11.2497	11.0274	11.2425
CDC42	13.0357	12.2629	12.9834	12.2469
OSBPL3	11.1403	10.7384	10.9614	10.8289
RAD18	8.67482	8.35265	9.00984	8.57183
ATP2B1	10.8531	10.6826	10.4473	10.8044
NCK2	10.7	10.6511	10.6019	10.6771
MAP4K4	12.2229	12.3261	12.115	12.2798
MGAT4A	6.99783	6.97543	6.98755	6.97379
RPL31	14.8687	14.0931	14.8076	13.8332
WDR1	13.6519	13.0807	12.9663	12.9766
SNX13	10.3298	10.588	10.7416	10.4019
ARHGAP10	9.62848	9.59213	9.93612	9.60184
RPS6KA2	10.4347	11.3033	10.6839	11.1603
ING3	6.65192	6.9054	8.01818	7.39806
VASH1	5.03538	5.46255	3.46836	5.0801
LMCD1	5.86412	8.62793	6.79202	8.25881
SEL1L	11.6635	11.567	11.4439	11.6274
TRIP13	7.36414	7.02199	6.63245	6.38254
ATP6AP1	11.1962	11.5486	11.0259	11.6673
TCF3	11.3642	11.4055	10.8163	11.3674
TRIB2	9.57761	10.6665	10.0709	10.6122
DAZAP1	11.7729	11.5612	11.4069	11.6708
MBD3	10.947	11.2664	10.3153	11.1659
HLTF	8.898	9.31577	8.99478	9.0549
FAM50A	10.3518	10.3866	10.2258	10.2812
FAM3A	10.1548	10.511	10.1304	10.3603
CPSF1	11.7417	12.2023	11.5122	12.0029
MYO3B	3.29788	2.00307	3.20013	2.80306
CYBRD1	10.4009	10.788	10.5518	10.6285
PDCD2	11.1794	10.8606	11.4109	10.8187
RDH11	10.982	11.0148	11.2268	11.2507
PRKACA	9.96623	10.618	10.0209	10.4976
ADGRL1	9.34757	10.7322	8.81946	10.8499
ACTN1	13.8695	13.431	12.6865	13.0558
ZFYVE26	9.61288	10.2361	9.50545	10.2023
EPN2	9.99163	9.97963	9.66103	9.74163
PTPN18	9.77109	9.68372	9.65719	9.80675
LIMS2	4.91833	6.34958	5.47796	5.69172
SPEG	10.3725	10.4211	8.66675	9.8131
LNX1	3.41736	4.93356	5.11566	4.17709
ALDH3A2	12.2469	12.6496	12.7478	12.5636
TFRC	13.0301	13.4374	13.2395	13.4356
SREBF1	11.7539	12.5324	12.4467	13.5004
AFF4	11.9656	12.2294	12.132	12.3501
UBE2D1	9.70074	9.41102	10.3092	9.45312
RHOBTB1	6.52229	6.63953	5.0014	5.84902
SMC1A	11.422	11.3021	11.1579	11.4301
HSD17B10	10.169	9.99688	10.0194	9.9847
MARK2	11.3146	11.5457	10.9079	11.631
HMMR	6.90384	6.80484	6.16672	5.96814
CHFR	9.89076	9.67801	9.60199	9.85987
P4HA2	11.0608	10.7756	10.8412	10.8242
FCGR2B	2.30512	2.58893	4.95364	3.69478
NFATC3	9.57152	9.51558	9.99714	9.72377
TRNT1	8.93523	8.61382	9.05449	8.29804
ACADVL	13.2912	13.3573	12.1463	12.5492
STK10	10.3786	10.564	9.761	10.3263
FBXW11	10.6178	10.8487	10.9289	11.0041
ACAP1	4.91833	4.46627	3.35358	3.57948
CRMP1	6.10522	6.59507	5.96317	5.27732
EVC	9.93178	10.5689	9.06569	10.5678
DERL2	9.58651	9.12014	9.54964	9.07647
SIDT1	7.33879	8.08921	7.4365	7.68866
NDE1	9.9553	9.15358	9.14429	9.32334
TMEM38A	7.55225	7.94291	7.10043	7.67474
AP1M1	9.86605	9.96656	9.53721	10.0454
PVR	10.7299	10.5219	9.70817	10.1914
XRCC1	9.2589	8.89933	8.89126	9.18069
SCARB1	10.9176	11.6275	10.3985	11.5545
MCM2	10.0444	9.70312	9.51607	9.75819
PANX2	8.86901	8.67507	8.13749	8.54533
TP63	13.2693	12.619	12.7842	12.746
ALPK1	8.94598	8.86533	9.32159	9.12557
LLGL2	8.97619	9.16124	8.88475	9.00579
PDE8A	9.36632	9.04729	8.99175	8.83509
CLCN4	8.69811	8.71726	8.01818	8.93468
NLE1	10.0837	9.8224	9.93135	9.92144
SDHA	11.4382	11.6426	11.3485	11.7913
SMARCE1	11.5982	10.9528	11.5391	11.0893
GSDMB	8.22541	7.07693	7.03215	6.97799
KDM5A	10.6195	10.6941	10.2617	10.7771
ADAM11	2.56625	1.00153	2.8341	3.57948
PPP2R3A	9.41515	9.8543	10.0028	10.0493
FERMT2	9.65917	9.83844	9.23181	9.28498
DHRS9	4.91833	4.86544	4.80019	4.69325
PTGS2	6.91535	5.29351	5.25908	4.51664
IGF2BP2	11.1283	11.0634	10.7669	10.8999
MAP3K13	9.39881	8.75488	9.45556	8.66971
ST6GAL1	9.42511	9.37631	9.48613	9.48929
FRY	7.1669	8.99678	8.23761	8.72472
PICALM	12.6998	12.3448	12.6466	12.365
NSF	9.34337	9.64231	9.39011	9.3636
CLASP1	11.4121	10.9453	10.6792	10.8203
MRPS34	10.4753	10.4093	9.8579	10.6076
NOTCH3	10.9535	11.8311	9.69699	11.3407
CLNS1A	11.7034	11.4311	12.4313	11.5407
PPP2R2C	9.02166	9.00816	8.72621	8.47886
TEAD2	8.73074	9.70136	9.09425	9.3758
EED	8.42239	8.88398	8.75505	8.56807
CDHR2	2.78703	2.81166	2.8341	3.57948
TSG101	10.713	10.7664	11.552	10.8076
NCBP3	9.99215	9.89183	9.95784	9.71875
ATP2A3	2.97828	7.16072	3.94411	7.87058
CA12	12.3651	12.4255	12.0097	12.3629
MGLL	10.9471	11.7862	10.0239	11.3582
NTN4	10.3867	10.1162	9.30211	9.68733
BCS1L	10.2716	9.97674	10.1108	9.72993
NUAK1	9.43304	9.74625	9.0188	9.3715
DPP8	10.1124	10.1109	10.1688	10.0399
SLC24A1	8.31686	8.36596	8.12142	8.54158
ZNF532	11.4865	10.7333	11.4264	11.0438
SCARF1	4.91833	6.77459	5.0014	5.41796
LMAN1	11.7844	12.0694	11.692	11.9489
HACD3	10.6439	10.604	10.5508	10.5753
ZZEF1	10.6667	11.1101	10.6037	11.1533
ENO1	15.4343	15.6813	15.4115	15.6623
MYDGF	10.996	10.7367	9.96906	10.6499
ANO8	9.77576	10.4093	9.3432	10.1317
TUBE1	9.05292	8.60189	8.9978	8.56807
ARHGEF10L	8.68485	9.85903	8.4766	9.23141
KCNQ2	4.36051	9.03343	6.53743	8.56807
TACR2	1.57349	2.32549	3.20013	2.58101
ACTR6	8.75632	7.99524	8.91064	8.34037
TIPIN	7.32861	6.86751	7.35481	6.72048
SRI	10.8114	10.404	10.738	9.92144
EIF4G3	11.2791	11.4517	11.151	11.3544
NUP37	9.01903	8.58301	9.27987	8.6662
SEMA3A	4.72046	3.8132	1.60006	2.99541
GTSE1	5.76531	4.17632	3.35358	4.31532
SEMA3C	12.1382	12.7797	12.261	12.5772
TTC38	7.91383	8.28882	7.5713	8.51833
ACAT1	10.1258	10.3456	10.7989	10.3185
GRAMD4	9.35593	9.71011	9.11112	9.83824
CELSR1	11.445	11.7506	10.7643	11.7824
ZNF638	10.7917	10.7478	11.1864	10.6736
SLC25A40	8.67482	8.88398	9.31431	8.98342
TIMM21	9.64561	9.21133	9.86292	9.14837
ADD2	7.41354	5.79023	6.28816	5.16202
RASAL2	9.56865	9.59037	9.10271	9.6309
VPS9D1	9.05292	9.32944	8.94551	9.33443
ZNF37A	10.2934	10.0869	10.5214	10.2812
MARK3	11.0487	10.7772	11.0408	10.8092
SLC25A3	13.9886	13.8089	14.0236	13.8729
FNDC3B	11.3252	11.7451	11.1736	11.4373
FOSL2	13.7504	13.8469	13.3174	13.8991
CACNG4	7.32164	5.13715	3.49239	3.90091
FRYL	10.2246	10.193	9.86791	9.86141
TMEM131	11.0903	10.8077	10.8808	10.8925
FSCN1	13.1317	13.1851	12.3377	13.2131
ACTB	16.1158	15.6475	15.1887	15.2426
MOCOS	11.2655	11.1203	11.1482	11.3035
PLD1	9.42511	9.57309	9.74662	9.4873
WDR62	5.934	5.33009	4.43416	5.27732
DLG1	10.8878	10.4093	10.5704	10.3329
RAB7A	13.1448	12.9487	13.4054	12.9592
BCAP29	10.0888	10.2215	10.4618	10.1841
SEC31B	9.53593	9.41329	9.55424	8.91323
SART3	10.5269	10.4275	10.1165	10.4404
TUBA3D	2.56625	2.58893	2.8341	2.31838
EXOSC7	9.7664	8.88398	9.39702	9.24323
KIFAP3	9.33704	9.10671	9.77702	9.35199
MKRN2	10.1148	9.97963	10.374	10.0236
MCM6	9.27222	9.07189	8.88475	8.54914
REXO2	11.0248	10.34	11.0475	10.3977
RBM7	10.2165	10.052	10.7967	10.2068
RBMS2	10.2773	10.609	9.89838	10.5893
BAZ2A	11.717	12.0957	11.5194	12.1094
PTPN23	10.7993	11.1598	10.3129	11.3029
MLH1	9.77887	9.29269	9.80853	9.395
UNG	9.41315	9.12512	9.02475	8.84132
FMO4	6.59575	6.80484	7.64962	6.19995
KLHL20	9.22275	9.32034	10.0164	9.52843
RGS11	5.00787	5.96333	5.0014	4.94383
SLC46A1	12.8687	12.5432	11.9288	12.5135
PLXNA2	10.7179	10.3445	10.1809	10.4072
SPAG5	7.46128	6.50182	5.40859	5.45108
ANKRD13A	10.363	10.6871	10.7034	10.6945
TPD52	10.7664	10.5343	11.1568	10.6973
ACACB	5.51437	8.89658	7.02045	8.61251
TRAF4	12.171	11.6842	11.7263	11.7306
PAG1	8.57409	9.99831	8.63221	9.97906
GPATCH1	8.56438	8.16733	8.8782	8.15743
ICAM3	7.23577	5.80747	7.23894	6.08301
NT5C2	10.9359	11.0373	11.0763	11.0041
MCAM	8.91228	11.9704	9.13607	11.504
GPC4	7.76356	8.30735	8.0819	8.57183
MBNL3	8.91795	8.80465	9.65719	9.36503
CAMSAP3	8.71125	9.29269	8.43718	9.35853
RAP1GAP	5.35327	5.86697	5.80972	5.94509
XAB2	10.5784	10.8479	10.5878	10.9338
ARHGEF1	11.6912	11.7127	11.302	11.7125
STXBP2	11.2572	10.8384	10.521	10.8367
MAP2K7	10.5784	10.709	10.303	10.5781
DGKD	10.1416	10.2276	9.75203	10.106
RARB	1.57349	2.00307	3.49239	1.58254
TOP2B	10.8935	10.702	10.9103	10.6339
TM9SF3	12.4959	12.5185	12.3928	12.5243
NFKB2	11.1641	11.1688	10.9417	11.1746
UBE2T	7.20484	6.59507	7.49702	5.96814
PPP1R12B	9.16674	9.06292	9.17136	9.16465
DNAJC10	11.4132	10.9586	11.016	10.8371
GTF3C1	10.6401	10.9236	10.2857	10.7924
IL4R	11.9927	12.0853	11.5451	12.0195
USP33	10.6165	10.7831	10.9441	10.6579
PAK3	0.992759	2.58893	5.51078	3.00259
CAPN6	4.36051	4.86544	5.63817	4.31532
SNRPA	10.2517	9.94893	9.92337	9.47933
EXOSC5	10.0379	9.55768	9.84276	9.72151
DYNC1I2	11.3611	10.3811	11.0199	10.4648
APBB1IP	1.57349	3.70612	1.00953	2.31838
LRCH4	10.0362	10.8273	10.5977	10.9902
FAM76B	9.39905	9.1714	9.67818	8.81938
SIRT6	9.35384	9.12512	8.7042	9.14837
POLD3	9.52486	8.97085	9.46436	9.12812
ACTN2	0.992759	3.46474	2.01905	3.45414
CAPZB	12.1198	11.7318	11.919	11.673
GPR137B	8.50025	8.96794	9.13607	8.88121
NAALAD2	3.29788	4.00614	3.49239	3.31685
JADE1	9.29198	9.83045	9.62416	9.79556
SLC25A43	10.0521	9.69609	10.6542	9.76803
UBE2A	10.8647	10.4918	11.1991	10.4393
FGFR1	5.95656	8.63895	6.70715	7.85832
FBLN1	10.1607	12.1212	10.3153	11.8606
MAP2	7.99696	8.80465	7.39169	8.00454
PIAS2	8.55962	8.60189	8.6008	8.27273
AMPH	6.16449	8.50889	6.2488	8.37088
ARAF	10.5451	10.6799	10.5611	10.7738
MCCC1	9.41515	9.75979	9.76458	9.63808
LAMP3	9.40108	10.0488	8.88148	9.89922
FAP	6.84393	6.76351	4.56666	5.96539
NEBL	9.21817	10.0815	9.85623	10.0372
ACER3	9.03046	9.16709	8.9929	9.06296
UBE2K	11.7106	11.2776	11.7859	11.318
PIK3C3	10.2132	10.004	10.0283	9.95198
N4BP2	8.68152	7.83218	8.17518	8.1674
TIGAR	11.0576	10.3139	10.9559	10.3721
TULP3	8.64088	8.54837	8.35027	8.43003
SYNJ2	8.71452	8.91755	8.64766	9.03328
PPP2R5C	11.3539	11.0098	11.7048	11.1251
GNB1	13.4523	13.1433	13.2408	13.1716
HOXA9	8.82586	8.06133	9.12777	8.1773
EDN1	10.1416	8.63528	8.6008	7.88878
MLLT10	10.3085	10.2288	10.6464	10.1963
ZCWPW1	7.91952	7.38636	8.16451	7.48925
VDAC3	9.82317	9.2187	9.90728	9.25728
PCM1	10.2483	10.3811	10.6356	10.5697
TNRC6C	7.52241	8.02402	6.85349	8.02339
CBFA2T2	9.03216	9.61836	9.12982	9.60952
BRINP1	8.12561	10.6411	9.83598	10.9287
ITCH	10.856	10.588	10.7462	10.3871
TP53INP2	8.36525	9.98396	8.67809	9.98048
SDF4	11.918	12.4816	11.7557	12.4169
MYH7B	4.66365	4.20965	4.03811	4.22004
TP73	9.46701	10.3938	9.09905	10.3309
TOLLIP	11.4969	11.7586	11.6791	11.9228
UBE2D4	7.78943	7.97593	8.64046	8.36859
CLUL1	2.78703	2.58893	1.60006	2.31838
RUNX1T1	1.57349	1.00153	1.00953	1.99694
THOC1	9.35175	8.68219	9.45776	8.54533
FKBP7	6.56682	6.48567	6.67773	6.09918
OSBPL6	9.47585	9.21133	9.35744	9.2123
SLC1A3	10.8589	11.1065	11.6373	11.177
XRCC5	12.5338	12.2926	12.6628	12.2307
LXN	4.91833	5.05213	5.80972	4.57795
SP140	1.9891	2.58893	3.50294	2.99901
MKNK1	9.68925	9.13553	9.17136	9.01133
TNS1	4.49081	5.84184	4.62864	6.2572
REXO1	10.1106	10.2872	9.57837	10.5107
SAR1A	11.5348	11.7118	11.5879	11.6608
CDC14A	5.35327	3.91289	3.84363	4.51664
RAPGEF3	5.37862	4.25445	3.84363	4.16355
CEACAM1	5.81557	6.65405	5.60751	5.57642
SENP1	9.13062	9.01944	9.06858	9.13575
DUSP13	5.45209	3.46474	2.60959	4.08121
CIC	11.6345	12.4345	11.2725	12.4995
LIPE	7.87917	7.24951	7.28795	7.58084
FDFT1	11.1499	11.3314	11.877	11.6808
PAFAH1B3	9.26587	9.18098	9.20309	9.17981
OPHN1	8.65541	8.07868	8.67326	8.11803
KIF22	9.30593	8.82087	9.25222	8.8865
PGM1	11.0734	11.5966	11.4524	11.7489
DDX1	11.5751	11.3567	11.5932	11.2384
DNM2	11.594	11.766	11.2902	11.6674
EPB41L2	9.51929	9.15101	8.70789	8.71117
STX7	10.6307	10.1691	10.8404	10.1581
RABL2B	9.46268	8.9783	9.07501	8.92144
KEAP1	11.18	11.1732	10.8683	11.3336
PTPRH	3.8786	4.592	3.35358	5.45108
SLC35C2	10.4039	10.6438	10.303	10.6579
CRYBG3	8.76153	8.67271	8.88491	8.80716
RFX3	5.84005	5.91595	5.29793	6.09918
RIF1	10.6358	10.4018	10.6009	10.4778
RAB21	10.89	10.9123	10.9543	11.0367
SMARCA2	11.6952	11.3952	11.6588	11.6138
SESN1	10.5376	10.1148	11.1741	10.1073
MID2	7.58851	7.70529	7.84886	7.33749
COL5A3	9.16438	11.1367	7.88174	10.6294
SRCAP	9.4737	10.6906	9.02344	10.6901
PUM3	10.3725	9.78814	10.6513	9.96059
CNOT4	8.10054	8.08921	8.58083	7.97101
PSEN1	11.321	11.17	11.1267	11.2745
CPOX	9.73154	9.47805	9.33843	9.32556
CLDND1	11.5945	10.8746	11.6501	10.8406
MOK	8.95704	8.75825	8.4148	8.32264
HSP90AA1	13.9066	13.4534	14.0861	13.4578
RBL1	7.77624	7.65559	7.70204	7.53597
DLGAP4	10.7568	10.9259	10.2617	10.7401
NDC80	6.59575	4.81473	5.37263	3.99388
AP4E1	9.91213	9.94893	9.79286	10.052
RSBN1	8.8	8.87157	8.92976	8.91116
MAGI3	7.43761	7.07693	7.11151	7.05528
CXCL2	8.94359	10.1342	9.63467	9.68498
COL4A4	7.44554	9.68727	7.98828	9.49917
TCF7	4.87136	5.05213	3.02858	5.74608
OSTM1	10.5542	10.6438	11.004	10.6392
IMPG2	3.55901	3.0046	3.20013	1.99694
PCNP	12.4399	11.6279	12.8206	11.7796
EXD2	9.43895	9.29733	9.47963	9.32778
ARG2	8.09361	7.07175	6.72294	6.78142
MEF2C	3.43438	1.58739	3.20013	2.58101
PKP1	13.3083	12.8674	13.0684	12.992
UBA5	9.70185	9.11694	9.52914	9.32649
STK17B	9.58473	10.6915	10.2882	10.4607
CDC14B	8.32681	8.52061	7.90445	8.12623
ZNF510	7.98615	7.9664	8.33606	7.90078
ZNF506	7.72482	6.29505	6.66279	6.77059
JMJD4	9.28619	9.53698	9.40477	9.56023
DUSP12	9.46816	8.95035	10.0043	9.24323
AACS	9.75698	10.6384	9.98602	10.5143
CADPS2	5.48357	7.45436	6.89799	7.16893
PCDHB4	4.13973	6.73824	5.86268	6.71749
HSPB11	8.52653	7.69126	8.8782	7.09765
PHLPP1	8.7047	8.89627	8.13749	8.47886
ATP8B1	9.49543	9.59402	9.64802	9.49657
IL12RB2	3.8786	3.17479	3.94411	3.31685
SMARCD3	8.17486	10.4148	9.60237	10.1189
WDR70	9.48159	8.83691	9.62219	8.84132
STRADB	8.36525	8.56772	9.30211	8.51833
BZW1	13.0296	12.3463	12.5429	12.1918
C1QTNF3	4.16341	4.76218	4.6881	3.90091
ME2	9.9674	9.7977	10.9215	10.0925
C5orf22	9.45655	8.88706	9.79984	9.10758
CCNT2	10.2494	9.84639	10.2101	9.67866
FAM135A	9.54144	8.96508	9.70631	9.36719
EPB41L3	2.30512	2.32549	3.20013	1.99694
COBLL1	10.6812	10.3778	11.3993	10.6213
DLG3	6.55213	6.76525	5.60751	6.60459
KCNK2	3.67365	6.0968	4.85316	5.54609
SERTAD4	8.09577	9.18149	8.72621	9.36719
TRAF5	8.03469	7.7801	7.63429	7.42325
MRPL22	9.72189	9.31348	10.0058	9.20022
GEMIN5	9.91636	9.99116	10.0088	9.96772
NFE2L1	13.8419	13.5769	13.4279	13.7777
SEMA5B	8.49265	6.29505	5.88846	6.03515
GSK3B	11.5936	11.3545	11.3629	11.5812
ITGB5	9.50056	10.511	8.42827	9.72151
ERC1	10.8302	10.6171	10.2643	10.764
XPO1	11.6695	11.3761	11.6986	11.3663
RNF13	11.0105	10.9024	11.4468	10.8273
TRPM3	3.47419	3.01719	3.20013	3.31685
PALB2	9.67093	9.21624	9.96129	9.32556
LYRM2	10.1189	9.58682	10.5328	9.68944
BCKDHB	8.07042	7.5966	7.67232	7.14892
KAT6A	9.66591	9.77487	9.64174	9.88119
ULK2	9.31362	9.43863	9.19794	9.04953
GRHL2	11.8348	11.7331	11.9729	11.8641
TNPO1	12.0026	12.1268	12.26	12.0884
PLOD1	10.4619	11.515	9.83257	10.993
P2RX5	6.63989	6.62191	6.73042	6.23153
ITGAE	8.01834	7.4411	8.05905	7.3197
DIS3	10.7608	10.5525	10.8667	10.569
PIBF1	8.53024	8.19246	8.96108	7.90675
TDRD3	8.92078	7.97801	9.27488	8.76793
NUFIP1	8.4383	8.20239	8.69678	7.93036
PDS5B	9.33915	9.27395	9.65719	9.33443
OXCT1	8.94595	9.1225	9.31674	9.19293
RRAGB	8.96802	8.3571	8.70789	8.45058
CYLD	10.8061	10.6808	11.0608	10.9839
SLC27A5	7.36423	7.14784	6.84133	7.21237
ZNF324	8.71439	8.6852	7.8191	9.01696
ZNF671	5.86412	4.46627	4.3631	5.54609
ZNF416	7.69209	7.26852	7.42765	7.18866
ZNF586	6.41299	6.40213	6.16672	5.82397
ZNF446	8.1265	8.29951	7.96979	8.44387
ZNF264	8.39818	8.7379	7.98222	8.84443
RPS5	15.0174	14.7215	15.4528	14.6401
FAT1	13.1958	12.3287	11.9619	12.101
YTHDC1	11.3846	10.8036	11.2223	10.888
CHMP2B	9.8126	9.194	9.85455	9.04413
SMAP2	8.96528	8.92657	8.6515	8.56053
PPIE	10.0288	9.64413	9.70259	9.57405
ZMPSTE24	11.0183	10.6941	11.2483	10.917
STARD7	11.6286	11.6072	11.615	11.7318
NOA1	10.7763	10.8746	11.401	11.308
REST	10.08	10.4296	10.1428	10.4768
HAL	4.21717	4.91442	2.8341	3.69478
SSH1	10.8442	11.2958	10.6882	11.2164
GSTP1	14.8575	14.0905	14.5802	14.2654
APLP2	13.844	14.3346	14.2325	14.223
FAM234B	7.17648	7.619	6.26861	6.93189
WBP11	10.856	10.7108	11.1091	10.9504
EIF3I	12.2948	11.8936	12.4697	11.8954
COL16A1	14.0573	14.5257	13.948	14.4237
TXLNA	11.2066	11.2539	10.7205	11.2922
NCOA1	9.03998	9.5024	9.78055	9.78105
AGBL5	8.90373	9.14587	8.96727	9.36286
KIF3C	7.26891	7.60411	6.07974	7.05528
RAB10	12.6311	12.4226	12.7405	12.5161
HADHA	12.796	12.7136	12.7829	12.5792
MAPRE3	9.73154	9.15101	9.17136	8.96925
CAD	11.3215	11.1833	10.6971	11.3467
CD59	13.4501	13.5829	13.9721	13.593
CD82	12.3046	13.1242	12.6951	13.1838
BCORL1	7.40542	8.14176	7.1225	7.56584
ATRX	10.767	10.752	10.8489	10.6987
AK6	9.13873	8.45876	9.53077	8.37019
MYNN	9.35113	8.79155	9.66629	8.98983
MECOM	7.55958	7.79985	7.90752	7.69557
SCAMP1	11.0417	10.7461	10.9614	10.7583
PREP	11.2511	10.4496	10.7839	10.5527
HACE1	8.14517	7.73295	8.369	8.09089
SEH1L	10.8973	10.8598	11.0095	10.9703
WDR47	9.71379	9.16124	9.30211	9.64165
WDFY1	11.1852	10.8978	11.0393	10.9236
OVGP1	6.73226	5.86697	6.18768	5.87364
SLC25A24	10.3677	9.78319	9.88005	9.64979
MAP3K4	9.66219	9.61317	9.49796	9.58627
PILRA	4.66641	3.8132	4.74522	3.99388
IGSF9	10.5995	10.6719	10.5351	10.8698
ZNF213	9.27664	9.67482	9.35744	9.67866
AKR1B1	12.2356	13.7376	12.6463	13.289
CPNE3	11.9744	11.7978	12.2837	11.8285
RRN3	10.3977	9.73899	9.94849	9.99627
CTTN	13.8891	13.8289	13.5085	13.7936
MTIF2	10.6384	10.3942	11.2437	10.5308
DDHD2	9.30067	8.80524	9.11096	8.88387
TTC39A	5.86412	6.65405	5.63817	6.29414
EPS15	10.3171	10.4465	10.6782	10.579
ORC1	6.99339	6.21898	6.5698	4.74761
MGST2	9.78506	9.25736	10.081	9.22427
CHERP	10.4159	10.736	10.2666	10.773
ATG16L1	9.59535	9.3807	9.31674	9.32778
USP40	10.9529	10.4328	10.6415	10.4627
POMGNT1	10.9192	10.8578	10.6365	10.839
RAD54L	6.29977	5.95398	4.21289	3.45414
MAST2	9.58651	9.7581	8.86502	9.65586
DNAJA1	12.2919	12.2397	12.2821	12.1715
B4GALT1	14.104	14.2715	13.9599	14.1465
CHMP5	11.3866	10.8566	11.2144	10.6961
NFX1	11.8788	11.5457	11.8332	11.5877
DIMT1	10.0712	9.62392	10.361	9.6273
IPO11	9.34126	9.05279	9.1953	9.11532
EIF2AK1	11.5864	11.2739	11.7739	11.3411
EPDR1	7.33024	9.57883	7.63429	9.16338
SNX10	7.27784	8.20239	8.60477	8.05375
SEPHS1	10.5442	10.517	10.5878	10.4485
MRPL28	10.4228	10.3287	9.90242	10.1215
ITPKC	11.184	11.4216	10.9119	11.3391
CEACAM6	3.55901	5.76372	2.8341	4.24143
FAT2	12.2593	12.7772	12.1668	12.975
RBM22	10.6143	10.3196	10.9747	10.4155
TMED2	12.9083	12.4863	13.0473	12.4763
ERO1B	6.79593	7.0552	7.4453	7.47237
ZFAND6	10.8167	10.5259	11.5872	10.4607
HSD17B2	8.78701	9.01381	7.97632	8.51052
TXLNG	10.3256	10.0557	10.775	9.9847
LAT2	6.16449	7.42076	7.07802	7.57336
HUWE1	12.3756	12.4913	11.9532	12.5648
ZW10	9.2296	9.18149	9.29965	9.11789
ALG9	9.42511	9.32717	9.4467	9.28269
ACOX3	8.54868	9.184	8.07622	8.59046
MTMR2	10.3224	10.1358	11.0468	10.428
PPP1R15A	11.5297	10.859	10.6658	10.9733
TRIP6	12.5857	12.7938	12.3562	12.7546
ACHE	3.77979	4.9618	4.03811	3.45414
FTL	13.809	14.7717	14.387	14.7389
SRRT	11.5778	11.6321	11.4201	11.4161
BAX	11.5461	11.2634	11.1175	11.2501
NLK	8.48883	8.68219	8.62832	8.41337
PIGS	10.4099	10.7358	10.2206	10.6849
ADAMTS2	8.61664	11.512	8.39665	11.0451
TMPRSS11E	2.78703	3.0046	2.60959	3.69478
ATXN7L3	11.598	11.4923	11.0341	11.3765
PGS1	9.79123	9.97383	9.44892	9.8491
PSMC5	12.0596	11.6859	11.9263	11.7938
UIMC1	10.0975	9.90848	10.1876	9.84445
MMP2	9.53409	10.188	9.00684	9.96202
LPCAT2	10.0661	9.51841	9.55162	9.39923
GNAO1	6.10522	6.0968	6.5537	6.69019
OGFOD1	10.5269	10.15	10.2944	10.2464
SH3BP2	11.5265	12.1401	11.2373	12.0263
NOP14	11.5145	11.6371	11.5992	11.7146
ADD1	11.7605	11.7279	11.4377	11.6466
L2HGDH	8.94712	8.98044	9.14636	8.76406
TXNDC16	7.55958	7.94291	8.4148	7.87667
NID2	2.99076	7.0563	3.20013	6.53965
GMCL1	8.59552	8.94148	8.95487	8.98904
SF3B2	12.6366	12.4417	12.4939	12.5139
KLHL42	10.0262	9.90392	9.89101	9.69767
GNAS	13.4161	13.5148	13.541	13.4503
DNM1L	11.1637	11.1522	11.2431	11.0909
PTHLH	8.82438	5.56311	6.07974	5.16202
PHACTR3	9.1355	8.41377	9.45556	8.1271
ERGIC2	9.95804	9.41531	10.2869	9.6055
TFAP2C	10.5296	11.3393	11.3634	11.5649
AURKA	7.84366	7.58147	7.17625	7.48039
CASS4	1.98552	2.00307	2.60959	0.99847
PIR	8.64431	8.22205	9.00684	8.45871
AAMDC	7.07766	7.07693	7.33602	7.32862
RFX2	8.83642	8.79155	8.46358	8.72472
METTL2A	8.84324	8.6935	8.6759	8.36491
SULT2B1	5.68645	6.23838	4.85316	4.94662
ALG6	8.36941	8.25582	8.88148	8.40918
CNOT3	10.2483	10.5913	10.0507	10.6296
GP6	0.992759	2.32549	2.34405	3.45414
PTPN4	9.04775	8.9115	9.46436	9.2123
DDX18	11.5053	10.949	11.3859	11.1825
KHSRP	12.0523	12.4923	11.6839	12.4827
GNA11	11.3907	11.5082	10.7736	11.5918
ASAP3	8.09074	9.30658	8.2171	9.04953
EDEM2	9.39297	9.03899	8.86171	8.76136
DNMT3B	7.07766	6.36731	5.78249	5.48345
TPX2	8.72103	8.08921	7.88822	7.32862
PDRG1	9.21127	8.66433	8.75501	8.68366
EPB41L1	8.64431	10.2601	9.22145	10.2168
DOCK9	10.573	10.8855	10.4728	10.8139
ANKRD10	9.70891	9.84798	10.2819	10.1506
TGDS	8.01834	7.45436	7.97003	6.82244
DOCK3	5.4199	5.76372	4.2884	5.57642
C3orf18	5.57406	6.76525	4.3631	6.19995
COQ9	10.5158	10.9431	11.4763	11.2122
TMEM40	11.107	9.86374	10.8489	10.0865
KIF9	6.34603	7.18093	6.88593	6.64803
ARHGAP28	6.34603	7.18093	7.64197	7.36376
CRLS1	10.0926	10.0266	10.3551	9.99731
PPP1R13B	8.73718	9.01663	8.63609	8.78744
ATRN	11.4747	11.6168	11.1246	11.5836
SMOX	7.90237	8.95624	7.4365	8.96069
FKBP1A	12.4066	12.3272	12.4379	12.1014
NSFL1C	11.1235	10.7074	10.8355	10.782
SLC4A11	8.69481	7.8638	8.16451	8.12198
ZNF343	9.00197	8.69565	8.67417	8.45871
EBF4	8.37356	7.70529	4.20965	7.08717
MAVS	11.3884	12.2953	11.2052	12.2404
XRN2	11.8633	11.8174	12.1302	11.7973
KIZ	11.1776	9.84798	10.6513	9.65939
DYNLL1	12.0347	11.17	11.8744	10.9177
SNX5	11.8727	11.545	12.266	11.631
RPL6	15.7853	15.0952	16.2998	15.0495
MAPKAPK5	9.78861	9.53336	9.98234	9.80136
P2RX7	6.34603	8.28416	8.5768	8.6052
ESF1	9.85	9.3916	10.2413	9.56089
RBBP9	8.323	8.24625	8.75147	8.2681
ANAPC5	11.7243	11.7788	11.9043	11.7214
SLC23A2	10.9377	11.386	10.9801	11.3303
SLC8B1	10.6853	10.6059	10.2426	10.7567
TMEM230	11.0183	10.6218	11.4241	10.8004
DZANK1	6.20269	5.36613	5.6682	5.68422
KDM2B	8.89559	9.08538	8.75594	9.05152
LHX5	5.71322	5.05213	4.1264	3.31685
TASP1	8.97347	8.36596	8.43718	8.44239
OAS1	11.4484	11.8335	11.0356	12.2206
GCN1	11.5818	12.1205	11.3941	12.1441
RPLP0	16.8091	16.4271	17.0193	16.3848
PXN	13.3256	13.0936	12.8116	13.1282
SIRT4	3.43438	4.5305	5.13593	4.85055
KIF16B	9.87053	9.17645	9.34082	9.19293
TRMT6	9.65241	9.06918	9.94718	9.6055
PEBP1	12.4786	12.0707	12.3789	12.0593
BRAP	9.71541	9.41744	9.78408	9.69938
ERP29	11.8289	11.7101	11.5982	11.7703
FUS	12.622	12.6877	12.31	12.586
IGBP1	11.0866	10.8824	11.7424	11.0592
FXYD5	11.2544	11.0048	11.5846	11.0592
ZNF302	9.30067	8.4806	8.90974	8.1674
GRAMD1A	10.1173	10.735	10.4892	10.5631
FXYD3	13.1017	12.4226	13.26	12.6128
CDIP1	11.3616	10.8613	11.06	11.1893
CMTM1	4.36051	2.32549	3.35358	3.69478
GANAB	13.8624	13.9007	13.4605	13.9261
GMIP	8.02363	8.08385	7.29769	7.95935
RBM41	8.898	8.63528	9.37853	8.93176
BIRC5	7.42088	5.98714	5.18023	4.84208
MLF2	11.947	11.7586	11.6039	11.6989
OTUB2	6.33765	6.44434	5.71759	6.26597
DDX24	11.5846	11.5547	11.6171	11.633
ZBTB25	8.80197	9.09048	9.12273	9.19502
NECAP1	9.40108	9.44702	9.71372	9.45312
ARHGAP4	4.82281	4.46627	4.2884	5.51449
ANKRD24	4.72046	5.40059	3.84363	5.20148
DHX32	10.4916	10.1955	10.3648	10.2917
RCOR1	11.0255	10.7333	10.9079	10.8297
GPATCH2L	10.1655	9.72915	9.61231	9.6309
LTBP4	11.42	11.6545	10.4248	11.4678
BLVRB	10.877	10.3219	10.2832	10.2557
SLC9A1	10.8914	10.8142	9.81371	10.7276
SPTLC1	11.05	10.763	11.0955	10.8969
PAPOLA	12.1406	12.1489	12.6144	12.1622
CCNK	11.0647	10.4949	10.8393	10.7781
PCBP4	9.45071	8.49279	7.92024	8.57558
YPEL3	10.0559	10.4888	10.1879	10.2047
MRPS33	9.34757	8.59437	9.94561	8.55295
NDUFB2	8.9956	8.9001	8.39057	8.54231
NUDC	11.4235	11.1624	10.7945	11.1333
MAEA	11.2884	11.3154	11.2694	11.2455
ICAM1	10.8529	11.9166	11.5035	11.803
STRN4	11.5228	11.6298	11.3759	11.7006
IRAK3	10.0236	10.8637	10.9441	10.7393
LYZ	2.70275	2.33126	1.00953	2.99541
MUL1	9.97573	10.2684	9.76992	10.4124
TFAP4	9.65241	9.60155	9.51183	9.53997
PDCD7	9.68757	9.62022	9.66486	9.85064
SPG21	10.7155	10.6356	11.2877	10.7681
DNAJB11	10.7947	10.4435	10.5309	10.4546
P3H2	9.22732	8.39657	7.88174	8.59046
FLT3LG	7.19082	7.51415	7.07802	7.53365
RAB11FIP3	9.54144	9.63865	9.13881	9.74329
GNPTG	10.4259	10.6569	10.4565	10.5747
ZNF268	8.80926	8.6928	9.0829	9.19049
GOLGA3	10.7379	11.2858	10.4772	11.3046
PABPC4	13.061	13.1314	13.3624	13.3143
CERS4	9.41315	10.0111	9.36919	10.0098
MCOLN1	9.68094	10.3833	9.89264	10.5094
USP48	10.6367	10.4254	10.6483	10.5298
EFNB1	12.2563	11.7792	10.7084	11.6197
PDPR	11.0247	11.3344	11.0684	11.4901
GLG1	11.5332	11.757	11.0136	11.7298
KIF4A	6.39629	5.81627	5.09245	3.57948
TNRC6A	10.7283	10.6347	10.5632	10.5818
PLEKHG2	9.52623	10.0666	8.33744	9.42227
NAT14	7.81949	7.8638	6.40025	7.98212
PITPNM2	8.4063	8.72072	7.70204	8.84753
EXOC1	10.2167	9.81918	10.1456	9.77781
RBM27	10.2124	10.2334	10.607	10.4163
OSBPL8	11.8061	11.8011	12.2674	11.997
DTX2	11.5403	11.9873	12.0232	12.3013
NLRC4	2.56625	1.00153	2.01905	2.31838
PUS7	10.1283	10.0829	10.5309	10.1342
LAMB4	5.51954	6.0968	6.67743	6.58982
NRCAM	9.5137	12.1861	10.5	11.6002
LAMB1	14.4306	15.3808	15.1788	15.1853
SLC26A4	3.67365	4.39906	3.84363	2.99541
DLD	11.2168	11.6899	12.0544	11.7828
WDR7	8.60612	8.72072	8.82134	8.74149
TXNL1	10.7315	10.4672	11.436	10.5706
ABCC6	2.30512	3.55265	1.60006	3.80153
CMTM6	11.1558	11.1373	11.2483	11.0343
ITGA6	14.433	14.1479	14.1748	14.2197
RAPGEF4	3.8786	4.09374	3.20013	2.99541
SMPX	1.57349	1.00153	3.02858	2.58101
FH	10.8971	11.0831	11.7805	10.9972
SEL1L3	11.3136	11.3827	11.7502	11.4119
CDV3	12.7941	12.454	12.7869	12.6256
MYO15A	4.55176	2.58893	4.43416	3.45414
ALKBH5	10.5281	10.7888	10.3881	10.7107
NLRP1	9.81412	8.20975	6.84597	7.08717
PITPNM3	10.8391	10.1448	10.2022	10.2926
SPAG7	10.1843	9.59023	10.1108	9.75324
ORC6	8.06386	7.89272	7.74109	6.77412
ZFHX4	6.16449	5.43459	6.05716	6.07815
ZC3HC1	7.38905	6.84338	7.00866	6.75783
ESR1	8.01834	7.92503	7.78079	8.25881
RGS17	3.97104	5.68113	4.6881	4.16355
ANGPT2	1.57349	2.58893	2.34405	1.99694
TMEM101	9.97031	9.96947	9.84276	9.821
CD200	2.78703	4.25445	3.61912	2.58101
CCDC80	9.15961	9.9251	8.99478	9.56278
PSME1	12.279	12.1977	12.6829	12.2375
PPP2R3C	7.88501	7.6842	8.35966	7.66773
HAUS4	10.7066	10.1835	11.0709	10.2833
MYH7	0.992759	5.33009	1.00953	6.08576
SLC7A8	9.34337	9.56347	9.97216	9.72488
OSGEP	9.10353	8.68927	8.42827	8.44649
SLC22A17	2.97828	4.39906	2.8341	4.69325
RNF31	10.5597	10.8865	10.3795	10.8925
SCFD1	10.3663	9.88705	10.5107	9.96202
G2E3	8.51907	7.93697	8.13203	7.97646
HECTD1	11.6539	11.7408	11.7076	12.0088
HNRNPC	14.1628	13.6988	14.3561	13.7059
SUPT16H	11.9163	11.7119	11.8866	11.8156
TOX4	10.8041	10.7251	10.9895	10.8652
GEMIN2	7.80108	7.12987	7.76678	7.03362
TGM1	9.19036	8.77166	7.03215	7.88274
TINF2	10.2438	9.8224	9.97061	9.79235
SEMA6A	7.90811	8.84009	7.71668	8.60153
TRPM7	10.9301	10.8167	11.0985	10.9418
TYRO3	6.99502	7.45876	5.91379	6.74469
WDR76	7.76609	7.01074	7.17625	7.11838
CAPN3	8.28885	7.7069	8.12879	7.23599
SNAP23	9.89076	9.53818	9.97834	9.40975
TBX15	5.60299	3.0046	1.00953	1.58254
PHGDH	11.8506	11.4317	11.2392	11.5128
COL9A3	4.61023	5.73671	4.56666	4.8
EZR	12.7684	12.4521	12.4233	12.5622
MYL6	13.8521	13.0134	12.8542	12.6318
AGO1	9.03998	9.44492	8.80484	9.23615
CLSPN	5.17173	5.09527	3.94411	5.16202
RFFL	9.42728	9.2714	9.36222	9.08768
UNC13D	8.31008	8.06634	7.45405	7.66443
MFSD11	8.76135	8.84394	9.00594	9.06754
DPYSL2	8.9236	9.476	9.03067	9.41184
TGFB2	9.97672	9.43154	8.72271	8.92977
GPATCH2	8.78144	8.7379	9.00984	8.65916
NUP50	11.0809	11.0831	11.1984	11.1276
CDC45	7.15725	6.8932	5.63817	5.27732
COMT	11.7974	11.887	11.5968	11.8321
ECHDC1	11.4096	11.4933	11.8332	11.6638
LRRFIP2	11.4086	10.6402	11.2091	10.7326
SEC22C	10.5008	10.3855	10.5989	10.3657
XYLB	5.91108	6.56465	6.63245	6.52915
HDAC6	10.3361	10.1653	9.86385	10.2835
GABRP	7.30899	6.84312	5.59224	6.17996
CDC6	8.08062	7.53511	7.34545	7.35505
UPRT	7.43761	7.35111	7.33602	6.79694
CDC23	9.7989	9.77153	10.0578	9.80675
AAAS	10.4049	10.128	10.2362	10.3129
CBX5	10.6435	10.512	10.837	10.6294
FMO2	3.29788	5.73671	4.6881	5.07968
SUCO	9.60064	9.81107	10.1795	9.96344
MSH2	8.24366	7.93101	8.49805	7.79541
MAP3K1	9.37251	9.44702	8.95487	9.23851
DHPS	10.7584	10.8344	10.7954	10.8218
HOOK2	10.8137	11.0978	10.6648	11.0471
ARCN1	11.7936	11.9978	12.4262	12.0805
EPB41L4B	10.3466	10.1371	10.1552	9.87665
TMEM38B	8.18821	8.14691	8.71891	8.10133
PSMD5	10.4405	10.23	10.6209	10.334
PTGS1	9.31576	11.5334	10.5497	11.7057
NUP188	10.3673	10.8312	10.1318	10.8491
CRAT	9.54874	10.0936	9.23948	10.0098
SH2D3C	5.17173	6.40213	6.7502	6.93189
NANS	9.63889	9.79144	9.93135	9.69767
TBC1D2	11.8311	11.7357	11.4057	11.848
PDE6C	0.992759	1.58739	1.60006	1.58254
CWF19L1	9.07845	8.83051	9.03656	8.75807
SEMA4G	5.95656	5.59353	3.84363	4.57795
BTAF1	10.8734	10.6575	10.487	10.4788
IKZF5	9.53225	9.37191	9.92337	9.45719
BLNK	9.62503	9.51841	10.351	9.85987
TLL2	6.16449	6.13869	6.22871	6.77112
SORBS1	6.92676	8.34818	8.2171	7.9245
BAMBI	6.46067	5.70919	4.85316	5.66375
IL11	5.65917	5.00767	3.02858	4.45261
WAC	11.9462	11.7519	12.2607	11.7415
CREM	8.46573	8.16225	8.7443	8.01562
NUBP2	10.3032	10.391	10.0298	10.4546
SMIM24	1.98552	3.59046	2.34405	0.99847
HIVEP1	9.59713	9.78648	9.75742	9.79235
TREM2	9.70891	7.47906	4.80019	5.51511
CRISP3	1.57349	2.58893	2.60959	1.58254
FKBP5	13.4632	13.7845	13.7321	13.7434
SRPK1	11.3875	11.2321	11.4355	11.1905
BRPF3	10.0572	10.5069	10.2439	10.5356
MRPS18A	9.32175	9.17436	9.21823	9.1453
TMEM14A	9.14035	8.21226	9.21366	8.01009
EFHC1	8.86901	8.41804	8.67054	8.04836
HSP90AB1	14.9579	14.6264	15.1089	14.7311
CDC5L	10.1392	9.78317	10.41	9.87513
ITPR3	12.9421	13.6934	12.4896	13.4401
ZNF184	7.86743	7.23025	8.02998	7.44802
DSP	15.0699	15.0039	14.9548	15.2364
SIRT1	8.898	8.85277	9.13881	8.72809
HNRNPH3	11.7714	11.2574	11.4823	11.2984
IFT74	8.04981	7.66279	8.79032	7.61039
JAK2	8.53764	9.01381	8.38749	8.98059
ABL1	11.3498	11.6275	11.0393	11.7543
ACOT7	11.0391	10.96	10.8065	10.9331
SH3GLB1	11.7243	11.4631	11.9039	11.555
CDC7	7.53748	6.95317	7.76678	6.51358
SYDE2	5.60299	6.43613	6.07974	6.93189
PCSK5	3.14697	5.68113	2.8341	4.69325
SCD	12.9651	13.9793	14.2855	14.9565
TMED1	9.21385	9.36622	8.56436	8.70701
ABLIM1	12.7577	12.5979	12.624	12.7614
ERMP1	9.97843	9.80292	9.37391	9.61644
RAB18	12.1177	11.2212	12.0268	11.2431
NRP1	9.59712	10.604	8.96418	10.0574
PRTFDC1	0.992759	2.81166	2.8341	1.99694
PALMD	7.97526	6.21898	6.91071	5.77252
TSPAN15	5.934	7.10892	6.32649	6.57489
MAST3	7.87841	8.82042	7.60502	8.28692
MZF1	10.1541	10.6105	10.1684	10.811
OCEL1	8.0394	8.41377	7.72394	8.37948
MYO9B	10.459	10.7495	9.71002	10.6631
KCNK6	10.2891	9.29733	9.05411	9.09756
CATSPERG	2.78703	3.70612	3.02858	3.57948
PSMD8	11.9159	11.6182	11.887	11.6439
FBXL19	9.71054	10.0377	8.87492	10.0181
HSD3B7	6.75666	7.14332	6.05898	7.13342
SETD1A	10.2902	10.5669	10.0387	10.725
BCL7C	9.65625	9.13779	9.17567	9.11686
MAGEB2	4.29064	1.58739	5.91379	2.80306
CIRBP	12.9533	12.6078	12.4794	12.5229
CBARP	7.42963	8.4392	5.6682	8.04836
PCDH11Y	2.77676	2.58893	0.151994	0.797865
HNRNPM	12.28	12.2803	12.1946	12.4604
NDUFB7	10.5305	10.6124	10.4019	10.5499
TECR	11.5574	11.8936	11.9272	12.0729
TIMM13	10.9452	10.8917	10.6561	11.0817
CDC34	10.3224	10.2517	9.68761	10.1468
MTAP	2.56625	2.00307	2.34405	1.99694
MISP	10.6358	10.2055	9.48397	10.0891
CEP170B	12.3132	12.3425	11.247	12.3441
POLR2E	11.6333	11.6586	11.1062	11.5775
POLRMT	10.7098	11.0034	10.6982	11.1084
HCN2	5.17173	6.84338	5.04764	7.31073
IZUMO4	6.90107	6.53357	6.77821	6.2572
RASSF7	10.0392	10.1729	9.26988	10.0372
GADD45B	10.7576	10.887	10.3006	10.624
PALM	1.98552	5.59353	1.00953	4.69325
MADCAM1	4.77255	5.43459	4.50192	5.27732
MKNK2	11.898	11.8499	11.302	12.0273
ARVCF	9.60239	8.99678	8.19104	8.62703
TRMT2A	10.0003	10.1644	9.78584	10.0664
RANBP1	11.3798	10.685	11.2353	10.492
ZDHHC8	10.9147	11.2089	10.1304	10.8155
KLHL22	8.67757	8.95035	8.4766	8.8035
MED15	11.5247	11.3165	11.0962	11.2635
SNAP29	10.3378	10.3789	10.5621	10.4197
CRKL	11.4382	11.4055	11.1978	11.249
LZTR1	10.4029	10.437	10.2101	10.2685
MMP11	2.92167	4.84537	3.73569	4.84108
CECR2	5.76531	7.18093	5.09245	6.74455
SMARCB1	11.1951	10.828	11.1911	10.9902
P2RX6	4.55176	5.09527	4.6881	5.12144
BCL2L13	11.5025	11.3887	11.6622	11.5789
DDTL	7.26954	7.35423	7.39159	6.77099
DDT	10.8383	10.8998	11.2282	11.0302
GSTT2	4.7457	5.67886	5.24047	4.93542
CABIN1	10.0674	10.7427	10.1606	10.7706
TBC1D10A	9.14105	9.69785	8.56891	9.43661
SUSD2	5.934	9.8653	7.05527	9.35853
SF3A1	11.2002	11.2675	11.2547	11.4321
GGT5	9.89792	12.7452	10.0752	12.2541
RNF215	8.95924	8.52097	8.2645	8.67838
SEC14L2	9.5431	9.1865	9.14374	9.12301
SPECC1L	10.4937	10.5573	10.2882	10.5269
PPIL2	9.95667	10.1946	9.52451	9.95629
SNRPD3	11.2603	10.5967	11.1669	10.6278
PES1	11.4969	11.3148	11.2971	11.2768
MAPK1	11.7143	11.6435	11.6457	11.6629
GGT1	6.10522	6.58419	5.45095	6.17601
PRODH	9.18562	9.21052	9.30061	9.77948
PPM1F	9.948	10.2613	9.9716	10.3085
SLC35E4	8.24461	8.4052	6.69252	8.13926
TOP3B	10.0187	10.3449	9.86633	10.2274
MFNG	5.81557	3.70612	4.20965	4.24143
CARD10	11.0946	10.6466	9.1953	10.1317
SLC25A1	10.6762	11.2864	10.5508	11.2554
GGA1	10.5333	10.832	10.1108	10.6499
HIRA	10.4382	10.4559	10.2127	10.3809
SH3BP1	9.54876	9.69734	9.38227	9.61613
LGALS1	12.3639	12.0049	11.6656	11.7711
HPS4	10.5514	10.7092	10.574	10.7369
PIK3IP1	9.74908	10.0111	8.64766	9.72825
SRRD	9.157	8.96479	9.28779	8.89524
PATZ1	9.30716	9.37631	9.19794	9.6055
TRIOBP	10.2266	10.2601	10.3069	10.6944
TFIP11	10.1644	9.96229	9.84582	10.0645
GCAT	7.53004	7.3241	7.26826	7.43981
ANKRD54	8.97328	9.22068	8.99723	9.39891
EIF3L	13.8478	13.4423	14.3419	13.4179
SNU13	11.9377	11.375	12.0358	11.4368
MICALL1	12.7837	12.6914	11.8167	12.7216
POLR2F	9.55467	8.94106	9.08483	8.97938
CCDC134	3.77979	6.05367	3.94411	5.89785
DEPDC5	8.29267	8.44339	8.28767	8.64497
PICK1	8.06016	8.84009	8.15915	8.75477
TTC28	6.71918	6.83064	5.93869	7.15274
CENPM	6.25814	5.40059	4.50192	6.19995
SLC5A1	4.21717	5.17786	1.60006	3.80153
KDELR3	5.8878	5.91595	5.6682	5.48345
CYP2D6	6.3692	5.28347	5.40859	5.65098
DDX17	13.5207	13.5238	13.4989	13.3814
TCF20	11.1794	11.3348	11.0184	11.4718
HSCB	8.80718	8.15568	9.17728	8.30315
CBY1	8.84141	8.29812	8.68046	8.21383
TOMM22	10.6919	10.1319	10.9551	10.5269
XBP1	12.1292	11.7162	11.6906	11.5469
RTCB	11.0404	10.7512	10.7777	10.6176
JOSD1	11.5452	11.0218	11.0556	11.0511
FBXO7	11.3341	10.8932	11.0319	10.9733
GTPBP1	10.4833	11.0857	10.4205	11.1869
POLDIP3	11.0791	10.9637	10.859	11.1327
RAB36	6.52229	7.57408	6.01092	7.11838
TIMP3	12.1858	10.811	10.8395	10.624
PPP6R2	10.856	11.0462	10.7498	11.0518
SBF1	12.1406	12.4263	11.4867	12.548
SUN2	11.8224	12.2262	11.004	11.8443
CYB5R3	11.8966	12.0182	11.3351	11.8178
DNAL4	9.23868	8.62424	9.0188	9.15089
LMF2	11.1904	11.2823	10.5298	11.3391
RHBDD3	9.50433	9.67124	8.92342	9.6
PACSIN2	10.9419	10.7714	10.5043	10.5706
TTLL1	7.98501	7.06611	8.45465	7.20532
AP1B1	11.2748	11.7497	11.1674	11.7885
HMGXB4	9.58473	9.24298	9.59035	9.3144
TOM1	10.3319	10.6502	10.0298	10.5094
CHKB	10.1491	10.1505	9.82173	9.93616
BIK	8.58485	7.7933	7.4453	7.36376
HMOX1	8.01834	10.1293	8.20673	9.69595
MCAT	8.89225	8.92056	8.59683	9.21949
THOC5	9.47394	9.33397	9.4039	9.24009
MCM5	9.62157	9.08269	8.72256	8.5415
APOBEC3H	3.29788	4.25445	5.33576	4.57795
ARSA	10.2121	10.5456	9.24204	10.324
TSPO	12.7154	12.2193	11.5861	12.2663
RASD2	5.48357	5.05213	4.50192	4.45261
TTLL12	11.737	11.8109	11.364	11.7953
CBX7	8.01658	8.76236	8.33901	8.77573
PDGFB	8.90658	7.16072	7.84219	7.37241
RPL3	16.5941	16.0323	16.6389	15.8461
ZMAT5	8.44953	8.17744	8.29689	8.15237
RBFOX2	11.4537	11.2604	10.9313	11.1935
SYNGR1	3.43438	4.65098	4.56666	2.58101
TAB1	9.54327	9.79801	9.48613	9.86294
ASCC2	10.657	10.4296	10.3927	10.4434
MTMR3	10.5626	10.2876	9.83465	10.294
MIEF1	10.8122	11.0627	10.9496	11.2002
APOL4	4.95887	3.70834	5.11087	4.16194
APOL1	9.48541	10.2696	8.94551	10.1393
PNPLA3	5.8878	7.6771	7.75264	8.08038
MYH9	15.363	15.0703	13.9048	14.8087
SAMM50	10.46	10.2719	10.6772	10.385
TXN2	10.6778	10.4264	11.0468	10.7334
FOXRED2	9.23188	10.0557	9.62612	10.2346
GRAP2	3.29788	5.05213	1.00953	3.57948
EIF3D	13.1036	12.8617	13.337	12.9159
TNRC6B	8.71452	9.06101	8.82475	9.14586
SGSM3	10.6592	10.8221	10.2577	10.8389
IFT27	9.1927	9.30196	9.53709	9.30767
KIAA0930	12.4539	12.3298	11.6944	12.3179
NCF4	5.09214	4.39906	4.43416	5.34936
SLC25A17	9.49111	9.19897	9.45776	9.34324
FAM118A	9.14035	9.189	9.14974	9.00579
KCTD17	7.78868	7.6842	7.10043	7.65361
ST13	13.2055	13.1883	13.7233	13.1524
RBX1	10.2132	9.71533	10.4739	9.58337
EP300	10.8684	11.2981	10.6218	11.4683
L3MBTL2	9.46959	9.41047	9.04829	9.23392
CHADL	5.13249	5.36577	5.17815	5.12144
RANGAP1	12.4044	12.4809	11.9862	12.4311
ZC3H7B	11.5582	11.8522	10.9718	11.7231
PHF5A	9.98919	9.26686	10.0476	9.25961
ACO2	11.1084	12.0528	11.4007	12.1106
POLR3H	10.7829	10.9835	10.3643	10.8363
TRMU	9.93318	9.94598	9.98602	9.90369
PMM1	8.93763	8.34818	8.0988	8.01562
DESI1	10.8959	10.9812	10.5351	10.8545
CERK	9.76326	10.2493	9.51819	10.0126
BRD1	10.8076	10.6438	10.6513	10.6085
ZBED4	10.0712	9.83844	9.76279	9.91259
HDAC10	9.54812	9.58684	9.12871	9.29981
KCNK10	4.87136	1.58739	2.01905	2.31838
ABHD4	9.89792	10.5582	10.7214	10.7988
KHNYN	11.9075	11.8536	11.4179	11.9232
FKBP3	10.5051	9.68035	10.3154	9.60385
SDR39U1	10.5053	10.0686	10.4268	10.174
RBM23	9.36009	10.3481	10.4417	10.3196
PRMT5	10.9771	10.8624	10.9478	10.8758
AP4S1	7.47685	6.97647	7.08927	7.4149
POLE2	5.45209	4.86544	4.80019	3.69478
VCPKMT	7.73798	7.51135	7.8084	6.69019
SOS2	10.1331	10.1474	10.3384	10.2812
CDKL1	6.22698	5.9717	5.15635	6.59234
NIN	9.59888	9.7343	9.75203	9.81785
PYGL	12.0289	11.8843	11.8067	11.8092
TRIM9	3.8786	5.53204	5.98724	5.48345
PSMC6	11.0072	10.512	11.007	10.3406
GNPNAT1	10.5309	10.2671	10.6223	10.1091
DDHD1	7.55958	7.62639	6.73628	7.68172
CDKN3	5.68645	5.59353	6.01092	5.63522
CNIH1	12.1716	11.942	12.5412	12.0102
CGRRF1	8.65115	7.90085	8.70049	7.89479
ATP6V1D	10.4435	9.89321	10.5492	9.92423
PLEK2	8.23912	7.19093	7.39169	7.01162
PIGH	8.71099	8.12525	8.64747	8.74808
PSMA3	11.5006	10.844	12.0648	10.8842
VTI1B	11.2695	11.2214	11.4729	11.1188
TIMM9	10.2804	9.75642	10.825	9.80516
GSTZ1	7.70535	7.6771	7.38255	7.37241
KIAA0586	7.87906	7.81934	8.25281	7.83687
TMED8	8.74678	9.13553	8.5687	8.98904
AHSA1	11.1409	10.3877	10.6356	10.4373
DAAM1	9.51743	9.32717	9.0829	9.0549
SPTLC2	9.55783	9.65504	9.06569	9.61463
RIN3	7.77618	8.03468	7.79466	8.1271
LGMN	9.96487	10.0474	9.10552	9.77943
ALKBH1	8.12561	7.38636	7.95774	7.67474
SNW1	11.1415	10.6484	11.1592	10.7393
CHGA	3.55901	2.00307	2.60959	3.16508
ITPK1	11.4823	11.4636	11.0556	11.5465
DHRS7	11.6669	11.3271	11.2981	11.241
PPM1A	10.8457	10.6411	10.8387	10.5893
SIX4	7.74878	8.4559	7.56299	8.00788
GALNT16	2.30512	2.00668	2.01905	3.32975
CEP128	6.55213	5.73671	6.81924	5.71916
ERH	11.3404	10.7143	11.3419	10.6499
HIF1A	13.6207	13.7937	13.7443	13.7986
SUSD6	12.2798	12.5366	12.2159	12.6695
SRSF5	13.2687	12.4951	13.0011	12.3271
EIF5	12.9876	12.6024	12.8289	12.6191
DICER1	11.0525	10.7731	11.151	10.9367
ZFYVE21	10.3059	10.1253	10.0254	9.95052
MTHFD1	11.0429	10.8762	10.68	10.9199
ZC3H14	10.6906	10.455	10.7786	10.2802
TELO2	9.79583	9.81107	9.09425	9.73996
BDKRB1	6.46821	5.43459	6.79202	6.35291
GSKIP	9.35801	8.59814	9.13332	8.78096
VRK1	8.62708	7.6771	8.83154	7.65361
PSMC1	11.3796	10.7068	11.1255	10.7734
PAPLN	8.91228	10.3646	8.16451	9.68733
RPS6KA5	8.89164	8.66777	9.2017	8.75067
PPP4R3A	11.5384	11.4433	11.6671	11.4506
C14orf93	8.41034	8.37038	8.73347	8.48684
PSMB5	11.703	11.2467	11.6324	11.3517
YY1	11.6899	11.7548	11.7778	11.8977
ACIN1	11.7327	11.8333	11.3056	11.6901
CCNB1IP1	11.5829	11.0309	12.012	10.9857
TRIP11	10.1933	10.1294	10.5889	10.2924
APEX1	12.9587	12.5608	13.2357	12.6328
PABPN1	12.1245	11.7808	11.3523	11.7763
EFS	7.10803	3.59046	4.43416	5.38407
ARHGAP5	11.9288	11.7352	12.1999	11.8108
CINP	9.15662	8.89588	9.15146	8.79108
SRP54	10.5872	10.0336	10.8774	10.1138
CHD8	10.6595	10.7238	10.5908	11.0397
PCK2	11.5613	10.6728	10.6609	10.7242
DCAF11	10.4374	10.6718	10.7872	10.9148
PSMA6	12.1565	11.6372	12.5322	11.5903
NFKBIA	12.3922	12.1202	12.4722	12.1394
EMC9	7.62862	7.84491	7.70938	7.60306
PSME2	11.9575	11.6307	11.9532	11.6773
BRMS1L	8.87707	8.40601	9.11084	7.97283
REC8	8.60612	8.71726	7.40076	8.58304
TM9SF1	10.9307	11.0471	10.8353	11.051
SEC23A	10.5533	10.3657	10.1813	10.2546
GMPR2	11.1724	10.695	11.0862	10.7359
PNN	12.2254	11.523	12.0249	11.1935
RABGGTA	10.7755	10.6255	10.7561	10.5065
NFATC4	7.45343	7.72608	7.4365	7.55067
PLTP	8.75035	7.39503	5.37627	5.84902
PCIF1	9.97978	10.128	10.0058	10.3494
GSS	11.0506	10.564	10.7251	10.7434
VSX1	0.992759	3.32703	4.03811	3.69478
TRPC4AP	11.0841	11.2412	11.0753	11.1428
PYGB	12.1022	11.986	11.1586	11.8732
ABHD12	9.2985	9.90087	9.49475	9.58893
PROCR	9.22275	8.95035	8.7407	8.81865
GINS1	7.28671	7.10892	6.38216	6.54456
NINL	7.63085	7.07693	5.57619	6.05681
UQCC1	10.2594	10.1227	10.2114	10.1125
ZMYND8	10.4258	10.9998	9.99062	10.8842
IFT52	8.51532	8.29348	9.10833	8.55675
MYBL2	7.53004	7.36001	5.51144	6.19995
NDRG3	10.3372	10.4126	10.9994	10.6745
PABPC1L	9.05806	9.32034	8.11551	8.57931
STK4	9.89506	10.5039	10.3396	10.4976
SALL4	3.8786	3.8132	3.02858	3.16508
ADNP	11.7628	12.0021	12.4543	12.3008
PFDN4	9.99987	9.28335	11.2989	9.24558
CSTF1	9.57935	9.76651	9.83257	9.83979
BMP7	1.57825	1.00153	1.52024	2.12438
RAE1	9.88068	9.57117	10.1606	9.96059
TPD52L2	12.37	12.3627	12.3872	12.3819
[truncated: 11,219 more rows]

## Sheet: 1000 Genes Z_score Matrix
Z-scores of expression from 1,000 genes with the highest variance across SUM102PT and CPTAC breast patient tumors
Gene Symbol	SUM102PT, plus DOX (Average)	SUM102PT, minus DOX (Average)	X01BR001	X01BR008	X01BR009	X01BR010	X01BR015	X01BR017	X01BR018	X01BR020	X01BR023	X01BR025	X01BR026	X01BR027	X01BR030	X01BR031	X01BR032	X01BR033	X01BR040	X01BR042	X01BR043	X03BR002	X03BR004	X03BR005	X03BR006	X03BR010	X03BR013	X05BR001	X05BR003	X05BR004	X05BR005	X05BR009	X05BR016	X05BR026	X05BR029	X05BR038	X05BR042	X05BR043	X05BR044	X05BR045	X06BR003	X06BR005	X06BR006	X06BR014	X09BR001	X09BR004	X09BR005	X09BR007	X11BR003
AADAT	-0.572983	1.08175	0.273451	0.874748	-0.0155358	3.16669	-0.0813952	0.700114	1.53218	1.02297	-0.485719	-1.4701	0.904515	0.404874	-0.282827	0.99673	-0.926767	-0.403107	-0.104845	0.249181	0.70215	-0.773273	-0.731572	-0.760861	0.233296	0.295719	0.000812354	0.851541	0.228918	-0.75699	-0.0112746	-0.181487	-0.437436	-0.424424	0.799836	-0.648246	0.35695	1.0765	4.24442	0.0343734	-1.0026	-0.0303078	0.227927	-1.15889	0.0832415	1.3595	-0.421978	-0.402956	0.856096
ABAT	-0.54336	0.770371	-1.5172	-1.49506	-1.18493	-1.21347	0.299253	-1.22982	-1.0535	-1.34926	-0.0113386	1.06739	-0.749458	-1.89739	0.62646	-0.610635	0.657108	0.376646	-2.06263	-2.49033	-1.62497	0.804875	1.49051	0.653075	-0.833407	1.26091	0.56316	-0.912705	0.163451	0.71009	0.714018	0.625999	0.473164	0.39012	-1.73115	1.16184	-1.33968	-1.26827	-0.253868	-1.28371	0.392945	1.3181	-0.634024	3.28221	-0.0790995	-0.320517	0.215748	0.721439	-0.948334
ABCA10	-0.413816	0.937582	-0.50678	0.0797734	-0.306319	-0.223658	0.55786	0.019966	0.0012549	-0.816315	0.479575	-0.536227	0.620941	-1.53455	-0.0910473	-0.706986	-1.15044	0.257157	-1.05312	-1.12945	-0.198182	0.532552	0.259892	1.68616	-4.32284	-0.031321	0.343868	0.510299	1.76234	1.61929	1.38685	2.44307	-0.788832	1.24074	-0.789762	0.654436	-0.869522	-0.674859	0.042966	-1.32394	-0.414634	0.583895	2.20245	-0.065934	-1.19254	0.596643	-0.738152	0.647868	-0.307635
ABCA9	0.468645	-0.224774	-0.892704	-0.656291	-0.545051	-0.618611	0.957888	0.012754	-0.705467	-0.549738	-1.02333	-1.12726	0.406964	-2.16953	-0.0900791	-0.740464	-1.42246	0.420433	-1.31686	-2.07386	-1.00644	0.495901	0.58961	1.46403	-2.06432	-0.259626	0.299612	0.911415	1.7347	1.90122	-0.347058	2.32599	-0.803716	1.2907	-2.17662	0.498691	-0.822455	0.255419	-0.270832	-1.49899	-0.325702	0.227192	2.13652	-0.401211	-0.395745	0.565973	0.0683556	0.402188	-0.25741
ABCC2	1.28676	-0.455933	0.235211	0.267593	0.241528	1.89074	-0.388579	-1.01654	-0.498429	-1.02818	0.0859984	-1.15362	0.409268	0.488979	0.157598	-0.242363	-1.10645	-0.507696	-0.867389	-1.37658	-0.481983	0.543008	0.371794	-0.19768	0.845083	-0.87777	-0.261177	-0.379216	-0.0520939	-0.0609642	-0.236286	-0.139232	0.439635	-0.110524	-0.0173389	-0.477058	-0.615055	-0.2737	3.70626	-0.333201	-0.47473	-0.329093	2.11167	-0.134576	-0.381043	0.139655	0.323322	0.00886246	-0.0175206
ABCC6	0.13426	-0.0139594	-0.462672	-1.52936	-1.00012	0.628875	0.953379	0.708037	-0.776097	-0.748144	0.0525309	1.34738	0.692003	-0.737185	-1.07207	-0.551183	-0.222112	-0.973852	-0.99911	-0.949811	-2.23452	1.1951	0.68367	1.7595	-0.667812	0.783767	0.478453	0.330579	-0.423582	0.42159	-1.53153	-0.265243	-2.48025	0.881976	-1.05793	-2.12323	-0.783876	-0.831155	2.13409	-0.935385	0.790219	1.47025	1.20478	-0.50298	0.0689907	2.21465	0.192493	0.192298	-1.63488
ABCG2	-0.339736	1.05308	-0.63614	-0.545813	-0.685983	-1.08824	1.33849	-0.623064	-0.310143	-0.990282	-0.545575	0.39823	1.34111	-1.37082	0.705349	0.00650785	-0.026653	-0.0342405	-0.98001	-2.20188	-1.96839	2.27051	-0.0751928	0.663916	-2.41277	1.43434	0.69409	-0.148783	0.609503	1.09124	-1.14083	1.77458	0.070201	1.71819	-1.77581	-0.0371324	-1.66994	-1.39099	-0.126005	-1.37155	0.0297129	0.546646	1.79684	0.880896	-2.08211	0.72498	-0.408546	0.553796	-0.624163
ABI3BP	0.890975	-0.512509	-1.0297	-0.247521	-0.332966	-0.477613	0.368006	0.0777525	0.0537485	-0.536944	-1.21156	-1.37987	0.790352	-1.83052	-0.43072	-1.95539	-1.63865	-0.232902	-2.0018	-1.89615	-0.831357	0.194775	-0.392897	1.73907	-1.94584	-0.316138	1.14319	1.20437	1.75701	1.25028	-1.05278	2.29444	-0.399716	1.20394	-2.29265	0.539816	-1.02156	0.0184895	-0.320068	-1.24708	0.716965	0.523578	1.82587	-0.164525	-1.66441	-1.31243	-0.99511	0.334428	1.31952
ABLIM3	-0.46614	0.7337	-0.940493	-1.25821	-0.899332	0.870713	0.423818	-1.62259	-0.734427	-1.16375	0.635525	0.810097	0.0307793	-1.64	0.754251	-1.20099	1.78404	0.221618	-0.878066	-1.0583	-0.305883	0.689838	0.715206	1.21962	-2.0955	-0.330062	-0.449323	-0.281493	0.721991	0.22311	-0.883293	0.74032	0.0112166	0.109012	-2.17202	0.677449	-1.62447	-1.04659	2.33281	-1.6212	-0.616876	1.40687	0.553414	0.986707	0.0782799	-1.64262	0.695204	0.043593	-1.51976
ACAP1	-0.428798	0.89232	-0.512143	2.69169	0.543733	-0.485236	-0.158533	0.57289	0.924028	0.741672	-2.48723	-1.54991	1.25407	-0.532549	1.45245	-0.269285	-0.925574	0.390745	1.32638	0.433125	1.24744	-1.18936	-1.20093	-0.136938	0.348899	-1.04443	0.629279	1.375	-0.654137	0.14578	-1.60263	0.225069	-1.31527	0.521172	0.0524839	-0.2766	0.70339	0.836347	0.39047	0.920359	0.380486	0.0117785	0.351648	-1.32362	-0.718917	-0.351943	-1.5286	0.445584	1.46229
ACBD7	0.664873	-1.85279	0.0528157	-0.412306	0.27506	-1.15369	-0.226867	-0.775964	0.0546329	1.10927	-0.376706	-0.109297	-0.566206	0.478862	-0.646787	2.29716	0.429688	0.0158101	0.23395	0.581127	1.10987	-1.08702	-1.60242	-0.946697	1.60572	-0.359968	0.784802	-0.0951272	0.546176	0.270843	-0.809936	-0.518253	-0.636026	0.296567	0.968122	-0.572688	1.30769	1.70517	-1.16295	0.787405	-0.463411	0.20675	-1.16015	-0.658027	-0.356326	5.68888	-0.179163	0.140158	0.131673
ACKR1	0.168318	0.368363	-0.521247	0.522875	0.0960626	-0.372589	1.00668	-0.358437	0.0250531	-0.280885	-0.117889	-0.378089	1.75224	-1.86961	0.600231	-0.778714	-1.33097	1.34777	-0.0530399	-1.12043	-0.281934	0.556762	0.112986	2.36484	-0.876097	-0.043527	1.0683	0.606766	1.7147	0.98225	-2.14375	2.25808	-0.931789	1.4438	-1.86054	-0.716433	-0.189114	-0.393163	-0.89665	-1.57928	0.481039	0.140541	2.46319	-0.224662	-0.45586	-1.51845	-1.95038	-0.239052	0.324203
ACKR2	-0.468373	0.929184	1.93578	-1.38138	-0.990311	1.46627	-0.384279	1.23924	-0.936926	-1.43149	-1.05275	-0.212004	-0.874172	-1.99681	-1.2827	2.41888	0.571903	-0.578136	1.53048	-0.901944	-1.95721	-0.408724	0.217356	1.46783	-0.805291	-0.326269	-0.549124	0.0411287	0.34166	-0.369649	-1.01347	0.557054	0.263188	-0.242252	-3.41556	-0.209558	-1.0548	-0.777652	1.24024	-1.43928	0.95364	-0.374187	0.739125	1.25313	-1.39938	-0.136664	-0.302273	-0.150728	0.411515
ACOX2	-0.674026	0.526785	-0.104654	-1.34505	-0.218145	1.76875	-0.0077322	0.13191	-0.949583	-1.1164	0.37111	-1.95088	-0.0492084	-2.37756	-0.0585301	-0.948315	1.43991	0.953143	-1.75675	-1.45068	-1.38923	0.441975	0.0914154	0.890174	-0.331585	0.301181	0.458268	0.308751	-0.473832	0.337946	-0.952461	0.210809	0.0607252	1.4101	-2.53306	0.54176	-0.861561	-1.18794	-0.0621196	-2.33853	1.44081	-0.749951	0.47885	1.24697	-1.25183	0.190751	0.0386826	1.16736	-1.0701
ACSL6	-0.505523	1.25698	1.2386	1.65838	0.699087	-1.66514	-1.11555	-0.38538	4.02789	-0.739756	0.596449	0.980829	0.743367	4.10345	0.411652	-0.806561	-0.367171	-0.435566	-1.20647	3.08713	-0.172608	0.501452	-0.405431	-0.678085	-0.801816	-0.00353272	-0.368088	-0.0762382	0.00743104	-0.363094	-0.357976	-0.193249	0.291375	0.221713	3.82397	-1.15855	1.25135	0.619723	-1.00939	1.07251	0.255818	0.358994	0.0922909	-0.212911	0.806395	0.511468	-1.02753	0.437559	0.479835
ACSS3	-5.27102	-5.01482	-1.18387	-0.655471	-0.899378	1.53804	-0.442996	0.273551	0.155182	-1.20683	-1.44318	0.878993	-0.417842	-1.71871	0.471188	-1.01882	0.0557514	0.359077	-0.761122	-0.730804	-1.34495	0.629249	1.01104	0.992367	-1.15122	0.711514	0.200854	0.00120925	0.65868	0.429872	0.241205	0.233064	0.97802	0.601158	-2.28276	0.226462	-0.57149	-0.075766	1.46073	-1.38882	-0.532077	0.811838	1.10278	0.105301	-0.0316761	-0.338483	-0.928194	0.381956	-0.228129
ACTG2	-0.660181	1.24765	0.250043	0.347005	2.55597	0.020893	-0.272183	-0.861131	-0.258579	-0.652643	-1.84484	-1.20681	2.43975	1.80514	-0.91879	0.571696	-0.377319	1.14762	-0.620344	-1.23607	-1.99035	-0.989771	-0.272136	0.6793	0.210536	-0.613498	-0.686262	0.489513	0.827772	-0.471371	-0.436868	0.812262	-0.48729	-0.530286	-1.32541	0.127833	-0.692791	0.862355	-0.593526	-0.825657	0.396759	0.358406	0.293491	-0.376254	-0.778232	-0.120411	0.322374	-0.364595	-0.944955
ACVR1C	-0.456099	0.941753	0.13486	-3.65282	-0.719543	-0.298744	-0.783641	0.4353	0.604235	-0.0881802	-0.627809	-0.974157	-0.653978	-1.1161	-0.594656	-1.23056	-0.682579	0.268641	-0.45764	-2.43365	0.569781	-0.56139	1.18143	3.64783	-1.76531	-0.179183	0.658703	0.638908	1.32693	0.10908	-1.06037	0.20994	-0.676994	1.60774	0.0779882	-0.601487	-0.701412	-0.0673114	0.521028	-0.156794	0.681079	-0.699773	3.52448	-0.45032	-1.74006	-1.23484	-0.16911	0.488683	0.292992
ADAMDEC1	-0.897548	0.438824	0.138096	1.6803	0.731862	-1.42279	0.0397459	1.40652	0.943708	0.131906	-1.73155	-0.748139	0.354461	0.95407	0.884803	0.83854	-1.04165	0.532439	1.61688	1.018	1.49676	-0.51369	-0.818709	-1.66801	-0.910589	-0.619316	-0.0543996	1.49192	0.143987	-1.18553	-4.27001	-0.170317	-0.268276	-0.355814	0.629486	0.264925	0.565635	1.14211	-0.429317	-0.388492	0.454279	0.560116	-0.592271	-1.04658	-4.26141	-1.31711	-1.61142	0.0106039	1.49746
ADAMTS10	-0.520519	1.00994	-1.29226	0.178268	0.502047	0.492903	0.309782	0.742987	0.813581	-0.440063	-1.96909	-2.33248	1.71984	-0.289163	-0.0838313	-0.656966	-0.121168	0.658552	-0.0129772	0.0224503	-0.68738	-0.265702	-0.174965	0.984174	-0.873332	-1.51046	0.202082	-0.0590764	0.0397413	0.868064	-0.167687	0.518631	-0.905404	1.16685	1.96765	0.48125	0.807809	1.83839	0.0332696	2.50249	-1.40291	1.04417	1.07023	-0.350385	0.177616	-0.122204	-0.0152265	0.316049	-1.10529
ADAMTS14	-0.502475	0.933411	-0.330354	-0.00711536	1.05906	2.12356	0.666733	0.136582	0.14961	0.427152	-2.55898	-1.10423	1.8018	-1.42632	-0.600587	0.80572	-1.19135	-0.170886	0.148878	-0.958905	-0.182456	0.8743	0.418486	-1.85116	0.605227	-0.907201	0.14508	-0.0696109	0.216824	0.0152326	1.31649	-0.138693	-0.777881	0.600133	-1.07952	1.79507	1.09008	0.795959	0.336943	1.32497	-0.882303	-0.0078162	-0.544937	-0.146018	0.571737	-0.789734	1.40749	0.082154	-0.930473
ADAMTS17	0.654361	-0.221541	-2.05661	-1.16816	1.51651	0.557662	0.137845	-1.3924	-0.944294	-0.0146514	-0.511789	-1.57612	1.98611	-1.98355	0.615169	-1.20037	-1.09742	-0.338968	0.0684548	-0.669549	0.0625311	-0.210436	1.0632	0.943671	0.782602	-0.986554	-0.0212656	1.03871	1.28392	-0.268914	0.349859	0.925815	-0.962762	-0.0459665	-0.186367	1.39289	0.714488	0.879861	1.90453	0.361886	-0.312962	0.350854	1.1798	0.651743	-1.71624	-0.817656	-0.106347	-0.256815	-1.0015
ADAMTS3	-0.566122	0.888231	1.92472	-1.06311	-0.978854	-0.305529	-0.153025	0.578361	0.324763	-1.06898	-2.10158	-0.75051	1.20331	-1.18095	-0.695982	4.14159	-0.40564	0.40371	0.0595963	0.522453	1.73556	0.337608	-0.107313	0.577711	-1.03599	-0.386352	-0.096668	0.734404	0.48574	-0.300337	-1.0706	1.29467	-0.620655	0.518763	-0.438777	-0.772705	0.610947	0.618708	0.00464725	-0.825529	0.00714876	-0.0716797	1.11602	-0.0798041	-2.63459	1.33022	-0.52208	-0.553992	-0.0649198
ADAMTS4	0.919376	-3.94954	0.891822	0.863908	1.17417	0.519135	0.703716	0.862287	1.73757	0.201731	-2.55904	-2.05804	0.645622	-1.4076	-1.03993	1.59454	0.841209	0.385903	0.242733	1.65146	-0.659338	0.0141613	-0.172577	1.35243	-0.11209	-2.13845	-0.334916	0.409935	0.598105	-1.01938	-0.297027	0.350936	2.11537	0.525478	1.34634	0.723841	0.72524	1.85574	-0.31894	-0.634065	-0.461579	-0.157948	-0.841071	0.368128	-0.856585	-1.84506	0.549727	-0.0957833	-0.33854
ADAMTS6	-3.00241	0.998263	-1.57455	-0.522611	1.45254	1.4325	0.602684	-0.0470299	0.108458	0.816807	-2.43596	-0.939933	0.990165	-1.72777	0.17601	-0.0211607	-1.55262	0.432868	-1.46804	-1.52326	-0.368059	0.907844	1.13158	-0.198428	-2.19809	-0.857764	0.224944	0.844422	1.16619	0.945197	0.791496	1.18132	-0.227358	1.10134	-1.74346	0.85988	-0.329623	-0.0340313	-0.768205	-0.727178	-1.12664	0.668551	-0.111991	0.654831	0.50122	1.22521	0.640719	0.0866973	0.0603086
ADCY5	-0.795639	0.829603	-0.563706	-0.916072	-0.588	-0.782204	-0.636983	-0.459284	0.912104	-1.03602	1.91523	-1.17018	-0.120349	-1.30718	1.86723	-1.47049	-1.13182	-0.0478389	-1.93136	-1.83137	-0.990722	-0.133037	0.352675	1.77581	-0.77964	-0.839401	1.09256	1.48795	0.269651	-0.264829	-1.03762	0.974664	-0.972954	1.35803	-0.918286	-0.52138	-0.894802	-1.18677	-1.14053	-0.669137	1.57959	0.365156	1.0697	-0.290374	-0.731939	0.994789	-0.717944	0.607503	-1.47745
ADD2	-0.490827	1.18952	1.32864	0.300235	0.665172	-1.25356	-0.313707	-0.552947	0.959179	1.45169	-0.287222	-0.88289	1.16494	3.97258	-0.572505	0.568407	-1.21202	-0.231891	0.287283	2.96186	2.15612	0.893768	0.179638	0.798663	-0.214046	-0.830944	-0.449599	0.322268	0.598623	0.0559392	-1.60189	1.0657	-0.287296	0.464594	2.35541	-0.803291	1.37092	2.18199	-0.699811	0.0211084	-0.0790868	-0.888547	0.720471	-0.904027	-1.11094	-0.578383	-0.953011	-0.348761	1.28555
ADGRB2	-0.387734	0.829744	-0.224658	-1.41838	-0.5634	-0.890592	0.526575	-1.11846	-0.387044	0.0122675	-0.42669	0.448874	-0.283007	-0.666345	0.351502	-0.0298838	1.74826	-0.566849	-1.44074	-0.489057	-0.442787	1.41281	0.34538	-0.751497	-0.793443	-0.448783	0.0387753	0.150684	0.455233	0.769192	-0.00204545	0.187953	-0.0342997	-0.475746	-0.11577	1.33551	-0.399184	0.0632098	-0.998846	-0.120653	-1.12766	1.11116	-0.764524	1.28294	-2.87566	0.66268	0.76516	0.132075	-1.71525
ADGRD1	1.03885	-0.615503	-0.590607	-1.13153	-1.12102	-1.15713	-0.472801	0.142486	0.053118	0.614943	-1.89923	-0.259658	0.689984	-1.24639	-0.415784	-0.468962	0.634097	-0.140893	-1.86047	1.63775	-0.561937	0.292911	-0.436868	1.43218	-1.31406	-0.759087	0.643754	0.60567	1.62127	1.15979	-0.618053	1.8652	-0.823778	1.10564	1.22264	-0.0329093	-1.22629	-0.0580878	-0.704828	-0.137085	-0.167602	-0.219383	1.17605	-0.173045	-0.937177	4.67086	-0.839622	-0.185729	0.332275
ADGRG2	-0.28209	0.87073	0.794314	-1.25821	1.4767	0.468907	-0.139831	1.42788	1.69186	-1.33383	-1.2646	-1.02279	3.64337	-0.00498399	-0.781365	1.15842	-0.865679	-0.628146	-0.930553	-1.22306	1.39213	-0.211984	0.197067	0.163581	-1.34522	-0.632232	-0.191178	0.398066	0.552975	-0.812128	0.318696	-0.0647796	-0.860324	0.00634935	0.866354	-1.43013	1.33598	0.799487	1.49876	-0.130206	-0.215754	-0.375543	0.958575	-0.397064	-3.55249	0.344679	-0.228244	-0.42041	-1.00746
ADGRG6	-0.118909	0.508594	0.852442	-0.607564	-0.307334	-0.417252	0.0766036	0.221391	1.01079	1.49158	-2.1745	0.607394	0.188919	0.328788	0.0567175	1.22888	-2.02662	0.701983	0.836523	0.594314	1.80184	-0.802457	0.294882	-0.164653	0.62606	-0.913567	0.115499	1.16776	-0.30231	-0.594026	-1.50455	0.0168733	-1.13563	-0.153166	1.99623	-1.28698	1.78312	0.0341464	0.699703	-0.410866	-1.26018	0.299526	0.689261	-1.45808	-1.08057	-1.65258	-0.585952	-0.214612	1.42048
ADIRF	-0.180664	0.38107	-1.01357	-0.911772	-0.3334	-0.44621	0.789289	-0.630796	-1.19966	-1.33799	1.46228	1.43017	-0.564278	-2.33654	0.274674	-1.41481	1.4539	1.33019	-0.744865	0.327063	-0.421059	0.547308	0.288058	1.17584	-1.06548	1.3713	1.07025	-0.671759	0.407692	-0.25388	0.126167	0.309577	1.34707	0.543493	-2.69995	0.125832	-1.68725	-1.58576	-0.603475	-1.08059	-0.979061	1.45392	0.996961	0.352477	0.673717	-2.35097	1.05345	-0.342255	-2.3031
ADM	-0.438565	0.903182	-0.26998	-0.959564	1.17327	-0.038383	-0.00281997	0.991494	0.410617	0.327358	-1.88983	-1.11218	0.152051	0.352765	-1.04232	0.725373	1.48084	0.412245	0.432708	-0.0900029	1.78984	-1.6869	0.117698	0.773992	1.03963	-2.19617	0.0869374	0.98277	0.247521	-0.876162	1.20464	-0.300557	-0.611984	0.263475	-0.235936	-0.43995	0.989373	1.21577	0.442759	0.257658	-1.54306	-0.187007	0.495203	-1.38142	-1.18766	0.211423	0.0866701	0.462407	0.453771
ADORA1	0.356097	0.0195677	0.970255	-0.602539	-0.58686	1.35881	-1.12549	-0.686924	0.581896	-0.778013	0.851908	-0.0868788	0.922646	0.517402	0.427535	0.934953	-0.0213884	0.755696	-0.442903	-0.331606	-1.56103	-0.662527	0.453061	-0.476226	1.13341	1.66795	-0.475911	-0.176024	-0.891553	0.0325595	-1.57811	-0.495048	0.785724	0.713713	-0.539705	-0.859842	0.0458866	0.515267	-0.936465	0.428543	-1.02988	0.851745	0.0636035	0.177247	3.08993	0.224277	1.29312	-0.3748	0.0696807
AFF3	0.711594	-0.565431	-1.03835	-1.04489	-0.00765178	0.00964502	-0.0683717	-1.81788	-0.65374	-2.08692	1.20659	0.279519	-0.588704	-1.87608	1.14774	-1.8216	0.192744	0.0651245	-1.81052	-1.32442	-1.7376	1.05325	0.674495	0.34884	-0.568198	0.904772	0.684978	-1.21208	1.13628	0.477507	1.05781	0.339448	0.826025	1.00486	-0.765997	0.356918	-0.288584	-1.09373	0.898109	-1.71048	0.292616	0.850575	-0.49876	1.0763	0.637407	-0.953444	1.15806	0.0629967	-1.36744
AGBL2	1.19524	-0.746125	-1.51534	-0.00349683	-0.747029	-0.671629	-1.77453	-1.21866	-0.713182	0.644242	2.44195	-0.542056	-0.322928	-1.37663	1.2848	-0.5922	1.54705	0.117712	-1.0182	-1.53582	-0.555843	1.23347	-0.516937	-2.11779	-2.09702	0.349615	0.840665	-1.35852	0.179074	1.54994	0.55074	0.651334	-0.523305	1.0024	-0.0547227	1.53113	-0.432845	-1.18202	-2.09566	-1.74308	-0.392176	0.332578	-1.08534	1.09449	0.0313677	0.709609	-0.474584	1.45021	-0.982342
AIFM3	-0.514486	1.15445	0.581864	0.502289	0.74244	-0.289624	-0.427927	0.831261	-0.798005	0.302532	2.14988	0.199618	-0.064238	1.01437	0.51696	0.149953	0.186331	0.597942	-3.64938e-05	2.43365	0.530827	0.19701	-0.586395	-1.17848	0.933145	0.0487769	-0.647561	-1.30947	0.239998	0.291362	-1.15242	-0.538456	1.35231	0.103999	0.269959	0.396996	-0.0569972	0.617779	-0.612594	-1.38441	-2.52141	0.0531922	-0.353314	-0.104143	2.55369	-1.05263	0.150568	-0.209421	-1.64736
AIM2	0.797369	-0.494016	-0.0928559	1.92318	0.697491	-0.886133	-0.262393	0.581444	0.904439	0.178801	-1.11045	-0.30509	0.429779	0.517458	1.08707	-0.269389	-1.42034	0.284471	1.69907	0.833043	2.76649	-0.919777	-0.81175	-0.562609	-0.232104	-0.437596	0.387843	0.943941	-0.034198	-0.251099	-0.93003	-0.421672	-0.412268	0.0385169	0.193393	-0.746633	0.347848	0.814599	-0.109455	-1.05773	0.158123	-0.163987	-0.310548	-0.906651	-3.51249	-1.30149	-1.42658	-0.158814	1.47283
AJAP1	-0.329899	1.39016	-1.00913	-1.77169	-0.119926	-0.780642	0.0869235	0.621893	-0.514855	-0.86533	1.64178	-0.562602	0.0469474	-0.966018	0.261081	-0.163625	-0.834937	0.822792	-0.38841	-1.60447	2.24788	-0.183535	-0.352738	0.264141	-0.978871	-1.02933	0.150755	0.111715	1.49835	0.737608	-0.252589	0.0726162	0.274454	0.251491	-0.572218	-0.103145	0.237561	-0.546142	-0.384324	-0.283828	0.00336077	-0.427995	0.336816	-0.863402	-1.00474	-2.68109	-0.298793	-0.343915	0.0833901
AK5	-1.16885	0.587837	-0.361756	-0.79968	-1.4358	-0.564365	0.557078	-0.571279	-0.486728	-1.62204	-2.70215	0.0724505	0.102798	-0.328389	-1.09381	-0.104765	-1.46747	0.401778	-1.31653	0.00361026	-1.03136	0.0297995	-0.533602	1.08196	0.366476	-0.487313	0.324254	0.118832	-0.0817882	-0.111488	-0.286193	1.48619	-0.845874	-0.68568	-1.37296	0.249931	-0.408136	-0.232198	-1.12138	-2.05471	-0.545517	0.429917	0.298054	0.184	-0.335204	-1.93497	0.23136	1.68218	-0.879917
AK7	-0.542547	0.967258	-0.517467	-0.74229	-0.734397	-0.662922	-0.726502	-1.42156	-0.850883	-2.07446	1.4953	0.975656	-1.32827	-1.43595	-0.712381	-1.17621	3.20423	-0.698933	-0.474018	-1.12549	0.841362	1.16186	1.07654	-0.121634	-2.14994	0.117372	1.61679	0.553667	-0.58458	-0.10793	-0.799943	0.679813	0.374002	0.943508	-0.999036	0.19591	-0.374202	-3.00239	-0.469613	-0.807552	-1.26399	-0.0923237	-0.138178	0.51572	-0.549395	2.38159	1.31111	0.868608	-0.954059
AKR1C1	0.323652	0.462048	2.35376	-0.610828	1.80748	0.468417	0.058799	0.0945437	-0.0428103	-0.253082	-1.13015	-0.515739	0.371074	-1.66506	-1.24557	0.232128	-1.3306	-0.172678	1.63917	-0.271567	-0.477794	-0.969484	0.369887	2.22844	-0.0448235	0.10418	0.357429	0.167626	1.16446	-0.159993	-0.693507	0.45692	-1.47116	1.25648	-1.61675	-0.597992	-0.15392	-0.0699083	-0.200629	0.395388	1.04399	-0.129885	1.29263	-0.64365	-0.31505	-1.20081	-0.941203	0.667292	-0.98589
ALDH1A2	0.520001	0.133926	-1.14833	-0.612396	-0.942372	-0.561137	0.910425	0.0428277	-0.135727	-0.719603	-0.653409	-0.41476	1.0106	-1.59616	-0.690614	-0.163066	-0.636255	0.601439	-0.190917	-1.55594	-0.59268	-0.266827	0.0209194	1.74904	-0.622513	-0.618492	0.167575	-0.053226	1.67773	1.40605	-0.0909581	1.68144	-0.960719	0.478308	-2.8621	0.372012	-0.479702	0.619138	-0.0617751	-1.00418	-0.0179937	0.139382	1.38154	0.246909	-0.149831	-2.84105	-0.0633584	0.973762	-0.575531
ALDH3B2	0.777102	-0.44127	-1.15959	-1.46241	-5.00691	0.909297	0.815303	-0.0446687	-0.503502	-0.00715746	-0.0431912	0.239496	-0.534446	-1.37267	0.103381	-0.30436	-5.04811	0.207025	0.702445	-0.270655	-0.88951	-0.231615	0.568362	-0.145439	-0.52845	0.572402	0.545097	-0.0187267	0.698754	-1.50894	-0.0290664	0.690554	1.04056	-0.0376078	-0.239372	0.861735	0.290626	-0.0615542	2.08442	-0.122845	-1.183	-0.212944	0.504511	0.176678	0.162556	-0.972116	-0.193687	-0.00606135	0.123458
ALOX15B	-0.596168	1.42549	-0.974593	-0.346846	0.473018	2.77037	-0.193026	-0.137062	-0.561453	-0.640235	-0.768121	-0.0571405	0.184331	-1.06292	-0.600639	-0.445572	-0.0279319	0.109684	-0.345084	-0.464542	0.246634	-0.603804	-0.0237116	0.840119	-0.467354	1.68224	-0.709724	-0.27819	-0.162034	0.384987	1.43887	-0.480178	1.28758	0.0297016	-0.354546	-0.780073	-0.293274	-0.188281	4.07632	-0.513513	0.533706	-0.0844027	1.60267	-0.891611	-0.885464	0.139657	-0.547353	-0.271311	-0.821352
AMPH	0.183306	0.403075	-1.54724	-0.0735061	-0.826482	0.0334873	0.109956	-0.735566	0.0736991	-1.58317	0.920671	-1.04043	0.500179	-1.59543	-1.11081	-0.610154	2.29313	0.729263	-1.10876	-0.389688	-0.886688	0.257065	-0.101743	-0.141762	-1.49528	-0.897767	0.225546	1.07526	0.178826	1.88081	0.197026	0.857188	-0.757738	-0.0358283	-1.25396	2.81223	0.861452	-0.505038	-0.809278	-0.657008	-0.379386	0.293888	0.3116	1.95505	-0.975441	0.164255	-0.00951676	1.62011	-1.03671
ANGPTL4	-0.476584	0.954452	0.885474	-1.87564	2.01438	0.388807	1.48887	1.03673	-0.174322	0.941002	-2.16268	-1.30951	0.753293	-0.290857	-0.931057	-0.720673	-0.134108	0.48918	-0.050194	-0.942831	3.52975	-1.24686	0.340549	1.69768	1.70972	-0.60062	0.461884	1.17723	0.757781	-0.378772	0.525377	-0.274338	-1.37848	1.2761	-0.813871	-0.984187	-0.342659	1.40662	-0.565778	0.668396	-1.4205	-0.369399	0.319399	-0.885906	0.511729	0.34668	-0.597988	0.398167	-0.240979
ANKRD22	0.948512	-0.403921	-1.55138	1.16899	0.87367	-0.518139	0.631411	0.733459	1.42806	-0.460089	-2.78658	1.79273	-1.03148	0.579481	0.812518	1.42222	-0.246204	0.511928	1.03597	1.08923	1.23982	1.28067	-1.22356	-0.370906	0.302898	0.142772	-0.390101	1.39873	0.481345	0.350896	-0.691205	0.439198	-0.0803073	-0.47309	1.95924	-0.816549	0.810449	0.0661692	-0.127489	0.688074	1.13003	1.49657	-0.575415	-0.569867	-2.13055	-2.57939	-0.336982	-0.864656	0.846654
ANLN	-0.478435	0.838726	1.26557	0.451111	0.953356	-0.22114	-0.160291	1.18333	0.549483	0.0931524	-1.22945	0.283824	-0.139838	2.19445	-1.25299	0.531632	0.0819587	0.25959	0.332199	1.44181	0.933058	-0.688507	-0.186754	-2.40667	-0.184767	-1.8558	-0.268741	0.0126942	0.408012	-0.421319	0.0848944	-1.25554	0.07669	-0.350985	2.22834	-0.290229	0.786156	0.911507	-0.00289529	-0.59721	0.950815	-0.393952	-0.491946	-0.572693	-2.69723	-2.0515	0.911379	-0.417036	1.61237
ANO7	-0.322704	1.08507	1.38479	-1.29062	-0.616504	0.13267	-0.642452	1.973	-0.753103	-0.20051	-2.97108	-1.28305	1.41698	0.500506	-0.494926	0.857788	0.101847	-0.480784	0.178512	1.02853	-0.347762	-0.735143	-0.685377	-0.361411	1.81877	0.20391	-0.0965151	-0.476178	2.25312	0.345934	-1.24882	-0.34983	-1.33173	-0.353081	-0.886361	-2.91268	0.0958908	-0.108301	0.0613593	-0.112746	0.386472	-0.752362	-0.488036	-0.159124	0.754327	3.28721	-0.852812	-0.179525	-0.625294
ANPEP	-0.645433	0.973532	1.17862	-0.194612	-0.170418	-0.766162	0.218859	-0.088149	0.0211832	-0.918078	-1.91942	-0.505437	0.746255	-0.769483	2.92848	1.68916	-1.36015	-0.34334	-0.371049	0.934796	-0.598846	-0.968712	2.15172	0.0751297	0.255467	-1.77781	-0.717919	-0.0909997	-0.00389701	-0.566879	0.279617	1.11258	-1.29463	-0.371454	-1.52595	-0.157398	0.0472265	-0.341526	-0.844205	-0.725136	-0.624298	1.60745	1.3156	0.752092	-0.28433	-1.60762	-0.366146	1.05584	-0.52818
ANXA3	-0.452339	0.828214	1.95695	-0.90964	1.07343	0.951652	-0.131202	-0.227796	1.13648	-1.87595	-2.28449	0.578203	0.318377	1.92963	-0.782963	1.19316	-2.69156	0.29196	0.116994	2.03874	1.40367	-0.525742	-0.0692708	0.23014	-0.370867	-1.62547	-0.753489	0.67845	-0.0546442	-1.21027	0.508098	0.668078	0.196908	0.409793	-0.738727	0.460997	0.000568869	0.847033	0.215365	-1.35272	0.895814	-1.58285	-0.123782	0.930114	-1.27686	0.42424	-0.747499	-0.498126	-0.376472
ANXA9	-0.703517	0.83579	-1.03169	-1.3992	-1.21667	-0.68349	0.10027	-0.905164	-1.38389	-1.72355	1.10921	1.21394	-1.14114	-1.14988	-0.0281821	-0.222192	0.148455	1.294	-1.91215	-0.421172	-0.610349	1.18219	0.477717	0.37305	-0.925311	2.111	0.496655	-1.23541	0.473502	1.27141	-0.69898	0.278287	0.415893	0.343806	-1.79824	-1.17541	-1.5156	-1.82537	-1.57747	-1.27197	-0.272743	1.01303	-1.19927	-0.0927888	3.50351	-1.08063	0.437771	1.17057	-1.34075
AOX1	-0.399138	1.00086	-0.433333	-1.70786	-0.570112	-0.359338	-0.359725	0.259493	0.493967	-1.32328	-0.360006	-1.26384	0.508382	-1.057	-0.14118	-0.702299	-1.62376	0.246963	-1.44749	-2.61822	-0.58879	0.379392	0.347871	1.11439	-2.43682	-0.418897	0.627913	0.623106	1.08014	0.577478	-0.0716549	2.33797	-0.554252	1.10748	-1.96297	-0.482714	-1.11616	-0.785337	-0.765485	-1.45488	-0.0188863	-0.722556	2.76983	-0.949078	-2.20327	-0.405758	-0.439589	1.4157	0.0732046
APBA2	-0.374731	0.913499	0.888622	1.59324	0.150825	0.384777	-0.505026	0.297212	1.09866	0.821259	0.504028	-0.891242	1.06495	1.79421	-0.108776	1.08992	-1.08244	-0.396408	1.83511	2.11695	1.51919	-0.768177	-0.129511	-0.962538	1.71914	0.359265	-0.48705	1.14988	-0.880665	-1.04153	0.109084	-0.771754	-0.939164	-0.240197	0.487894	-0.604717	1.42382	1.41856	-0.316097	0.855165	0.096853	-0.431249	0.0245864	-0.818653	-4.67923	1.7686	0.569978	-0.35579	1.69412
APLN	-3.12573	1.04045	0.296804	-1.79389	1.44535	0.134683	0.349096	0.282545	-0.292942	0.19466	0.746939	-0.797842	0.794548	-0.253293	0.452089	0.420149	0.74077	0.317241	0.17294	-0.243774	-1.23034	-1.18933	-0.813338	-1.10318	-0.368871	-2.55012	0.18681	-0.516775	-0.791873	-1.33704	1.42278	-0.373916	-0.250254	-0.0115407	-0.979353	0.146573	0.415235	0.44245	-1.26446	-0.241641	-0.597739	0.349485	0.487004	-0.143314	-0.714335	2.42868	0.618363	-0.505372	-1.30886
APLP1	0.772948	-0.709314	-1.32289	-1.80392	1.55303	0.227311	-0.475506	-0.103776	1.40363	1.45996	-0.23229	-1.26115	0.757703	-0.0258673	-0.837687	0.0347108	1.88475	0.135764	-0.312989	0.976744	0.372081	-0.473186	-0.867319	-0.84131	0.518487	0.431441	-0.644042	0.483502	0.669955	-0.783433	-0.771943	-0.441031	1.68432	-0.320312	1.21768	-0.703074	1.97923	0.207325	-0.275464	-0.584246	-0.625607	1.24301	-0.644462	-0.97143	0.538804	0.153943	0.575469	0.125106	-4.17333
APOD	-0.774485	0.986835	0.459179	-0.109351	0.717587	4.05866	-0.398773	-0.75113	-0.00920913	-0.871798	-0.119555	0.706611	-0.08054	-1.73732	-0.468528	0.411864	-0.319621	-0.620641	-0.915341	-1.14958	-1.27157	0.957861	1.80589	0.593242	-0.58945	-0.194109	0.143716	0.0990287	0.397581	0.0193287	-0.669532	0.592422	-0.88283	0.0809719	-1.95333	-0.422296	-1.26253	-0.922197	2.80633	-0.938648	0.0300654	0.0703993	1.67675	-0.536328	2.75784	-0.585481	-1.3322	-0.0218105	-0.886261
APOL4	0.47039	-0.310093	-0.806432	-0.671487	-3.7476	-0.0488427	-0.486307	1.38203	1.39117	0.0663825	-1.43036	-0.626174	0.0995302	-0.312759	0.564481	1.57392	1.53112	0.246874	0.69709	0.00709621	-0.0458112	0.297551	0.078185	0.770184	-0.138255	-1.44744	0.339317	1.57453	0.925421	-0.430117	-1.19869	0.68168	-0.662707	0.193872	-0.548032	0.101887	-0.68521	0.113191	-0.518062	-0.455974	0.387651	-0.166586	-0.169912	-0.894296	-1.23774	-0.163545	-0.228077	-0.403292	0.335194
AQP3	0.953559	-0.608837	0.612404	-0.157681	0.44246	2.8705	0.545474	1.15303	-0.900303	-0.51038	-2.46921	1.37276	0.392971	-0.283434	-0.537865	-0.717113	-0.0840591	-0.0302011	-0.509328	-0.98102	1.19663	-0.0146574	1.38233	0.537271	-0.0342199	-0.277331	-1.14781	0.723406	0.115152	-0.584865	-1.18043	-0.227083	0.772194	-0.890933	-1.45276	0.0133854	-0.0410054	-0.663297	2.5742	-1.40214	1.62665	-0.801712	1.01228	-0.135194	-2.70958	-0.383006	-0.740499	0.382169	-0.695217
AQP9	-0.398519	0.859798	0.312554	0.845471	0.945425	-0.629726	1.61504	1.20174	1.14437	1.35468	-2.49378	-0.570233	1.2013	0.687651	0.11385	1.23719	-0.565359	0.736675	1.18376	1.01129	1.41331	-2.54559	-1.25187	-0.469	0.51708	-2.51473	-0.917238	1.49714	-0.225973	-1.50067	-0.535552	0.391567	-1.86465	0.274336	-1.42233	-0.292802	1.18005	1.01866	0.328833	-0.462882	0.0364704	-0.334896	-0.40756	-2.47486	-0.382397	-1.17585	0.240953	1.16634	0.568982
AR	0.380092	-0.388183	-1.96664	-1.57821	-1.55668	1.47853	1.00364	0.30947	-0.696607	-1.89564	0.527654	0.603045	-0.969398	-2.62841	0.41521	-2.26816	0.391213	-0.0819724	-1.51203	-3.04275	-2.65817	0.401011	0.537487	0.535152	-2.78458	0.613993	-0.222653	0.409577	0.11812	0.351284	0.543981	0.343707	0.888711	0.478593	-2.34186	0.914758	-2.23192	-1.17712	0.575244	-0.736938	0.248658	0.449881	0.520713	0.656055	0.616192	-0.119338	0.779495	0.355591	-1.46905
AREG	-0.44985	0.994919	0.831379	-0.580736	-0.563215	-0.728618	-1.43888	-1.75162	-0.244181	-1.10815	-1.43032	-0.758843	-0.889107	-1.9036	0.44492	0.172631	0.771295	1.00155	-1.00534	-1.30554	1.36312	-0.550523	-0.104243	0.471228	-0.559297	-0.167183	-0.0717397	-0.216119	0.578802	-0.231181	1.37189	0.483982	-0.456847	1.4321	-1.46898	0.614243	-0.655721	-0.282776	0.839917	-1.46559	1.07923	-0.379969	-0.204524	1.20007	-0.439798	-4.06698	1.33838	-0.0683524	-0.99702
ARHGEF4	-0.37101	0.961966	1.45018	0.280141	1.52693	0.349919	-0.30322	0.885512	0.443224	1.6317	-4.0474	-1.38093	1.34446	0.658568	-1.91802	0.727876	-2.51284	-0.0314486	1.44436	1.40577	1.81156	-0.477121	-0.508357	0.705561	2.01859	-1.13547	-0.203366	0.332508	0.316192	-0.482107	-0.202165	0.307666	-1.8486	0.0429281	0.335641	-0.946048	1.10129	0.548064	-0.228976	1.78504	-0.278255	-0.648388	0.839587	-0.84043	-0.673641	3.21269	-0.145099	-0.496326	0.829656
ARL17B	-0.623279	0.825061	0.655964	-0.874067	-2.16997	0.21815	-0.869632	1.1012	1.68197	-1.3584	0.850358	0.553868	-1.23855	-1.27646	-0.6068	0.659849	-0.825573	0.935307	-1.22411	-0.922427	-0.792195	1.6454	1.11978	1.05785	0.281459	-1.04644	0.793258	-0.743156	0.799664	-0.754691	-1.62697	-0.949421	1.10815	-0.904966	1.95373	-1.50785	-1.16899	-0.0561452	0.817445	-1.61411	0.720201	-0.375564	-1.50275	0.538325	0.682185	-1.00093	-0.984061	1.29499	0.460486
ARMC12	1.44728	-0.374408	-0.0582521	2.21905	0.755464	1.44228	-0.100026	-1.47613	0.841848	0.933721	1.41441	-0.875512	0.260473	0.808737	-0.340765	-1.48177	2.00602	-0.330588	0.720909	0.617971	0.346479	0.86293	-0.383653	-0.236989	0.588742	-0.866793	0.0726148	-0.121386	0.647331	0.668495	1.15305	-0.149279	-1.92643	-0.942337	2.01725	-0.713416	0.10056	-0.331141	1.53046	4.45398	-1.91924	0.639795	-0.130662	-0.17416	3.14212	-0.355879	-1.92919	-0.377164	-0.388989
ARMCX2	-7.46176	-0.239572	0.528346	-0.298846	-0.62914	-0.452403	0.419701	-0.604801	-0.316241	1.03313	-2.20268	0.0419125	0.592242	1.21147	-0.353202	0.402133	1.3505	0.238073	-0.143155	1.142	-1.39236	0.973968	-0.218218	0.72862	0.168524	0.343036	-0.559964	-0.500906	0.703366	1.06366	0.123926	0.487566	-0.414843	0.341078	1.13324	0.794701	-0.831835	-0.00949347	-0.219264	0.213628	-0.833175	0.793237	-0.0974722	0.363595	1.15797	0.212685	-0.626371	0.192047	-1.48655
ARMCX6	-0.383097	0.772053	0.672289	-0.216167	0.510247	0.494155	-0.255612	0.402066	-0.715504	0.858723	0.894312	0.693671	0.421558	1.10059	-0.902515	0.486935	0.922554	0.167863	-1.04656	1.2446	-0.450461	0.560381	0.316449	-0.132668	0.542749	-0.467672	-0.888338	-1.25331	0.314819	1.0464	-0.709855	0.0396114	0.147503	-0.013384	0.787026	0.153294	-0.820018	-0.030269	-0.106764	0.441682	-1.05953	-0.304603	-0.796229	0.262767	1.5222	-0.169232	-0.574343	1.06332	-0.384278
ARNT2	-0.574653	0.833584	-2.04794	-0.103694	-0.926538	-1.35175	-0.120062	-1.15222	1.36578	-0.353663	1.25733	0.316687	0.202351	-0.864984	0.181732	-0.485092	0.901573	0.0755235	-1.3467	-0.0770069	-0.279463	2.44404	-0.989616	-0.0950819	0.107841	0.601962	0.828446	-1.40147	-0.0119235	0.0943423	0.163203	-0.0330156	2.18051	0.373206	1.62833	1.09919	0.690855	0.225275	-2.04851	0.535147	-0.698711	0.571913	-1.47064	1.71472	0.769826	1.12279	-0.496396	0.0931918	-0.519383
ASB2	1.33004	-0.4392	-1.41946	1.68955	0.0158519	-0.637853	-0.106039	0.494376	1.05395	0.0170259	-1.4157	-2.01158	0.201169	0.266542	1.1898	0.303329	-1.36649	0.146451	0.829301	0.415241	5.31697	-0.229465	-0.924501	0.156791	0.0968001	-0.469234	0.512694	0.747516	-0.204785	0.0554452	-1.12503	0.781592	-1.36274	0.536867	-1.17059	-0.601097	-0.0214099	0.576739	0.105967	-0.132186	-0.043691	0.0214433	0.638567	0.607227	-3.03334	1.07283	-1.13845	0.0263359	1.14727
ASPA	1.01071	-0.254867	0.555328	-0.834119	-0.825108	-0.764721	0.477587	-0.0884582	-0.392703	-0.592345	0.562677	-1.43804	1.77858	-1.50983	0.116674	-0.649618	1.83737	0.97989	-0.751156	-1.45141	-1.03383	0.103565	0.699526	2.50991	-2.02671	0.131284	0.851947	0.0224452	1.44604	0.932214	0.257951	1.22991	-0.358868	1.73815	-1.53818	-0.0310585	-2.09495	-0.823849	-0.92	-0.580848	-0.880107	-0.292022	2.22049	-0.268522	-0.730523	0.260679	-0.924659	0.528594	-0.834948
ASPM	-0.494809	0.881105	0.557897	1.15988	0.184922	-0.52349	0.0370551	0.649847	1.34976	0.89232	-1.16177	-0.265977	0.163862	1.69539	-0.89523	0.587685	0.870589	0.221901	0.885879	-0.12339	1.62364	-1.18012	-0.675731	-1.49588	0.272533	-1.35566	-0.0706422	0.0580719	-0.168024	-0.263234	-0.686869	-1.6758	0.361744	-0.108761	2.06818	-0.57199	1.03483	1.48619	-1.23506	0.0433506	1.03231	-0.163016	-0.388253	-0.66383	-1.81211	-0.817503	1.08941	-0.0509662	1.62738
ASPRV1	-0.360392	1.29604	-1.89827	1.05643	1.00142	-1.56069	-0.606782	-0.756614	1.30218	-0.0956993	-0.202947	-2.26625	-0.186888	-1.69918	0.13746	0.285826	1.55983	-0.580232	0.112075	1.63107	-1.93069	0.38372	-0.167917	0.945576	-0.246505	-0.583387	1.14197	-0.73488	0.264127	-0.273876	-0.619808	0.724078	0.0588624	0.392732	1.76362	0.338419	0.73687	-1.91063	-1.01643	2.35552	-0.732546	-0.162555	1.07372	1.06125	1.43682	2.5972	-0.257387	-0.0941463	-1.47296
ASS1	0.785873	-0.58912	1.12244	0.839048	1.60943	1.14289	-0.725485	1.30309	0.430851	0.433992	-1.32821	-0.96902	0.577865	1.53854	-1.71957	0.378921	-2.30403	0.147472	0.663868	1.04993	1.08336	-1.33514	-0.229683	0.59148	1.87287	-1.19473	0.338404	1.46433	-0.30044	-0.170232	-1.28465	-0.207337	1.65635	-0.208827	-1.19352	-1.2088	1.9025	1.52846	-0.540174	0.797133	-1.94237	0.410538	1.17821	-0.799421	-1.33976	-0.00952809	-1.90048	0.202978	1.33987
ATOH8	-0.292397	1.14523	0.102319	-0.54635	0.231309	-0.295538	-0.139355	-0.146144	-0.317696	-0.588674	-0.68478	-0.944546	1.72955	-1.7365	-0.550715	-1.13737	-1.01509	0.775226	-0.373902	-0.086176	-0.0938634	0.0566362	0.892665	3.12536	0.155879	-0.81996	0.0842077	0.326284	2.11106	1.25527	-0.119762	1.91749	-0.629747	1.50693	-0.156757	-0.223018	0.656246	-0.103313	-0.368741	-0.129612	-0.872639	-0.0744581	2.20331	-0.758628	-0.661396	2.1416	-2.4701	-0.884896	-1.38903
ATP2A3	0.839364	-0.561858	-1.80078	0.880456	0.358439	-1.6581	-0.0952924	-0.432562	-0.558315	-0.69705	1.4604	0.587821	-0.403821	-1.25062	0.349775	-0.68326	0.0419771	0.336636	0.109727	-1.0979	-0.341158	1.01788	0.811317	-0.864381	0.161063	-0.424883	-0.395647	0.922461	0.80112	-0.568784	0.347549	0.164672	2.22428	0.317144	-1.61057	-0.0337215	-0.418175	-0.674249	-0.255063	-0.565287	0.667435	-0.0580661	0.110243	0.227639	-1.68424	-1.72846	0.964556	0.0461799	-0.0589228
ATP6V1B1	0.94985	-0.510386	0.365124	0.385194	0.630211	-0.513102	-0.665592	-0.344969	-0.906417	-0.256008	1.30132	2.03697	0.188034	-1.32757	-1.04808	-1.33949	1.48337	-1.3304	0.645002	-0.0399661	-1.00995	1.89803	0.684334	-0.486216	0.590047	0.363906	-0.330515	-0.135322	1.92328	-0.442295	0.685949	0.444527	-1.68424	-0.914916	1.10656	0.813828	0.344231	0.42156	-0.742379	0.347908	-0.0894995	1.27141	-0.508833	-0.662802	0.507502	3.51115	-0.543103	0.92826	0.190917
ATP6V1C2	-0.582446	0.990351	1.65912	1.78211	4.25662	1.80289	-0.472973	0.633498	-0.0312882	0.430166	1.78708	-0.534229	1.3126	-0.837843	-0.907634	0.421	-0.424221	-0.438594	0.312643	1.43044	-0.970737	-0.630748	-0.108856	-0.277874	2.71001	-0.615807	-0.431975	0.267141	-0.564621	-0.700482	-0.812811	-0.650595	-0.635637	-0.850258	0.890233	-0.491984	1.38028	2.13499	1.0347	0.397455	-0.424427	0.11792	1.39178	-0.919631	-0.190626	2.64287	-0.681115	0.559817	-0.204874
ATP8A2	1.32807	-2.60622	-1.12277	-1.51467	-0.100714	0.600125	2.01764	-0.397964	0.340846	-0.557564	-1.56507	-0.874262	-0.396821	-1.5071	0.679534	0.496916	-1.01105	0.252019	-1.54977	-1.15333	-0.88712	0.111098	3.07166	0.266206	-1.43669	-1.36856	0.225546	-0.42364	-0.402321	0.0857452	-0.598213	1.34882	3.72293	0.389313	1.94019	0.620532	-0.188852	-1.46449	-0.973105	-2.3632	-0.990788	-0.615825	0.00165712	-0.153212	-0.529759	-0.884118	1.4137	0.321978	-0.719367
AURKB	-0.423854	0.966033	1.06465	1.58653	1.61672	-0.514404	0.256649	0.855185	0.88315	1.59167	-0.495104	-0.700341	0.756176	1.19464	-0.926197	1.55875	0.0724934	0.0696081	1.89933	1.95305	2.02392	-1.2498	-0.687012	-1.5624	2.65647	-1.87001	-0.714596	0.592206	0.035342	-0.810738	-1.32559	-1.56579	-0.163777	-0.271116	1.33807	-1.14602	1.7954	1.11557	-0.839582	0.720108	-0.0025981	-0.195432	-0.932143	-0.263062	0.66733	-0.0386861	-0.0911051	-0.170593	1.25904
AZGP1	-0.695497	0.547579	-0.641622	0.720184	1.30623	2.23156	-0.195754	0.0957767	-1.07588	-0.0819995	0.269634	1.19741	-1.76446	-2.23369	-0.887465	-0.0799879	0.274382	-0.99422	-0.0534886	0.127203	-3.42512	0.593403	0.134548	0.278866	-1.14821	0.914353	-0.484855	-0.897822	-0.658004	-0.517876	0.036986	0.262178	2.1928	-0.449473	-0.605364	0.264699	-0.872546	0.355984	2.40122	-1.47073	0.676391	-0.405129	0.793236	0.661251	1.6852	-2.90721	-0.703229	0.252982	-1.60354
B4GALNT3	-0.478242	0.91065	0.539156	0.218118	1.18404	0.504377	-1.58209	-1.50805	-0.509009	1.89612	-0.610216	-1.39726	1.08678	0.0108989	0.2044	0.916737	1.62617	-1.6008	0.563763	-1.03593	-0.858096	0.404695	-0.103774	-0.461339	1.38035	-0.636019	-0.429447	-1.05685	-0.410855	1.20191	1.10342	-0.10649	0.479603	0.275614	1.94958	1.0141	0.818106	0.307888	1.02082	-0.450477	-1.38377	0.942287	-1.59559	0.835487	-1.68656	2.41309	-1.09831	-0.331553	-0.783323
BAALC	-0.633286	1.32835	-0.92418	0.44269	0.442289	-1.12137	-0.0145715	-0.266698	0.175282	-1.12751	2.23555	-0.18937	1.2823	-0.603683	2.33866	-0.202891	0.830795	-0.342524	1.47768	-1.11221	-0.615195	0.233276	0.129158	0.40408	0.374532	-1.11308	0.04407	0.589805	0.467202	-0.300562	-0.397511	0.880937	1.20173	-0.208308	-1.81397	-1.23715	-1.15271	-0.639649	-0.304275	-1.23332	2.00801	3.18639	0.253177	-1.04831	-0.827296	0.259175	-0.668669	0.208723	-0.067895
BAMBI	-0.560394	0.795306	1.80213	-0.334956	1.26813	0.615912	1.54139	0.818181	0.730378	-2.18153	0.178175	0.110296	0.605575	1.48331	1.67321	0.561937	-1.78026	-0.824345	-0.413594	1.35546	-1.36783	-1.42779	1.6293	0.498051	0.34248	-1.65147	0.498335	-0.451883	0.211653	0.449032	-1.34717	0.25767	0.192499	0.17926	-0.24698	-0.99503	0.532811	-0.0254242	0.278112	0.666161	-1.30828	0.66874	0.153668	-0.283876	-0.397556	-1.29458	0.0376508	0.504918	-1.15205
BARX2	0.909167	-0.525437	0.300448	-0.436933	0.115744	-1.59842	-1.34076	1.05277	0.160384	1.22781	0.151464	0.496021	-0.0818046	1.63106	1.19284	2.41262	-1.04695	0.21847	0.944842	-0.164744	-0.45859	-0.356181	-0.0365988	-0.0712097	1.06506	1.02032	-0.792822	-1.3436	-1.06266	0.459924	0.326041	0.432888	-1.51505	0.499143	0.463366	-1.71173	0.725065	0.434451	-0.174951	-0.589469	0.713871	-0.232915	0.0181421	0.0278297	-1.67323	-0.374046	-1.31544	-0.741812	2.34713
BATF2	-0.220387	0.682227	0.165738	2.00458	-0.00666073	-2.12338	-0.501895	0.760063	0.822235	-0.397597	-0.902389	-0.0257521	0.445306	-0.352794	0.763703	0.795486	-0.120838	-0.0995723	2.0267	0.69557	3.37768	-0.0900547	-0.621546	-0.659899	-0.112198	-0.641018	-0.611321	0.964051	-0.264673	-1.10335	-0.906013	-0.977436	-1.08445	-0.567163	-0.318806	-0.312995	0.682583	1.25957	-0.127889	-0.727721	-0.0726127	0.35811	-0.423643	-0.71296	-1.23094	-0.0419151	-1.05212	0.335347	1.82618
BCAM	-0.468486	0.761498	-1.31051	-1.27632	-1.51253	0.903097	0.404108	-0.909822	-1.58719	-1.53065	0.87283	1.58656	-1.12688	-1.84513	0.253473	-0.731331	0.66645	-0.475403	-0.791783	-1.03285	-0.0799898	1.19821	0.15117	1.00884	-0.0911138	1.22935	0.275925	-1.46451	0.491257	1.03195	0.237486	0.30181	-0.978517	0.231006	-0.842997	0.868738	-1.2007	-0.783999	-0.563139	-0.997202	-0.17643	0.328952	-0.0931388	1.05728	-0.423967	1.67157	0.440921	1.34809	-1.90816
BCL11A	0.718559	-0.0429425	1.14416	1.18497	1.22298	-1.22537	-0.407366	1.08992	1.94535	1.31664	-1.42387	-0.801531	0.701407	1.64773	-0.427712	0.869355	-1.92692	0.0276661	1.19362	1.09385	0.218895	-0.753775	-1.40405	-0.530588	1.56316	-0.873996	0.154198	0.892568	-0.283468	-1.42716	-1.92095	0.42569	-1.36414	-0.418384	1.73485	-0.413633	1.92224	1.40487	-0.652242	2.22539	-0.12787	0.0831275	0.200108	-0.82945	-1.89317	0.831269	-1.37421	-0.268017	1.74626
BCL11B	0.846478	-0.373538	-0.361576	0.804646	0.593905	-0.431633	-0.108385	1.31332	0.376775	1.90943	-3.089	-0.951346	0.756277	-0.535653	0.803238	-0.852438	-2.1564	-0.0937523	1.18343	-0.624359	0.69702	-1.07131	-1.20988	-0.249081	-0.0466165	-1.22428	0.239192	0.865562	-0.292146	-0.29427	-1.52376	0.658556	1.58951	0.479185	-0.312425	-0.650925	0.176213	-0.0230633	-0.0602457	-0.573676	0.231517	0.0560838	0.358191	-0.801232	-4.92304	0.585503	-0.636968	0.00368809	1.04831
BCL2A1	-0.722136	0.786643	0.221311	1.41696	0.654017	-1.02788	-0.189157	0.52071	1.8078	0.593202	-1.5156	-0.731498	0.983859	3.0686	0.303246	0.737977	-1.37658	0.145613	1.05589	2.43189	0.97579	-1.07116	-1.27942	-0.278825	0.985496	-1.12469	-0.0690019	1.12015	-0.502209	-1.1368	-0.854504	0.144788	-1.29528	-0.0751417	5.61618	-1.43536	2.8861	-0.0519412	-0.393757	0.0590868	0.248094	-0.701924	-0.422205	-1.21146	-0.589879	-1.43088	-0.773253	0.560307	0.6985
BEND7	-0.392258	0.975098	0.831637	-0.87768	0.561364	-0.504928	0.722553	-1.29866	0.265722	0.83671	0.883627	-1.42703	0.024645	0.601913	0.680982	0.832958	-1.42082	-0.326279	-0.483955	0.443149	0.667002	-0.504473	0.878639	0.241663	1.68558	-3.44315	-0.473964	0.284501	0.370301	-0.468806	0.356949	0.457512	-0.97831	0.480823	0.817762	-0.465536	1.17816	1.4238	-0.604147	1.25924	-1.27451	1.06343	0.406057	-0.839754	-1.35335	3.79491	-1.25837	0.661544	0.621673
BEX2	0.874988	-0.514355	0.558243	0.322272	0.184572	-0.72262	-0.89667	-1.66175	0.622284	0.459735	0.0682572	-1.92442	0.0997009	-0.266515	-0.433813	0.121991	1.30452	-0.615538	0.595664	1.60588	1.83715	-1.5342	-0.522139	0.644688	1.69689	1.13331	-1.06584	0.393629	0.900944	0.327646	0.311901	0.183872	-2.66838	-1.13744	1.97352	-1.51127	0.372663	0.86986	-0.443891	1.79254	-1.36628	1.01948	-0.67031	0.822844	1.5286	1.32268	-1.36649	0.84811	0.060818
BIRC5	-0.478733	0.872992	0.764236	1.20476	0.116327	-0.143745	-0.49625	1.15511	0.880226	1.46626	-0.23809	0.528398	-0.312188	1.28328	-0.521669	0.531876	0.387956	0.75793	1.41945	2.60344	1.2222	-0.823357	-0.80539	-1.8457	1.81982	-1.5665	-0.547008	-0.199427	-0.144778	-1.01354	-0.969891	-2.01805	-0.31458	0.0324883	0.701014	-0.939138	0.775228	0.708319	-0.191934	0.648448	1.01433	0.069423	-1.20226	-0.606833	0.678006	-2.20058	0.178906	0.144831	0.751963
BMP4	0.608992	-0.345206	-1.93057	-1.07201	0.752077	-0.611447	0.992259	-0.450876	-0.805025	-1.44572	-1.78914	0.692395	0.0882145	-2.58831	-0.624269	-0.798627	-1.36348	0.391354	0.559988	-2.10354	-1.34319	-0.146874	-0.350948	1.74769	-1.30258	0.701801	0.291583	-0.00528071	0.393382	-0.195585	0.0312967	1.31952	1.90484	0.0989261	-1.81998	1.13832	-0.85489	-1.28275	0.0634451	-1.40582	-0.692425	0.428981	0.873016	0.148875	0.0950421	-0.407734	0.482081	0.273997	-1.93954
BMX	0.881477	-0.355879	0.238468	-0.44201	-0.433352	-2.85005	0.174147	0.0437658	0.0569007	-0.520229	-0.566698	-0.613337	0.0422528	-1.10784	0.192366	2.36652	-0.805618	0.883432	-0.29953	-1.43506	-0.51826	0.212601	0.30305	1.50755	-2.86996	-0.373453	1.19605	0.205783	1.82214	1.23674	-2.24651	2.70769	-0.562128	1.38842	1.03714	-0.200768	0.232186	-1.4106	-1.35769	-1.13693	0.439845	-0.547443	2.32455	-0.0764807	-2.22706	-1.43583	-1.27808	0.424596	-1.46959
BNIPL	-0.509728	0.735145	-0.833282	-0.923848	0.965513	-0.991859	-0.518911	-0.537085	-2.26208	-0.276357	0.34529	0.372411	-0.50824	-1.72494	0.115666	0.860513	-2.41244	0.28898	0.476441	-1.30527	-2.44086	1.51815	0.404761	1.12946	0.998263	-0.686495	-0.053016	-2.79255	0.120157	1.54745	0.275125	0.850311	0.212087	-1.15401	-1.53009	0.161015	-1.85112	-1.45624	-0.613231	-0.714873	0.037409	-0.00426574	-0.0284265	0.978138	0.528951	-1.632	-0.563589	0.305711	-1.10206
BRSK1	-0.410626	0.976646	-0.0675798	0.372698	1.03821	-0.987643	-0.337272	-0.976296	1.12085	3.08691	-1.79708	-0.670432	0.486532	0.810896	-0.130145	0.763717	1.70507	-0.967502	1.11994	2.52513	0.953987	0.656211	-0.966751	0.430106	0.197606	0.236153	0.594669	-1.33012	-0.757199	1.12682	1.45569	0.0382058	-1.36607	1.03166	0.573249	-0.470564	0.15178	1.44857	-1.31304	-1.35314	-2.51813	0.377823	-0.687831	0.159016	0.845756	1.8874	-0.964056	-0.483974	-1.92203
BSN	-1.05609	1.03287	-1.10529	-1.29401	-0.0497804	-0.81264	-0.613603	-1.19204	-0.336512	-0.856396	0.93483	-0.207825	0.054786	-0.596397	-0.0195664	-0.329047	0.861512	-0.746002	-0.729749	-1.13114	-0.290038	0.661079	-0.203233	-0.192039	-0.617934	0.348195	-0.192502	-0.685707	0.674402	-0.242734	-0.44306	0.179124	2.57488	-0.166056	-0.27515	-0.0678177	0.356044	-1.35575	-1.15022	0.161097	-0.858835	1.46283	-0.0665912	-0.325798	1.28766	2.35118	0.188222	0.107039	-1.14654
BTC	0.298247	0.197574	1.71584	-1.61678	-0.843837	-0.681386	-1.33522	-0.251843	0.736355	-0.132266	0.288355	0.0642351	0.350936	0.0175465	0.548811	0.743098	0.0349439	0.178495	0.110091	-0.503685	1.66893	-0.549104	-0.9944	-0.289263	-0.483219	-0.221903	-0.410114	-0.312729	0.522944	-1.1136	-0.185398	0.0707462	-1.0798	-0.264431	0.0855526	-0.193103	-0.117705	0.560431	0.466876	-1.33443	1.00895	0.0768077	0.118692	0.0111644	-0.614802	-3.92238	-0.0901739	0.210804	0.478929
BUB1	-0.468555	0.921913	0.779448	0.288418	0.989994	-0.316095	-0.975049	0.773452	1.13987	1.73471	-0.395342	-0.340481	-0.0832679	2.26962	-0.624308	0.831778	0.435394	-0.132708	0.890098	2.08288	1.84802	-1.10939	-1.01438	-1.89796	1.53473	-1.24078	-0.207592	0.617354	0.0124587	-1.10361	-1.10446	-1.45453	0.279664	-0.436742	2.62849	-0.898851	0.831405	0.615643	-0.48848	0.00902315	0.11261	-0.620282	-0.99522	-0.218726	-2.28453	-2.14078	0.932561	0.123942	1.48383
C11orf65	-1.9231	1.11057	-1.87266	-0.572956	-0.0980996	-1.38153	-1.12711	0.776796	-0.541807	1.13977	-0.649338	2.41798	0.588088	-1.15998	1.05531	-0.55862	0.625533	0.268099	-1.86254	-0.686931	0.232626	1.44219	0.036556	0.493857	-1.08397	0.858902	-0.1549	0.491134	-0.190445	0.231748	-1.82844	0.330846	0.939581	-0.109864	-1.17478	-1.33061	-0.886216	-1.8783	0.614511	-1.4005	1.1838	1.2567	0.69662	-1.17042	-1.33622	-0.0261842	-0.17618	0.130622	0.632342
C11orf96	-0.474688	0.937812	-0.286296	-1.87425	-0.837721	-0.714263	-0.151928	-0.00498641	-0.429337	-0.635585	-2.35375	-1.91063	-0.0659481	-1.81573	-0.438797	0.952499	-1.13728	0.723443	0.292309	0.0347227	-0.184838	0.0454223	-0.0312893	2.43333	0.129606	-1.09235	0.713486	0.678755	0.659643	-1.01247	-1.00715	1.26672	-0.52387	0.697677	-2.96936	0.076249	-0.915365	1.10694	-1.31466	-0.0877878	-0.334324	0.501865	0.504187	0.760488	0.795238	1.08247	-0.185391	1.13449	-0.727888
C16orf74	-0.291836	0.827577	-0.270979	-0.935529	0.620073	-1.60173	-0.235336	0.135706	-2.29757	0.500847	-0.306672	0.11917	0.290315	0.214059	0.54472	0.0956302	0.235799	0.434409	0.00148377	-1.56627	1.51907	0.844788	0.388525	-0.0482239	0.600862	0.872379	-0.39775	-0.261041	-0.285005	-0.375974	-0.731507	-0.178795	0.465626	0.741878	-2.91438	-0.118536	-0.170036	-1.03332	-0.894275	-0.806323	-0.294855	0.543215	-0.299391	0.449979	1.79628	0.567703	0.069793	0.617819	-1.26032
C19orf33	-0.0709045	0.572403	-1.03702	-0.798462	1.11348	-1.62038	1.13419	1.36825	-1.32638	-0.640643	-0.102088	1.01291	-0.808359	-1.25235	0.703248	-0.475295	0.0350376	1.74196	-0.494271	-1.14968	1.72593	0.912013	0.495043	-0.705381	0.516513	-0.818241	1.17334	-3.7899	0.694228	0.766125	0.495102	0.562494	-0.499676	1.04711	-0.763346	-2.15138	-0.813232	-0.914425	-0.355882	-0.711576	-0.231427	0.580932	-0.63995	1.02875	2.03729	-0.252739	1.27313	0.791284	-1.48083
C1orf116	0.751845	-0.474577	0.844502	-0.130526	0.747625	1.39068	1.07959	0.271561	0.737678	-1.22675	-2.38096	0.607181	0.439583	0.499316	-5.29669	0.644316	0.00934708	-0.266054	0.0754423	-0.113122	-0.147852	-0.364186	0.166745	0.198923	0.447554	-1.57309	-0.984334	-0.956764	-0.855428	-0.0548932	0.440801	-0.141667	0.315568	-0.954624	-2.12206	-0.148839	0.0431481	-0.44643	1.76752	0.240437	1.03853	0.118489	0.961367	-0.520769	0.0245012	-1.94472	0.641298	-0.274689	-0.085447
C1orf226	0.877015	-0.510717	0.369526	0.202766	-0.0750599	-2.00584	0.0981721	-1.08177	0.0416468	-0.712972	0.273791	-0.695428	0.302746	-1.9455	-0.29658	-1.03526	0.995562	0.00980938	-1.28922	-2.50411	0.948739	-0.0291687	0.138522	0.549519	-0.215294	-0.0665944	0.363838	-0.460955	0.188286	1.33921	0.975853	0.51223	1.94106	0.314461	-0.716401	1.19426	-0.510713	0.213477	-1.69035	0.22284	-0.513666	0.515699	-0.482263	0.683392	1.71267	0.452449	-0.325887	0.380801	-0.962498
C1QTNF2	-0.427199	1.01759	-0.889636	-0.00998313	0.135075	0.224875	-0.265478	-0.643347	1.14488	-1.47064	-0.88577	-0.410557	0.947036	-2.22794	-2.66541	-0.862894	1.73367	-0.0365341	-1.33819	-0.934514	-0.515538	-0.089144	-0.175252	1.26505	0.204342	-0.676832	0.523958	0.307971	0.957066	0.718818	-0.284707	1.24565	0.357206	0.562406	-0.173876	-0.332535	-0.703372	0.859395	0.541865	2.04689	1.65349	-0.30457	2.25305	0.52187	-1.21747	-1.40311	-0.135467	-0.231343	-1.43238
C4A	-0.689595	0.585817	-1.0965	-0.66345	-1.65792	0.486894	2.00057	-0.284544	-0.0152065	-2.07371	-1.53172	0.109593	-0.808522	-1.7764	-0.382671	-1.7294	1.52466	0.370114	-1.50924	-1.09932	-1.88223	1.00889	0.104358	0.823419	-1.65844	-0.177371	1.19401	-0.0201745	-0.13399	0.169144	-0.389769	1.05915	-0.266834	-0.0617169	-2.3126	2.41792	-0.187581	0.0191403	0.411743	-1.33069	-1.46724	0.326319	-0.195315	0.881759	-0.320901	-1.33093	0.359142	0.826104	-0.636887
C4B	0.39345	-0.309611	-0.675233	-0.530665	-1.13197	0.79072	1.89116	-0.558491	-0.177651	-1.71825	-1.45016	0.460793	-1.20605	-1.69302	0.00770547	-1.23991	1.53183	0.291632	-1.05136	-1.32944	-1.92382	1.2107	0.361166	0.0576738	-1.68536	-0.437514	0.761249	-0.0150844	-0.261278	0.462886	-0.268631	0.0120139	0.247027	0.0448528	-2.81278	2.63543	-0.244031	-0.252546	0.35621	-1.12397	-1.0223	0.153904	0.50188	1.10369	0.110735	-0.546771	0.228112	0.494525	-0.785411
C4orf19	0.940624	-0.554898	-0.0687739	-0.595474	-0.528978	-0.597064	-0.356274	0.212807	0.119237	-2.36234	-0.524915	0.482116	0.103164	-0.991934	-1.63152	0.588978	0.588873	0.783505	0.650085	-2.09698	0.135413	0.87182	0.184661	0.199291	-0.165184	-0.707824	0.673903	-0.880099	0.118265	1.71884	2.0706	-0.555594	0.0858266	-0.504559	-1.53056	-0.559082	0.753462	0.659604	0.0784723	-1.63946	2.47238	0.242329	0.0900751	-0.564972	2.26434	0.765578	-1.48743	0.922261	0.667757
C5AR2	-0.877282	0.646507	-1.50609	-1.40308	-0.505897	-1.61903	0.643704	0.384023	-1.1821	-1.22749	0.905706	0.207552	-0.620082	-2.03501	0.533315	-0.386476	1.13544	1.01537	-1.16219	-1.52331	-1.58668	0.795855	0.713884	0.461043	-0.527481	0.525887	0.43971	-0.783148	1.33989	1.9002	-0.34294	0.465908	1.37863	0.360992	-1.64372	1.12625	-1.27053	-0.853567	-1.06521	-0.896603	0.874599	0.182311	-1.42854	1.56804	0.52696	-2.35026	0.496165	0.835806	-1.82687
C7	0.319967	-0.749699	0.239632	-0.754635	-0.692983	-0.634304	0.469591	-0.358692	0.714543	-0.560224	0.312123	-0.551963	0.962215	-1.46496	-0.250747	-0.714002	-0.801867	0.540503	-1.4765	-1.35821	0.0525542	0.464276	0.316607	1.37236	-1.45468	0.742813	1.53326	0.496983	1.07728	0.295286	-1.07987	1.98745	-0.36245	1.1556	-1.30624	-0.0643862	-0.785138	-0.481804	-0.187575	-1.12447	0.913093	0.0365104	2.33348	-0.00354741	-0.498314	2.24212	-0.738664	0.24972	-0.456013
C8orf48	-0.365468	1.02809	-1.65446	1.43964	-0.182625	0.75534	-0.21882	-0.685709	-0.673754	0.25663	-3.29385	0.854706	0.364436	0.0858766	-0.69656	-0.0412767	1.74621	-0.867491	-0.295979	1.0001	-3.31263	-0.133512	0.279815	-0.248188	-1.62343	1.83035	1.58449	-0.194797	0.0251427	2.14298	1.12919	0.743662	-1.5673	0.188598	1.38655	-0.591362	-0.285569	0.983156	-0.795057	0.140269	0.876511	0.493766	0.396318	-0.516232	-2.25937	-1.69958	0.632403	0.0896252	-0.686549
C8orf88	-0.303819	1.09706	0.0908918	-1.50065	0.265382	-0.805137	0.0875746	-0.768124	0.150519	1.1354	-2.14038	-1.24535	0.955744	-1.68669	-0.0890039	0.221186	-0.401087	0.819517	0.71976	0.44686	3.3441	0.67231	-0.23117	1.28705	-1.17522	-0.933899	0.207091	0.112286	1.01604	0.391008	-0.152857	1.51532	1.7663	0.506675	-1.70988	-0.675676	-0.0456683	-0.481388	1.28016	-0.99782	0.171669	-0.225246	1.6635	-1.33251	-2.4264	-0.185742	0.00493203	-0.295513	-1.2979
C9orf152	0.744384	-0.39631	-2.88257	-0.883343	-1.98297	1.19811	0.262626	0.439077	-0.651647	-2.89907	-1.13747	0.289994	-1.42112	-1.24763	0.13476	-1.63073	0.000563967	0.373738	-1.35342	-2.91103	-2.37893	0.442964	0.791917	0.355442	-0.244706	0.41628	0.640433	0.156422	0.579974	0.331544	0.724391	0.409196	0.948366	0.24127	-2.39371	0.281134	-0.619611	-1.49477	0.918021	-1.60525	1.10667	-0.636214	0.393356	0.493206	0.013376	-2.06227	0.340592	-0.0296143	-1.78804
CA11	-0.457738	0.968054	0.983764	-0.317717	1.01163	-1.7174	-0.545412	0.059907	0.425602	0.732975	2.06977	-1.75588	0.786572	0.739695	0.713589	1.19706	1.48998	-0.264553	0.756337	1.86875	1.21351	0.266853	-0.610822	-0.233686	0.87106	-1.22512	-0.108489	0.110061	-0.0162528	0.905485	0.239768	0.485543	1.55476	-0.36399	0.314322	-1.33533	-0.539385	-0.708761	-0.795977	-0.873151	-1.14735	0.638507	0.314327	-1.01854	-1.54646	1.83606	-0.0778578	-0.765208	0.385791
CA12	-0.557508	0.602097	-1.60055	-1.68762	-0.868646	-2.44214	0.563761	0.0109535	-1.32688	-1.6995	0.692747	0.801716	-1.03772	-1.81262	0.90343	-1.26732	0.801378	0.865222	-1.28242	-1.96889	-0.866173	1.08136	0.792013	0.737894	-1.15287	1.09586	1.0336	-0.720809	0.201061	0.944027	0.940145	0.157454	0.53856	0.770804	-1.98278	0.570011	-0.872626	-1.56827	-0.195746	-1.61622	-0.516414	1.33865	-0.292738	0.584954	0.418962	-1.77309	0.306504	0.778353	-1.82965
CA2	-0.630576	1.13932	1.82998	-0.824921	-0.317642	-1.29373	-0.217525	-0.592953	-0.322819	-0.232098	1.5077	-1.56051	0.715692	-0.751926	1.66279	-0.0813358	3.96374	-0.101478	0.1691	-1.42743	-0.255501	-0.374421	-0.174978	-0.272034	-0.150774	-0.750142	0.875898	-0.467862	-1.02759	-0.72994	-0.165322	0.288747	2.89154	-0.947814	-0.877535	1.04847	-0.528715	-0.149677	-0.654178	-0.955958	-0.607958	-0.573389	0.903766	1.09086	-1.45743	-2.10531	1.23234	2.09567	-0.562609
CA3	-0.669582	0.944821	0.500969	-0.320912	1.20087	-1.12372	0.623774	-1.23243	-0.0466185	-0.46679	0.584947	-0.661929	0.888519	0.116984	-0.656591	4.74741	0.904779	0.467826	0.266188	-1.18987	-0.684467	-1.28829	-1.14914	1.19243	1.91085	-1.95396	-0.293666	-0.147519	1.44268	0.854881	1.3964	0.564404	-0.313002	1.8499	-0.88752	0.153764	0.512476	0.384994	-0.799154	0.976229	-0.554697	-1.30471	3.75317	0.332586	-0.757824	0.337229	-0.326894	-0.87549	-0.542322
CA8	0.595933	-0.569694	-0.149256	-0.931031	-1.62771	-0.243941	-0.892095	-0.453275	0.342856	-2.24648	0.350483	0.545184	-1.4104	-1.86989	0.651048	-1.9457	0.543065	-0.884733	0.829921	0.617823	-1.42773	-1.64028	-0.878236	0.217204	0.169625	0.901799	0.602153	-0.395935	0.00464078	-1.13981	-2.08959	0.0277561	1.71018	1.0207	0.183333	0.0399917	-0.381518	-0.616943	-0.597505	-1.25103	-4.20622	-1.30894	0.267547	-0.0572667	0.151322	0.731344	-0.672862	0.687539	0.143189
CABP4	0.890663	-0.554884	0.644141	-0.506219	-0.200975	-0.23275	-0.403554	-1.05101	-0.149343	-0.941639	-3.10291	-0.0918369	0.0571209	-2.04065	-0.873816	0.43037	2.33342	0.163486	-0.591351	0.643474	-1.08138	0.800766	0.601188	0.733371	-3.09529	0.538334	1.64475	-0.364594	-0.305989	0.761147	-0.610011	0.476881	-1.05338	2.03727	-3.13741	0.717458	-0.892253	-0.525767	-0.740352	-0.361605	-0.966469	-0.768525	-0.515483	0.756919	1.15747	-0.892724	0.685451	0.60144	-1.42554
CACNA1A	1.18883	-2.49321	-0.496688	0.397907	-0.602436	-0.622286	-0.534172	0.0913747	-0.0391409	-0.831508	-1.27208	2.49882	0.84797	0.541401	-0.719258	1.0319	-1.0071	0.165468	0.8734	3.76921	2.36514	0.449836	0.257454	0.116628	-0.0937765	0.287369	0.432644	-0.746548	0.672773	-0.736869	-0.360819	0.203526	-0.489818	0.296406	2.16123	-0.0632496	0.217884	1.8341	-0.46244	2.66555	-1.80345	-0.265137	0.368338	-0.600691	-1.16252	0.759646	-0.28608	0.726681	-1.15049
CACNA1H	-0.815217	1.06063	-1.335	-1.32254	-0.389958	-0.609935	0.79594	1.08511	-0.982935	0.790316	-0.133256	1.41543	-0.224517	-1.39798	2.04164	-0.250366	-1.13958	1.04258	-1.14982	-1.64898	-1.36746	1.04148	1.75127	-0.0191496	-0.83734	1.69236	0.120196	-0.896051	0.408501	-0.615406	1.04362	0.939202	-0.434822	-0.0762476	-1.58567	-0.0832846	-0.484823	-0.460913	-0.417746	-0.61105	1.27496	1.88377	-0.0927852	1.00111	-0.426408	0.184537	-0.259168	0.200153	-1.21319
CACNA2D2	0.862866	-0.764217	-1.48607	-1.32063	-0.653177	-1.2333	0.536615	-0.529847	-1.39725	-0.326876	2.02866	1.20463	-0.714943	-0.856972	0.669872	-0.92088	0.750676	-1.17055	-1.77147	-1.17567	-1.03297	1.69356	-0.0840663	0.988003	-1.32364	0.726156	0.415575	-0.805162	0.859361	1.02914	-0.259677	0.654793	0.860983	-0.0369498	-1.09608	0.0430034	-1.30491	-1.48796	-0.950382	-1.08042	-0.192163	0.361588	-0.0248256	1.28553	0.320831	0.906743	0.162006	0.494619	-1.1448
CACNA2D3	1.0951	-0.483388	-1.20357	-1.19239	0.173799	-0.796523	-0.602039	-1.41422	1.24809	-1.41203	-1.43578	0.0119042	1.06317	-1.4323	-0.79317	-0.214844	-0.73554	0.826497	-1.40096	-0.545805	-0.981324	0.187556	-0.023631	-0.15903	-1.40387	-0.781277	0.431984	-0.571728	0.512057	-0.143217	-1.41319	0.68121	-0.730134	0.582859	-0.852789	0.719151	0.0681162	-0.568862	-0.86298	-0.2301	-0.913426	-0.713462	0.697011	0.148875	-2.19278	0.559195	2.46247	-0.523609	-0.727845
CACNB4	-0.542797	0.972832	-0.771874	-1.3875	-0.61408	-0.929986	-0.18903	-0.0522411	-0.328251	-0.93146	0.406172	-1.30286	0.0224914	-1.20194	0.190328	-1.41005	-1.32386	-0.0720211	-1.35613	-1.74082	-1.04872	2.49229	0.223153	0.0922084	-2.00356	-0.630097	-0.0420269	0.829417	0.540479	-0.389349	0.453456	0.926381	1.35448	0.604719	-1.21668	1.4292	-0.149515	-0.896618	0.499825	-0.832862	0.0387792	1.41484	1.39471	1.10022	-1.55911	1.65956	-1.03966	-0.155623	-0.515742
CALB2	0.445582	-0.0384773	3.54372	0.618747	-0.126086	-0.255807	0.0370969	-0.680873	0.138984	-0.422162	-0.495259	0.153828	1.14976	2.17002	-0.443241	1.89955	-3.65616	0.926278	0.700168	1.38858	1.15682	-0.360299	0.491445	1.46015	2.308	-1.10604	0.174144	-0.299434	0.55688	-0.238731	-1.09898	-0.203856	-1.10305	0.873774	-1.51957	-0.340432	0.749721	0.743248	-0.736197	-0.152152	-0.502462	0.690047	1.07273	-0.33948	-0.338835	-0.697223	0.30016	0.289335	-0.138016
CAMK2N1	-0.431166	0.784974	-0.92412	-1.93046	-0.00801731	0.447588	1.04994	-0.856115	-1.23417	-1.32618	1.24847	-0.333851	-0.569984	-1.06959	0.67458	-0.286909	-1.11749	0.215123	-1.81281	-3.05239	0.739345	0.995186	1.03586	0.332201	-0.349017	-0.363137	1.41839	0.33422	0.914262	0.612651	-0.272475	0.57798	-1.73209	-0.163144	-2.9603	0.221236	-2.32498	-1.39283	-0.770054	-0.921651	-1.01603	0.592837	0.394499	0.450658	-1.41222	0.334455	-0.385635	-0.0445892	-2.02777
CAPN13	-3.1813	0.689267	-0.516287	-1.61046	-3.13459	1.52917	-0.00509292	0.856366	-1.65859	-2.67057	0.249077	-0.0489461	-1.73715	-1.65211	0.550093	-0.885792	0.62013	0.197203	-1.79478	-2.59886	-2.60066	0.484614	0.192972	-0.356632	-1.03261	-0.112351	0.716357	0.439619	-0.0752005	0.433682	-0.0709392	0.368625	0.323881	0.265545	-0.638599	0.317902	-1.32463	0.14156	0.808454	-0.375004	0.354826	0.05254	0.435632	0.525209	0.0133667	-0.757435	0.690489	0.54825	-1.4732
CAPN8	-0.654511	0.698207	-2.9763	-0.610749	-0.0306239	-0.658635	0.10601	-0.474563	-0.975933	-1.54629	-0.607364	-0.278608	-0.547708	-2.99119	0.115625	-0.936475	1.11062	0.738388	-1.54185	-2.98326	-0.269532	0.243168	0.498155	0.397147	-0.714416	-0.562268	-0.229561	-0.607168	0.976921	0.738724	0.794664	0.569525	1.66474	0.828243	-1.96452	1.223	-1.57329	-1.12233	0.44576	-0.454981	0.873898	-0.036886	-0.529385	0.744481	1.14348	-2.98339	0.480644	0.0426867	-1.156
CARD10	-0.347695	0.829745	0.273251	-1.60933	-0.405195	-0.94568	-0.408432	-0.716788	-0.0776846	-1.53224	-0.0101164	1.16956	-0.0714257	-0.152427	-0.963888	-0.817364	0.132346	0.203265	-1.67019	-1.38285	1.06591	1.31599	-0.491198	0.395028	0.711831	-0.0218884	0.634418	-1.46933	0.165196	-0.0900932	-0.885591	0.352101	0.525895	0.402057	0.481437	0.611274	-0.512728	0.607223	-0.955437	0.167613	-0.832109	-0.0387748	0.646259	0.435074	0.478611	0.410755	0.14659	0.114215	-1.5958
CASQ2	0.953449	-0.603783	-0.146085	-1.30872	-1.30252	-2.01538	0.193139	0.0891042	-0.246717	-1.09798	1.09239	-0.613188	0.478893	-2.93045	0.690391	-0.606266	-0.76438	1.11305	-0.82331	-1.83735	-0.720078	0.613326	0.581901	2.07732	-0.534194	0.265532	0.227461	-0.567665	1.65009	1.26967	-1.26785	2.20781	0.597176	1.38823	-1.22394	-0.0859389	-2.91417	-0.00638137	-0.222035	-1.19745	0.692024	-0.18914	2.56002	0.303052	-1.23743	-0.09756	-2.92921	0.190945	-1.18405
CBX2	0.429365	-0.0335549	1.4764	1.53869	0.672592	1.04673	-0.658067	1.3765	0.932483	1.72437	-1.53693	-1.09423	0.386944	0.664645	-1.07835	0.698569	-0.411067	1.15543	1.01774	1.88904	-0.0540525	0.899094	-1.20447	-1.28951	1.28481	-0.880844	-0.231074	0.898548	-1.15322	-1.29337	-0.596561	-1.19253	-0.464801	-0.579644	0.880593	-0.354958	1.43752	1.23724	0.659572	1.5642	-1.43504	-0.240401	-0.290776	-1.34693	-0.887732	1.65767	0.918179	-0.0734714	0.907495
CCDC153	1.12442	-2.14382	-0.828697	-0.277541	0.054337	-0.763317	-1.01242	0.759058	-1.43114	-0.879526	0.126252	0.237648	-0.189509	-1.05092	-0.71807	0.25541	2.59093	0.506493	-0.666785	0.93254	-0.113899	0.491815	-0.281469	0.955622	0.711113	0.640955	-1.03321	-1.42536	0.103506	1.70689	-0.336588	-0.0341009	0.92071	-0.409061	0.178274	0.856485	-0.731027	-1.40215	-1.1439	-0.793748	0.910732	-1.4308	-0.276551	0.957613	1.96082	-0.178084	-1.04821	0.19539	-1.43605
CCDC170	-4.95836	-0.0562112	-1.26284	-1.086	-1.28881	-1.22091	-0.0128844	-1.00629	-0.645673	-1.58083	0.249828	0.242094	-0.600693	-1.41389	0.669696	-0.776997	1.48152	-0.286866	-1.40259	-0.880308	-1.05069	0.915041	0.833717	0.616074	-2.06643	1.49697	1.03038	-0.438892	0.113726	0.359756	0.117712	0.467617	1.67175	0.695421	-0.645682	0.228643	-1.27908	-0.927913	-1.51063	-1.74794	0.0639233	0.573222	0.0676993	0.608867	-0.521784	-0.273646	0.482828	0.488094	-0.708595
CCDC65	-2.46513	0.95309	-1.08544	-1.62145	-1.16826	0.719358	0.53486	-0.89163	-0.289627	-0.965806	-1.67799	-0.121168	-0.123606	-2.44426	0.640528	-0.902106	2.10291	-0.723703	-0.391694	-2.42968	0.859869	0.0583508	0.598904	1.75463	-1.22609	1.50461	0.606642	0.748102	-0.621587	1.51223	-0.270948	0.752456	0.870198	0.249399	0.504523	-0.413648	-0.558944	-1.69097	-1.65886	-0.465474	-0.763023	0.519818	-0.425809	1.0879	-1.90361	1.15508	-0.901691	0.784346	-1.49712
CCDC74A	-0.740086	0.857424	-1.1945	-0.879439	-0.992862	-1.19671	-0.74145	-1.24618	-0.353317	-1.12916	1.02396	1.25439	-0.468369	-0.474265	0.437728	-0.941943	2.313	0.186463	-1.15582	-0.373481	0.165535	1.01953	0.192058	-0.0651554	-0.623529	0.287746	1.3242	-0.859028	-0.701794	-0.657004	2.02704	-0.360166	0.560404	2.46989	0.244764	0.762564	-1.46185	-0.826002	-1.48325	-0.768428	-1.36556	0.535484	-0.891136	0.143192	1.49605	0.99167	0.309475	0.197437	-1.51906
CCDC74B	0.417208	-0.0759381	-1.08488	-1.17101	-0.50218	-0.730098	-0.516066	-1.2747	-0.690733	-0.938352	0.5104	1.31419	-0.204	-0.21072	0.0166113	-0.341423	2.26111	0.369563	-0.729049	-0.0500503	0.453486	0.524919	0.301924	-0.423164	-0.278244	0.231179	0.629052	-0.738265	-0.205391	-0.124003	1.64373	-0.0309083	0.57631	0.997074	0.791029	0.512637	-1.84098	-1.29989	-1.26272	-0.736771	-1.14049	1.31225	-0.286811	0.920106	3.79936	0.645822	-0.623901	0.211277	-1.34962
CCDC85B	0.737555	-0.314813	-0.501779	-0.207681	-1.12242	-0.695364	0.235949	-0.0858091	-0.200276	-1.0868	-1.32085	-0.191784	-0.627496	0.467501	-0.128387	0.593581	-0.0673231	0.498078	1.44709	2.91835	1.63096	-0.660912	-0.507334	0.192795	0.423809	-0.367181	0.899239	-0.139106	-0.690461	-0.730415	-2.06504	-0.589216	-0.31292	0.052505	0.29999	-0.43603	0.882936	0.672762	0.0668578	1.28444	-0.385674	0.0109448	0.324245	0.303599	0.103308	0.785304	0.632602	0.419814	0.126743
CCDC88B	-0.297575	0.626866	-0.212213	1.84748	0.525078	-0.135453	-0.0828715	0.326406	0.349933	-0.00875491	-1.55703	-0.244427	0.583223	-0.284327	0.922772	0.767884	0.140961	0.250806	1.00424	0.927354	1.58541	-0.451907	-0.61847	-0.142851	0.474092	-1.11226	0.274895	0.628538	-0.3938	-0.0259575	-0.660076	-0.279334	-0.483731	0.398164	0.165774	-0.136199	1.05676	0.908896	0.00796395	0.576807	-0.13718	0.242153	0.0667756	-0.0956248	0.832015	0.852618	-0.648898	0.409687	0.42831
CCL22	-0.858799	0.884267	-0.999458	0.529484	-0.309159	-0.0570433	0.881565	0.18803	0.664305	0.403033	-1.93305	-0.152082	0.023909	-0.957554	-0.64512	-0.916703	0.256445	0.246436	0.667941	-1.9923	-0.0133449	-0.305033	-0.384351	-0.0161158	0.184347	-1.03257	-0.0555935	0.798177	0.201337	-0.125655	-0.720008	1.41115	-0.833289	-0.294159	-0.561855	-0.129328	0.687477	-0.658543	0.00507754	0.0219288	0.390515	1.05892	-0.109753	0.173418	-1.93528	-1.90427	-0.666745	0.476571	0.0542336
CCL5	0.91337	-0.543492	2.56242	3.45244	0.541088	-0.710003	-0.0828661	0.703058	0.924915	0.416237	-2.16119	-1.41068	0.717733	-0.287489	0.951142	-0.279204	-1.49188	0.0242712	1.73086	1.80144	1.35536	-1.09141	-1.36069	-0.315851	0.948459	-0.634551	-0.068289	1.28568	-0.309075	-0.154472	-1.86918	0.0172236	-1.11984	0.511891	0.928484	-0.848573	0.251628	0.595432	-0.406785	-0.0637367	0.0418648	-0.291529	0.101804	-1.07395	-1.58963	-1.15086	-1.60452	0.551574	1.79465
CCNB2	-0.452519	0.880443	-0.209988	1.67672	0.446314	-0.58252	-0.164201	1.19706	1.69562	1.43112	-0.969971	-0.253016	-0.273219	1.7033	-1.03193	0.8002	0.577977	0.203763	1.3999	1.68228	1.45651	-1.32748	-0.978373	-1.91119	2.39521	-1.59236	-0.00766232	0.157233	0.266395	-0.903368	-0.604496	-1.85481	-0.619699	-0.44103	1.47743	-0.549739	1.26558	0.401068	-0.613703	-0.124081	0.669338	-0.27539	-0.401625	-0.661327	-1.25169	-1.38491	0.780726	-0.219501	1.18148
CCNI2	1.2749	-0.511462	1.65208	0.857281	-0.778898	-1.27622	0.319456	-0.653648	3.46814	-0.338481	-1.08336	-1.23368	-0.550012	2.52298	-0.309263	-0.970102	0.17286	-0.0709204	-0.136411	2.81206	1.74103	-0.504176	0.0997879	2.48703	0.619771	-0.814679	-0.0612089	-0.208894	-0.30746	0.871487	-1.22861	-0.0150404	-1.05499	-0.581471	2.37648	-0.045823	2.5258	-0.247693	-1.89097	1.01553	2.05481	-0.0268634	-0.519076	0.914587	-1.37057	-1.24393	-0.969669	0.764083	0.0918881
CCNJL	1.01745	-0.366406	1.47876	-0.396689	-0.140594	0.254723	-0.539318	0.8446	-0.181201	0.11285	-2.64655	0.601093	1.12133	-0.934521	-1.33863	1.56014	2.30215	0.0630893	-0.808578	-0.124893	1.13104	-0.53305	0.0154402	-0.735538	0.291058	-0.163152	0.263504	0.242857	-0.171539	0.815441	-0.313939	-0.188025	-1.00947	-0.319093	0.0519761	-1.24367	0.172279	1.07147	-0.473901	3.66174	-0.397307	0.260761	0.243074	-0.0644238	-1.67966	1.04011	1.02288	1.06063	-0.344545
CCR2	1.03306	-0.495436	-0.85912	2.23616	0.483992	-0.442091	-0.445059	0.842401	0.168895	0.484031	-2.335	-0.418531	0.257661	0.111336	1.6826	-0.58507	-2.06365	0.254954	0.879772	-0.0771788	0.528345	-0.894462	-1.20016	-0.0287266	-0.767999	-0.552951	0.379813	1.42956	0.0705481	-0.266752	-2.10643	0.522254	-1.04754	0.486858	-0.442657	-0.421726	-0.331254	-0.0320224	-0.397432	-1.50718	0.590568	-0.124068	0.843372	-1.30969	-2.31008	-0.813005	-1.53215	-0.138048	1.92066
CCR7	-0.610197	0.886806	-1.06004	2.24947	0.0101535	-0.996093	0.382161	0.734004	0.720722	1.37975	-0.550822	-0.444087	2.07556	-0.438379	1.24014	-0.611376	-2.00989	0.435278	1.54857	-0.24981	1.49483	-0.276439	-1.1161	-0.451051	-0.00926005	-0.655466	0.595557	1.76077	0.591031	0.230747	-1.9411	0.362293	-0.98869	0.250067	-0.195642	-0.0940962	1.06807	0.983847	-0.802335	0.820023	0.562126	0.621454	0.261941	-1.42553	-1.70952	-0.82241	-0.586488	-0.132912	0.915058
CD24	-0.645211	0.54787	0.916935	0.483627	-0.0186952	0.272475	-0.0352169	-0.210989	0.682988	0.683633	-1.3881	0.779638	-0.764496	0.589219	0.609389	0.173655	-5.2457	-0.448697	0.41541	0.118326	-1.43865	0.696375	0.844151	0.166758	0.430737	0.662023	0.158214	-0.00572686	-0.804146	-1.43215	0.251453	-0.341452	0.369731	-0.591238	0.406518	-0.137867	0.349025	1.91385	0.0463224	0.387798	-0.602862	0.160844	0.629345	-0.132481	-0.494504	0.531237	0.815231	0.139242	1.37056
CD27	-3.21841	0.824439	-0.795719	2.10416	0.887073	-0.704202	0.0706138	0.530169	1.03513	0.646771	-1.25514	-0.830966	0.72758	0.0619936	1.62763	-0.43119	-1.58738	0.359009	1.78598	0.434799	0.95084	-0.544644	-1.13242	-0.158059	0.0689157	-0.850727	0.458927	1.20538	-0.0225822	-0.020298	-1.68699	-0.426876	-0.795106	0.482437	-0.578498	-0.430672	0.413577	0.202647	-0.197813	0.307113	1.06448	0.0053563	0.716877	-1.16858	-1.92326	-0.754004	-1.39587	0.390638	1.45165
CD36	0.930585	-0.613776	-0.106038	-0.993804	-0.0428578	-0.452709	1.52535	0.907436	-0.38667	0.159935	-0.389175	-0.157021	1.39876	-0.873818	0.160929	-0.611369	-0.722383	0.19201	-0.126754	-0.470098	-0.563046	-1.118	1.25766	3.26792	-2.34453	-0.660828	0.92117	0.646541	1.44527	0.133148	0.0107644	0.432097	-1.52082	1.55959	-2.3705	0.049028	-1.34777	-0.617726	0.029318	-0.823494	0.614902	-0.813063	2.12806	-1.20441	-0.512948	-1.21613	-0.381504	0.894495	-0.802784
CD37	0.803398	-0.567061	-1.50517	2.32703	-0.3164	-0.928453	0.208826	0.706975	0.546878	0.166341	-2.55499	-0.593311	0.945104	-0.768746	1.26945	-0.25162	-2.4363	0.408685	1.44136	0.14771	0.975456	-0.609055	-0.489858	-0.0266901	-0.881238	-1.26386	0.702389	1.29187	-0.0553552	-0.182046	-0.389636	0.347807	-1.32654	1.27701	-0.511	-0.575604	0.0840753	0.455007	0.174711	-0.320466	0.560522	0.596239	-0.00844058	-0.219683	-0.633114	-1.19787	-0.47192	0.585439	1.42885
CD38	-0.611491	0.756511	-0.452563	2.33001	1.25348	-0.830519	-0.145412	1.04189	0.823158	0.969286	-1.79613	-0.482895	0.343828	0.413768	1.95529	0.180088	-1.22598	0.341204	1.69467	0.640906	1.12314	-0.589832	-1.03143	-0.188839	0.0844253	-0.364281	-0.264199	1.47756	-0.190835	-0.723517	-4.08563	-0.110689	-0.731311	0.094276	-0.193798	-0.244825	0.0978043	0.840403	-0.416564	-1.55928	0.608857	-0.257056	0.406583	-0.841402	-4.07648	-0.418984	-1.28361	0.0522057	1.74465
CD48	0.708844	-7.25588	-0.660302	2.07273	0.46304	-1.31894	0.0513459	0.521737	0.516467	0.671026	-1.47576	-0.359719	1.07114	-0.166381	1.19823	-0.289369	-1.45333	0.593278	1.13172	0.378463	0.985984	-0.179516	-1.00804	-0.340775	-0.463615	-0.589485	0.745325	1.25054	-0.170385	-0.176176	-1.73255	0.427506	-0.995743	0.528825	-0.295923	-0.62427	0.0458427	0.439705	-0.274231	-1.09385	0.417866	0.165383	0.38459	-0.671061	-1.11807	-1.47956	-1.10991	0.20549	1.46743
CD52	0.377063	-6.86716	-0.860237	1.76962	0.193468	-0.853521	0.699508	0.377266	0.50924	0.715883	-1.78853	-0.46107	1.08525	-0.288979	0.743304	-0.589954	-1.21478	0.522999	0.9656	0.15102	0.88032	-0.711423	-1.05453	-0.509121	0.0980985	-0.70996	0.887371	1.21499	-0.386362	-0.31874	-1.33116	0.282589	-1.25734	0.681184	0.260998	-0.906837	-0.103587	-0.0244692	-0.142922	-0.0793082	0.220713	-0.163362	-0.0962512	-1.3133	-0.499944	-0.835901	-0.871027	0.96789	1.439
CD74	0.652202	-0.736007	-1.19793	1.57233	0.522603	-0.951282	0.866179	0.636946	1.07809	0.463227	-2.87069	-0.395402	1.0715	-0.823305	1.49866	-0.162738	-2.63103	0.638947	1.54941	0.164056	0.30403	-0.406301	-0.1206	0.412983	-0.189241	-1.50827	-0.0671267	1.77736	-0.278988	-0.227809	-0.118401	-0.200197	-0.839099	0.981737	-0.684175	-0.033286	0.946611	0.634206	0.10111	1.65188	0.15684	1.14809	0.316676	-0.603875	0.442152	-2.427	-1.91777	0.254163	0.89852
CD96	0.938415	-5.67454	-0.5506	1.37399	0.0352414	-0.832902	0.297767	0.748061	0.96129	0.566243	-2.55385	-1.25633	0.506057	0.0029981	1.18811	-0.231892	-1.86793	0.258649	0.664497	-0.453926	0.963118	-1.01688	-1.17707	-0.0688121	-0.529657	-0.65814	0.508366	1.61703	0.131257	0.481442	-1.63765	0.103853	-0.745777	0.829676	0.459446	-0.180274	0.321482	0.416357	0.0669048	0.157236	0.214261	0.233053	0.269701	-1.05607	-2.56945	-1.87521	-0.941146	0.384644	1.95295
CDC20	-0.483806	0.85351	1.34033	1.47403	0.695169	0.352338	0.656906	0.465042	0.963421	0.95679	-1.25973	-1.06775	0.314373	1.77578	-0.919325	1.34033	1.01822	0.532318	2.46889	2.46627	1.77181	-1.53919	-0.688645	-1.46528	1.73016	-2.45723	-0.384726	0.25154	-0.441722	-0.759922	-0.561523	-1.80321	-0.620907	-0.0240617	1.36257	-0.269012	1.56429	1.08471	-0.162173	2.02632	0.18117	-0.245006	-0.319348	-0.333074	-0.0146732	-0.831715	1.00288	-0.395268	0.609536
CDC25C	-0.36195	0.947625	-0.822759	1.12969	0.15553	-0.565269	0.445245	0.230258	0.272838	0.925896	-0.443922	0.197488	-0.417691	0.722471	-0.697631	0.531644	1.03432	-0.428535	1.34931	1.26354	1.75724	-1.02388	-0.946717	-1.57281	2.07012	-1.70229	-0.857465	-0.35339	0.453153	-1.10227	-1.41995	-3.13562	0.613502	0.466601	0.999414	-0.563789	0.851797	0.155488	0.0875394	1.01182	0.417405	-0.307393	-0.93685	0.00299331	-0.399882	-1.85313	0.507628	-0.158176	1.31254
CDC42EP5	-0.303842	0.968634	0.63709	-1.37679	0.129482	0.567264	-0.544543	0.358894	-0.205699	-1.30537	-2.39697	-0.811009	0.55602	-0.146089	-0.69104	1.05369	-1.21056	0.5359	0.96722	3.88583	2.13107	-0.151127	-0.612782	-0.0675983	-0.40318	-1.00144	0.0865584	0.0493731	0.0775246	0.0352963	-0.174813	0.718379	-1.06664	0.426397	1.80728	-0.350224	0.179913	-0.0461187	1.85084	-0.249592	0.588531	-0.574231	0.77492	-0.142874	-0.457336	1.53502	0.361717	-0.244749	-0.505181
CDC45	-0.392074	0.922742	0.418128	1.19069	0.863032	-0.169361	-0.366907	0.780981	1.6373	0.970718	0.322186	0.223874	0.30514	1.59815	-1.56291	2.19589	0.145139	0.366409	1.07213	1.30399	1.59417	-0.0557213	-1.04215	-2.33687	1.21487	-1.47225	0.191202	0.255963	0.116631	-1.45527	-2.30873	-2.33557	-0.0773002	0.324861	2.33988	-0.350248	0.830513	1.48272	-0.133004	-0.0504758	0.914128	-0.787445	-0.416811	-0.991068	0.139299	-2.09953	0.558466	-0.50611	1.15333
CDCA5	-0.444553	0.907241	0.167969	1.44578	0.343224	-0.328436	0.0834762	1.02574	1.17988	1.34174	0.000908413	0.0503457	0.153719	1.18409	-0.822179	1.27448	0.00275917	0.407915	1.43536	2.26354	2.14603	-1.24794	-1.14693	-2.10073	1.74846	-1.47516	-0.946328	-0.395539	-0.330168	-1.26505	-0.983869	-2.14922	-0.439528	0.216862	1.6796	-0.561361	2.02555	1.45141	-0.363762	0.845832	1.19789	-0.266154	-0.692781	-0.416097	0.136599	-1.06079	0.729073	-0.309081	1.08329
CDCA7	-0.423921	0.947958	1.40021	1.39904	0.754479	-1.21773	-0.528093	0.377818	1.49281	1.98439	-2.1994	0.215849	0.762547	1.92829	-0.577109	1.26853	-1.63139	-0.740513	1.35265	1.4582	0.809695	-0.365825	-1.66873	-0.84	0.604504	-1.61663	-0.0149949	0.692805	-0.875359	-0.669809	-1.07307	-0.55479	-2.3578	0.109055	1.45745	-0.15926	1.73575	1.69182	-0.485089	1.41872	0.103554	-0.968261	-0.0665269	-1.90203	-0.0835531	-0.517907	0.897676	-0.396053	1.49643
CDH2	-0.559095	1.1653	-0.742174	-1.48216	-0.270581	0.734444	0.237418	-0.349148	1.34252	-0.113792	-1.56054	-0.573478	0.429604	-1.58514	-0.182997	0.825135	-0.66648	0.568613	-1.9641	-1.50074	-1.22239	0.106708	0.198993	-1.66196	-0.931954	-1.3668	-0.470349	1.02245	-0.370908	-1.08075	0.770853	0.202199	1.05448	-0.0217557	1.49386	-0.0380998	-0.379733	0.235282	-0.313981	2.30163	-0.373505	0.00860761	-0.774392	-0.303137	-1.05718	1.59319	2.74313	-0.278925	-0.558215
CDH3	-0.521675	0.82188	1.83346	0.777412	0.928251	0.0789429	0.320564	1.46079	1.10785	1.05157	-1.79124	0.211851	1.50391	1.94425	-0.823708	1.40471	-0.36244	0.303738	1.58708	1.39737	2.31031	-0.200939	-0.162652	-1.16485	1.03631	-1.80338	-0.222975	1.31101	0.101485	-1.0604	-1.59934	0.149366	-1.52556	-0.614941	0.505495	-0.434193	1.6465	1.34065	-0.399702	0.629762	0.162179	0.43807	-0.236119	-0.807396	-1.4483	2.01741	0.656194	-0.549861	0.591315
CDH6	0.928783	-3.67894	-0.472666	-2.14167	1.10479	0.309899	0.553235	0.0848377	-0.434585	0.884356	-0.060328	-0.523016	-0.294873	-1.6463	0.526969	0.405094	-0.457113	1.04434	-0.421184	-3.19003	-3.19222	0.724695	0.374339	1.42248	-0.91432	-0.124631	1.15222	0.291094	0.967144	0.173305	-0.213676	1.71236	0.207595	1.30679	-1.67367	0.281968	-0.479026	-0.715359	-0.449598	-1.25483	0.235462	0.22831	2.06588	-0.173522	-2.25873	2.40888	-1.48878	-0.348606	-0.628579
CDHR3	-0.794557	1.12499	-0.631688	-0.439029	0.673487	-0.753472	-0.649619	-1.24699	-0.120352	0.136501	-0.650875	0.814963	-0.0122744	-0.549758	0.426466	-0.995643	2.84259	-0.765945	-0.368241	-0.953037	-1.24149	-0.0260284	0.922557	0.251407	-0.744808	-0.188323	-0.187183	-0.379365	2.00143	-0.47131	-0.28966	-0.35966	-0.365557	0.423677	0.31417	0.182366	-0.610597	-0.823185	0.218961	-0.00286307	0.0680308	-0.218914	0.0922107	2.16037	-0.116446	-0.387198	0.0282683	0.0850818	-1.28678
CDK3	-0.785438	1.24924	-0.303701	1.76743	1.8908	1.3447	-0.416409	0.253417	0.399106	2.3678	1.37268	-1.54201	1.22265	-1.04663	-0.321859	-0.165064	-0.25847	0.0909453	0.580564	0.11841	0.118955	-0.524491	-0.965753	0.600071	1.89828	-0.484007	-0.651913	-0.404516	0.472862	0.403197	0.633525	-0.065577	-0.424682	-0.103997	-1.25584	-0.0377516	1.57896	0.888775	0.63406	1.51766	-1.11168	-1.09799	0.114734	-0.68155	3.10113	1.32581	-2.18998	0.262014	-0.788049
CDKN2A	0.133332	0.0182577	-0.853603	2.21721	0.635479	-0.510183	-0.933161	0.630463	1.71178	1.46835	-1.63606	-1.03346	1.09193	2.04314	-0.221898	2.51154	-0.652051	0.168913	0.693141	-1.35026	2.68624	-0.461293	-0.404833	-0.551026	2.03181	-1.21596	-0.00305171	0.350464	-0.954679	-0.802825	-0.927206	-0.596836	-0.26256	0.193856	2.80055	-1.05334	2.37943	2.4908	-0.245115	1.08503	-0.963401	-0.990828	-0.70693	-0.434366	0.372696	-1.04755	-1.24685	-0.0597778	0.950435
CDKN2B	0.788462	-5.10391	-0.530517	-0.352394	0.556672	0.331342	-0.397548	0.40619	0.944499	-0.72037	-0.267174	-0.562123	0.439695	1.36862	-0.512643	1.04347	-1.66536	0.326394	1.67	-3.38684	-0.804541	0.0249569	0.192372	1.8208	-1.31078	-1.57568	0.644054	0.543298	-0.0127998	-0.632797	0.400321	0.400613	-0.272683	1.31885	0.592979	0.295372	0.893348	0.751765	-0.0575993	0.278893	0.307671	0.0288351	1.13933	-0.397107	-0.4994	-2.77687	-0.237574	0.274441	-1.25372
CDT1	-0.334732	0.839925	0.0247732	1.3133	-0.741833	-0.435702	0.199835	0.769611	1.01991	0.391376	-1.27604	-0.137258	-0.0758548	1.62135	-0.943131	0.742995	0.51785	-0.299039	1.10936	1.03366	0.744859	-1.02232	-1.11287	-1.36379	1.55013	-0.813883	-0.388568	0.150243	0.092798	-1.14567	-1.39339	-1.24794	0.599978	-0.151825	1.06325	-0.464532	2.0332	0.863786	-0.100207	1.23858	0.878007	-0.315905	-0.696557	-0.36733	0.739389	-0.915822	0.62507	-0.176995	1.25025
CEACAM6	-0.478652	0.905608	-0.7385	-1.1504	-0.974615	-0.686247	-0.781189	0.604897	-0.0497866	-0.535546	-0.525147	1.6205	-1.36597	-3.62963	-0.18945	-0.638032	-0.808533	1.16544	-1.25447	-0.458285	-0.646318	0.489199	0.70514	-0.308576	-0.889691	0.203096	0.297835	0.97681	1.32076	-0.759206	0.854572	0.33008	1.29795	-0.379402	-3.6336	0.018978	-0.0318969	-0.516664	1.14235	-1.36495	2.86909	-0.976334	0.823918	0.806829	-1.52757	-1.65678	-0.706822	0.850258	-0.933584
CENPE	-0.46241	0.885268	0.957227	0.512583	0.0921674	-0.488079	0.211744	0.882785	0.949366	1.05561	-0.377741	0.182107	-0.353365	1.86112	-0.383017	0.402981	-0.256593	0.585172	0.958478	1.49117	1.94395	-0.811399	-0.670362	-1.96	-0.142186	-0.911823	0.549313	0.131822	-0.00447089	-1.14222	-1.48087	-1.52673	-0.468612	-0.387032	1.36438	-0.430642	0.695117	1.5133	-0.93255	-0.802544	0.798426	0.447819	-0.243311	-0.458725	-2.27448	-2.33912	1.04131	-0.189047	1.56827
CENPF	-0.536288	0.785604	0.778684	1.51976	0.228441	-0.454148	0.0335451	1.24969	1.64225	0.712995	-1.40615	-0.239179	-0.47073	1.56148	-1.03865	0.443308	0.314125	0.488744	0.84659	0.386645	0.681942	-0.259537	-0.592289	-1.6002	0.832324	-1.2001	-0.0270704	-0.143884	-0.232785	-0.484213	-1.3577	-1.24525	0.174364	-0.196528	1.66159	-0.431362	1.20601	1.32445	-1.59884	0.587424	0.944767	-0.150855	-0.587281	-0.884488	-1.35298	-1.02591	1.60855	0.0731344	1.91396
CENPV	-0.509583	0.92136	1.12968	0.0891659	0.85077	-1.51156	-0.120397	-1.41084	-0.129246	1.42644	1.66546	0.962977	0.855163	1.82407	-0.315398	0.713351	-0.63288	-1.11567	0.83577	0.383782	1.25967	-0.564889	-0.484317	-0.166917	2.60327	-1.88369	-0.158984	0.0376391	-0.647272	-0.14372	-0.827823	-0.43107	1.45073	1.1896	0.59242	-1.66189	1.18981	0.188847	-1.9309	1.28063	0.24211	-0.245964	-0.359873	-0.727074	2.30567	-0.427781	-0.910537	-0.607259	0.121701
CENPW	-0.449916	1.06803	0.798905	1.27004	0.0484487	-0.578007	-0.56821	1.2119	1.38347	1.47948	-1.89627	0.301078	-0.25629	2.09978	-0.888122	1.85726	0.0235685	-0.203405	1.37833	1.64518	1.15341	-0.485058	-1.63916	-1.03789	1.61828	-0.849574	-0.232826	0.298848	-0.390066	-0.777126	-1.41782	-0.0381381	-0.274706	-0.335782	1.43159	-1.37968	1.7788	2.79962	-0.45808	0.574501	0.198439	-0.958563	0.328316	-0.717446	-0.227995	-1.22465	-0.164961	-0.263395	1.0668
CEP55	-0.488946	0.918758	0.425126	1.15945	0.504678	-0.449908	-0.0706916	0.779724	0.862469	1.20992	-1.42086	0.0294466	-0.0419182	1.52288	-0.955862	0.728764	0.523344	0.218273	1.1271	1.503	1.35569	-1.32763	-0.541576	-2.04368	0.24105	-1.64832	0.113422	0.218968	-0.0209219	-1.19476	-1.13152	-1.75371	-0.48508	-0.333031	2.41254	-0.150808	0.759175	1.06966	-0.40675	0.618238	1.00803	-0.508555	-0.448597	-0.733798	-1.60246	-0.864003	0.755116	-0.347828	1.33992
CES1	-0.626781	0.856934	-0.199213	-0.285146	-0.0591116	-0.188379	0.449836	-0.257418	0.157439	0.12529	-1.21969	-0.0698194	0.338168	-1.65629	-0.502044	-0.155356	-1.38458	0.247965	1.0063	-2.62681	0.022131	-0.279499	1.39671	3.62315	-0.857763	-1.33137	0.561905	0.0980527	0.575961	1.07611	1.39452	0.599533	-0.577116	2.31134	-2.18182	-0.710003	-0.40949	-0.20162	2.06668	-0.842524	1.07579	-0.687964	1.63821	-0.60998	-0.695962	-0.919185	-0.31614	0.500324	-0.441382
CES3	-0.551614	1.07827	-0.244468	-0.942714	0.804485	0.939056	-0.853381	1.79355	0.974066	-0.943126	-1.55592	1.66786	-0.782927	0.864378	-1.19487	-0.881614	-1.36926	-0.482583	-1.37474	1.02352	0.818258	-0.0898532	-0.134331	0.842657	-0.3373	-0.410583	-0.89013	-0.622959	-1.09119	-0.57973	-0.9443	-0.605467	1.18361	-0.196908	0.0485732	0.811098	0.845318	0.380178	2.54761	-0.785023	1.7763	-0.36974	1.40838	1.31677	0.381974	-0.546466	-1.07432	1.67463	1.14158
CES4A	-2.48572	0.948478	-1.11884	0.160391	-0.355754	0.0992881	0.919196	0.234017	-0.508191	1.10626	-1.93468	0.027096	0.983885	0.551504	0.342251	-1.81315	1.81573	-1.53012	-0.455847	-1.54504	0.122156	0.972164	0.100449	0.711985	-0.458257	-0.410039	-0.0810197	-1.29552	-0.284745	1.27604	-0.19328	0.104384	-0.0439351	0.351324	-0.879462	0.307422	0.288294	-0.224908	0.799066	0.132962	1.18743	0.716625	-0.698872	0.166859	1.27973	-1.09308	0.632049	-0.835318	-0.0177001
CFAP157	0.477408	-0.159728	-0.305203	-1.47105	-1.38133	-0.402797	0.138486	-0.299106	-0.0508681	-0.983824	0.39208	-0.859355	-0.701074	-0.528612	0.26196	-0.274703	1.73594	-0.160958	-0.672553	-1.00695	-1.38444	0.754639	0.555078	1.09341	-0.988517	-0.213671	0.820758	-0.945577	-1.2935	1.86464	-0.985317	0.172867	0.945809	-0.382676	-0.717343	1.03356	-0.307137	-0.513786	-0.667042	0.55399	-0.493767	-0.0496842	-0.571639	1.02998	0.703583	1.32563	0.240798	-0.374529	-0.976335
CFAP43	-0.190741	0.214541	-0.428593	-0.919833	-1.71919	-0.880666	0.159534	-1.1196	-1.33436	-4.74323	1.16392	-1.30367	-1.07347	-1.20781	0.63809	-1.11128	1.82346	-1.13439	-1.83061	-2.07735	-0.919468	1.14974	0.805082	0.0699056	-2.20274	0.867139	0.86184	-1.08467	-0.724518	0.908664	0.0135071	0.125566	0.773507	0.515287	-0.512873	0.184114	-0.712219	-1.31781	-0.623937	-0.952693	-0.45556	-0.311887	-0.785287	1.67272	0.767949	0.998482	0.506195	0.483603	-0.783214
CFAP57	0.403144	-0.025234	-0.658871	-1.24088	-4.04106	-0.467703	0.201583	-0.144183	-0.000407121	-1.1763	-0.126103	-0.760926	-1.7369	-0.692478	1.16744	0.257674	2.42894	0.312599	-1.42168	-4.0949	-0.19638	1.25682	0.384814	0.327005	-1.11498	1.20861	1.28728	-0.444381	-0.167353	0.0189937	-1.01634	-0.10774	0.929615	0.292936	-0.274827	-0.238334	-1.04174	-1.33246	-1.95012	-1.02568	-0.804899	-0.0740543	-0.9718	1.52386	-0.457173	0.375441	0.0307703	0.917288	-0.627811
CFB	-0.62535	0.646652	-0.398774	0.396098	-1.16277	-1.43714	1.21018	-0.494335	0.263962	-1.63788	-2.55204	-0.577902	-0.596788	-1.73879	-0.309214	-1.0261	1.39466	-1.0597	0.826037	-0.0559866	-1.16069	1.00059	0.0603953	0.077059	-1.0526	0.632131	0.818753	0.113576	-0.249882	0.3297	-1.50658	0.309072	-0.726376	0.246826	-0.865162	1.08326	0.550017	-0.576696	-1.23172	-0.496707	-1.35648	0.919761	-0.582457	0.465964	2.1155	-1.70095	-0.594205	1.86989	0.107942
CFD	0.916966	-0.533615	-0.115109	-0.993757	-0.475148	-1.15241	-0.137658	-0.42148	-0.774774	-0.800663	-1.3706	-0.32289	-0.599018	-1.11814	0.609129	-0.786124	-0.679108	0.241221	1.08288	0.335389	0.87967	1.80309	0.466289	2.69773	-1.13211	-0.36255	1.21132	0.303333	0.877742	-0.644729	-1.83907	0.239654	-1.67735	1.71045	-1.35254	-1.19471	-1.56046	0.182147	-0.105558	-0.247104	-0.285629	-1.01821	1.72977	-0.308968	-1.24055	-0.933336	-0.693098	0.937285	-0.322918
CFI	-0.986236	0.856166	0.166684	-0.14078	0.41264	0.438705	0.319291	-0.399592	0.0130469	-0.13802	-1.50055	-0.809505	1.57865	-1.28496	-0.126506	0.581787	-1.61225	0.415049	-1.03072	-1.83128	-1.17319	0.958769	-0.447397	1.01608	-1.20645	-0.63001	1.07667	0.968555	0.780058	0.267313	-0.991143	2.08038	-1.18532	0.65894	-1.42897	-0.397834	-0.133587	2.60777	-0.286028	-2.58755	0.299633	-0.0121904	1.79023	-1.24928	-1.97991	2.33625	-1.35434	0.300993	-0.4084
CHAC1	-0.375262	1.05906	1.13135	1.38671	1.82895	0.910017	-0.0901303	0.706377	1.21201	-0.0969012	-1.36146	-0.378956	-0.527574	0.819585	0.180801	1.32459	-1.14688	-0.0439835	0.888531	1.6062	1.78466	-1.5245	-0.982822	0.268639	2.17169	-0.672762	-0.928708	0.416307	0.054941	-0.986411	-0.650147	-1.5714	-1.98024	-1.3182	-0.931154	-0.572886	1.61832	1.8816	2.62856	0.299023	-0.594213	-0.364332	-0.0129892	-0.262372	-1.16871	2.19285	0.0859338	-0.147007	0.0889802
CHAD	0.758076	-0.29605	-1.47983	-1.33671	-0.803624	-0.0728666	0.119237	-0.47901	-0.766738	-1.02914	-1.06937	-0.816885	-0.415046	-1.49339	0.259685	-0.843954	0.889167	0.3606	-1.47721	-1.32957	-1.50139	0.0637179	0.585749	0.648874	-3.64267	-0.47911	0.730116	-0.942309	1.74126	1.14929	1.61026	0.52246	-0.561102	0.93099	-1.36911	0.502125	-0.805883	-0.826162	0.244215	0.0433338	2.10591	0.274754	-0.24409	0.939063	0.870248	-0.72967	-0.952266	0.297251	-1.47751
CHI3L1	-0.556259	0.829748	2.04671	1.35563	2.19322	-1.54509	0.900543	0.122442	1.43199	0.243041	-1.9605	-0.68546	2.31942	0.319174	-0.678594	0.061963	-1.36066	-0.123085	1.46406	0.39779	1.19481	-0.755811	-0.903502	-1.5377	1.81394	-1.89568	0.205681	0.806222	-0.391701	-0.987559	-1.56143	0.743265	-0.558523	-0.258894	1.54648	-0.828183	1.98277	0.386719	-0.879478	1.91249	-0.110051	-0.162387	-0.187094	-1.03862	0.245355	1.62509	-0.893509	0.395951	2.38266
CHI3L2	0.911147	-0.456354	1.76851	2.28152	1.51297	-0.892095	-0.518734	-0.194982	0.655074	-0.652945	-1.81373	-0.319019	1.25934	1.9918	-0.24448	1.2598	1.20173	-0.353555	1.22419	1.87465	-0.814979	0.384976	-1.06677	0.336668	1.84815	-1.03662	0.245645	-0.159934	-0.858385	-0.739595	-4.67194	0.272901	-1.54912	-0.481521	0.356192	0.438315	1.90252	0.613364	-0.203741	-0.225847	-0.655324	0.789296	-0.14303	0.197943	-0.043281	-1.74515	-1.28555	0.48608	1.58
CHRDL1	0.868265	-4.13779	0.50413	-0.190959	-0.456762	-0.361516	0.345864	0.390035	0.802253	-0.0605565	-0.480574	-1.03452	1.06118	-0.575764	-1.26238	-1.6364	-1.67653	0.556972	-0.60303	-1.42782	-0.166505	0.366899	0.971771	2.41831	-0.634373	-0.280965	0.814542	0.597693	1.6359	1.32234	-1.33986	1.6438	-0.761044	1.61017	-0.780264	-0.252722	-0.306691	0.661955	-1.28199	-0.699779	-0.0790912	-0.24318	2.21151	-0.276679	-1.03366	-2.20161	-0.910201	0.312929	0.270029
CHST1	0.977273	-0.446501	-0.899363	-1.04974	-0.192803	1.79126	-0.561837	1.10259	0.58686	-1.12059	0.428209	-0.824663	0.00630837	-4.94522	-0.806745	-0.235921	0.71349	1.53675	-0.420163	-0.775349	-1.18831	-0.78994	1.12251	-0.728008	-0.816953	0.266237	-0.536721	0.588167	0.56873	-0.416211	-0.341648	-0.589194	0.670718	0.0435433	-0.638969	-0.00550762	-0.165462	0.107434	2.02109	0.728178	-0.0976063	0.306979	0.880106	-0.265986	-0.950239	0.586035	0.0473688	-0.0502827	-1.11079
CHTF18	-0.348504	0.603158	-0.342548	0.404136	-0.905556	-0.298618	0.624766	-0.120338	0.96062	0.650854	-0.400317	0.347971	-0.0433084	0.377933	0.137734	0.394127	0.010844	-0.283586	0.887848	0.439794	-0.114276	-0.151181	-0.0481498	0.00395218	0.959056	-0.673453	-0.123546	-0.543708	-0.637642	0.865719	-0.897967	-0.73815	-0.23463	0.237063	1.31491	0.21397	1.13668	0.923838	-0.0880061	1.6449	-0.0535045	0.337586	-0.458994	0.53176	1.20652	0.34498	0.360148	0.402748	0.474022
CILP	-0.125151	-0.282351	-0.649633	-0.605981	-1.11076	0.597965	0.821724	0.0437862	-0.393787	-0.0687218	-1.62267	-1.02494	0.235627	-0.401604	-0.582725	-1.54855	-1.68806	0.297237	-2.39272	-2.01468	-1.24422	0.406087	-0.222215	1.41194	-0.429236	-0.479669	-0.275521	1.97648	2.03614	1.31159	0.484416	1.92231	-0.772714	1.83907	-2.38207	1.86	-1.59364	-0.287001	0.266093	-0.0268237	0.364148	0.328058	1.47542	0.570955	0.514265	-1.4504	0.161925	0.734005	-0.182661
CIT	-0.462766	0.968291	0.591879	0.029525	-0.43871	-1.31161	-0.534904	0.512512	0.925346	1.49878	-1.36044	-0.299991	-0.29429	1.60575	0.386423	0.448528	0.0300652	-0.60828	0.560369	0.231181	1.70784	-0.965127	-1.04919	-1.8438	0.358608	-1.07035	0.0423261	-0.718304	0.628471	-0.131379	-0.343711	-1.49437	0.18893	0.10799	1.95655	-0.172817	1.70658	1.33725	-1.45213	1.4421	0.896387	0.214293	-1.46765	0.427822	-2.17509	-0.831911	0.809291	0.230766	1.21844
CITED4	-0.417565	0.848195	1.58443	0.201084	0.478418	-0.456432	0.294533	-0.137648	0.0689108	-0.343076	-1.05435	0.12087	0.411645	0.489947	-0.107457	0.109937	-2.72118	1.04728	1.03427	2.08952	1.47287	0.441935	0.347972	0.227654	1.38837	-0.409462	1.01632	-0.19909	-1.10479	1.13411	-1.47602	0.0686308	-2.20745	0.414053	1.65517	0.0839105	0.70292	1.07227	-0.145095	3.1072	0.0562814	1.1094	-0.360354	0.885953	1.14575	0.468628	-0.737545	0.06569	0.645345
CKAP2L	-0.39848	0.923169	0.295205	-0.611261	0.93351	-0.490998	-0.396594	0.76785	0.881657	2.09559	-0.392717	-0.0200519	-0.190631	1.52259	-0.758809	0.229589	0.300713	0.113507	0.528568	1.5426	1.80037	-1.12085	-0.774641	-2.06392	0.782504	-1.48016	0.222514	0.155018	0.535272	-0.648191	-0.973495	-1.75595	0.157131	0.067068	2.18258	-0.985168	1.16613	0.832618	-0.729979	-0.32038	0.68814	-0.89193	-1.29917	-0.340078	-2.84929	-0.90393	0.847594	-0.191038	1.42962
CKB	0.917324	-0.738628	-0.279772	-0.161649	0.618018	0.0082207	-0.108128	0.379728	-0.0960275	-0.85855	-0.680632	-2.39604	-0.141544	1.51601	-0.55863	-0.138169	-0.0971103	-0.713089	-0.536841	-0.122862	-0.431871	0.321925	0.592161	0.722031	1.39945	-0.872882	0.678683	0.801519	-0.352517	-0.583751	-0.880966	0.0648671	1.52244	-0.298861	-2.38168	-0.0620383	0.709456	0.211544	0.508221	-0.243246	-0.171823	-0.717464	0.372801	0.125502	0.176477	4.40473	-0.885408	0.100926	-0.796493
CLDN1	-0.530111	0.905641	0.780447	0.0397157	-0.45616	1.84985	-0.84935	0.454555	2.71881	-0.850116	-1.33987	1.5008	1.32086	-1.10234	-1.82501	1.95557	-0.560496	-0.0143927	-1.07868	1.81957	1.57431	0.0374781	0.428939	0.851425	0.584425	-0.942557	-0.084167	-0.40764	-0.757555	-0.137676	0.0644769	0.110214	-0.64738	0.244847	-0.871775	-0.178347	0.275734	0.373834	2.44489	-0.0536496	-0.0820171	-0.132109	0.929132	0.529538	-0.622579	-0.443737	-0.403378	-0.457977	-1.87501
CLEC3B	-4.13204	0.846145	-0.680473	-0.614693	0.0211838	-0.233445	-0.560388	-1.00549	-0.490129	-0.77654	-0.674257	-0.141662	-0.0913422	-1.8901	0.331604	0.153341	-0.087041	1.34624	0.209407	-0.0185529	-0.338977	0.354364	0.748623	1.70264	-0.345523	0.124566	1.31071	-0.156546	2.1966	-0.0515312	-0.992426	1.02585	-0.14815	1.07188	-1.70234	-0.851002	-0.823137	-1.05726	-0.390452	-0.108462	0.0896181	-0.818582	1.49621	0.405776	-0.438047	-1.16093	0.145633	0.0218039	-1.00641
CLGN	0.899797	-0.482439	-2.18814	-0.83246	-2.78036	-0.180377	1.00052	-0.488861	-0.15417	-2.0391	1.00777	0.706515	-1.20164	-2.78501	-0.367147	-1.72783	1.43681	-0.93922	-1.78224	-1.3797	0.678914	-0.338081	-0.312203	0.774718	-0.765343	-0.26895	0.353586	0.37679	-0.171937	1.25247	-0.501647	0.356463	0.404847	0.0141102	-0.668344	1.19225	-0.269968	-1.01994	-0.0889081	-0.149552	1.73279	-0.161658	0.39673	0.764437	0.367877	0.0695938	0.477506	0.328552	-2.02916
CLIC6	1.07325	-0.718825	-0.701532	-0.698803	-0.714657	-0.607145	-0.539689	-0.444134	0.907239	-0.845204	0.451903	-0.685716	-0.382109	-1.68607	-0.763132	-0.814011	0.354842	0.192868	-1.20838	-1.6517	-0.225201	1.55151	0.733128	1.29473	-0.698361	1.50991	1.05507	-0.258022	0.49052	-0.563649	0.47208	0.355685	-0.915561	-0.0135913	-1.39523	0.9021	-0.885883	-0.984546	-0.780357	-0.322467	-0.353859	1.60642	-0.302114	1.99854	-0.557397	-0.400743	-0.62651	2.11199	-0.863869
CLSTN2	0.318695	-0.0101056	-0.96933	-1.35176	-1.58442	-0.786781	0.630369	-1.2841	-0.598818	-1.54501	1.04312	0.547166	-0.192534	-1.98029	1.05061	-0.858087	0.321825	0.131037	-1.65848	-2.28606	-1.69978	2.01754	-0.380005	0.70808	-0.969376	0.449949	0.775847	-1.01156	0.883891	1.11124	0.817065	0.482745	1.99974	1.81069	-2.44375	0.954746	-0.964597	-0.437058	-1.18667	-1.40289	-0.497031	0.35281	0.338671	0.787519	-0.0801949	-1.14372	0.199359	0.822782	-1.59539
CLU	-0.685156	0.617508	0.280283	0.994894	-0.527899	-2.11395	-1.21618	-0.368847	0.66312	-1.38098	-0.152512	1.0639	-0.330487	-2.33968	-0.417797	-0.724175	1.38787	-0.661698	0.401284	-0.420075	-1.13378	1.49032	0.835142	0.379323	-0.458549	-0.393259	0.23249	0.889765	-0.736452	-0.778158	1.49112	0.151605	1.33051	0.792969	-1.12849	-0.171015	-0.725132	0.240296	1.59217	4.34846	0.855264	1.47701	0.224786	-0.738135	-0.474577	-0.868545	-0.717997	0.148897	-0.44948
CLUL1	-0.427856	0.485548	0.83242	-0.666429	0.806295	-0.246408	0.183193	-1.30093	0.135396	0.831379	0.575985	-0.373927	0.616699	-0.409657	1.10712	-0.0890318	0.993304	-0.741916	-0.694481	-0.121257	-0.40386	0.609105	-0.116842	1.54875	-0.145406	0.784676	0.543461	-0.741015	-0.853151	1.32161	-2.67532	0.607361	-0.217718	0.0399387	-0.877321	0.130908	-0.0151803	0.512503	-0.96158	1.5281	-4.19751	0.871784	0.012516	0.11629	-0.969439	1.94398	-1.31758	0.67583	0.305675
CNKSR3	1.04866	-0.537684	0.855336	0.227857	-0.158484	-1.09563	-0.867168	-0.212637	0.53882	0.403076	-1.08729	0.77539	-0.107056	0.698273	-1.54011	0.490599	2.04081	-0.232091	0.465772	0.831022	-0.217159	-0.459169	-0.74303	-0.566312	0.495004	-1.37116	-0.180229	0.0902097	0.114516	-0.691022	-1.11221	0.116354	1.13499	-0.535847	0.946652	-1.7171	1.73533	0.734426	-0.58622	1.27576	0.0296762	-0.164095	-0.327417	-1.20835	-0.504737	0.624624	-0.0752027	-1.33566	1.17773
CNTN1	-0.486634	0.837066	-1.60018	-0.899636	-1.08184	1.23845	0.0336811	-1.11804	0.586252	-0.996176	-1.80529	-0.740399	1.16741	-1.00591	-1.66057	-0.0378011	-0.625027	0.0451811	-2.06343	-0.613216	0.803103	0.625163	2.55078	-0.211766	-0.415224	-0.349715	1.02783	0.194162	0.197032	0.419773	1.30788	1.43936	0.00185062	0.10617	1.40182	0.788936	-0.78829	-0.895974	0.153645	-1.89833	0.1243	0.0148229	1.7674	0.0641837	-2.32568	-0.269653	0.486832	0.174504	-1.64211
CNTN4	0.567856	-0.642312	-1.31909	-0.692533	-0.652477	0.37563	-0.694161	-0.425514	1.46092	-1.2206	-0.624393	-0.579393	1.25583	-0.619717	-0.778396	0.221679	-0.453382	0.393884	-0.563618	-2.30215	-1.82657	0.526878	0.804682	0.483788	-1.8055	-1.12544	0.879694	0.105003	1.31066	0.443959	1.00597	0.958177	-0.953284	0.40861	-0.219964	0.268792	-1.00315	0.661905	-0.717042	0.473749	0.237916	-0.0266019	0.592922	-0.263878	-1.40514	-1.72417	-0.376034	0.0357493	2.11244
CNTNAP3B	-0.379092	0.952551	0.802698	-1.16638	0.502449	-0.80103	0.131656	-1.05809	0.624787	0.0419407	-0.791181	-0.430859	1.31735	0.638661	-0.747516	1.5396	-0.243217	0.851912	-2.32242	1.10288	1.43779	0.821838	0.0372913	1.69666	-2.10219	-0.257962	0.0817095	0.325549	1.10596	0.379604	-0.980884	1.83591	0.947742	0.818648	-0.397856	-0.366024	0.070976	1.68655	0.872069	0.6861	-0.408872	-0.0948187	1.78633	-0.494423	-1.29556	-0.00102587	-1.33354	-0.125896	0.816113
COCH	1.12457	-3.11644	0.00169486	0.918306	0.677613	-2.84667	-0.39279	-0.395081	1.27141	1.19508	0.166126	3.91674	1.27811	1.80695	0.852301	0.534383	1.06718	0.109817	1.34612	2.40875	1.1533	-0.206805	0.548111	-0.162771	1.15944	-0.960287	-0.0917191	0.190248	0.348923	-0.663935	-0.605118	-0.419653	-0.987349	-0.227577	-0.0564787	-0.873022	0.613644	1.14182	-0.482268	0.634252	0.16414	0.0102003	0.0626635	-0.365101	-2.82638	0.457183	-0.287189	0.105762	0.742167
COL11A2	-0.645639	1.32618	-1.16168	0.972829	2.66388	-0.102502	0.981925	-0.735106	0.654476	0.73792	-0.639413	-1.80505	3.0029	1.61811	-0.617398	0.427985	-0.0205921	-0.384532	-0.201653	0.0374053	-0.0160203	-0.642454	-0.863286	-0.340118	0.791283	-0.411416	-0.286983	-0.53153	-0.191834	-0.487885	-0.0063461	-0.204232	-0.616377	-0.311414	1.25511	0.0345541	0.607511	0.161355	0.0476202	1.01058	-0.646408	-0.693277	-0.342686	-0.285099	0.335567	4.82395	0.158804	-0.5002	-0.0379142
COL13A1	-0.627213	1.09678	-0.0546364	-0.163403	1.82642	2.35949	0.274162	0.550318	0.129286	0.00488908	-1.21112	-0.966915	1.16817	-1.27346	-0.104576	0.373271	-1.20203	-0.135089	-0.0217184	-0.982918	-0.93946	0.679117	0.511425	-0.620482	-0.309305	-1.96265	0.0585986	0.817876	-0.333474	-0.239901	-0.895807	0.263805	-0.729924	0.114377	-0.520813	0.137532	0.506253	0.598144	1.59017	0.75285	-0.485293	-0.153722	2.03529	-0.271438	-2.07258	2.66097	1.55139	0.153873	-1.19526
COL14A1	0.0552433	-0.111815	-0.965655	-1.39917	-0.56582	-0.487096	0.256405	-0.436931	-0.129226	-0.88988	-1.28969	-1.05532	0.736971	-2.29865	-0.450081	-0.528598	-1.312	0.265843	-2.04857	-2.51097	-1.27464	1.07985	-0.129987	1.60339	0.140863	0.0547345	1.18657	0.169709	1.49269	1.41137	-0.0484515	3.56558	-0.148373	1.20411	-2.24458	0.801531	-1.22657	-0.606939	0.249419	-1.07637	0.224676	-0.466407	2.27996	0.248121	-1.05623	-0.855692	-1.06835	0.103505	-0.321662
COL17A1	-0.494822	0.939873	-0.563382	-0.239119	-0.192986	0.0180853	0.151449	-0.222006	-0.107197	-1.88686	-1.25142	-1.10097	0.678956	-1.40943	-1.26873	-0.500758	0.292367	1.11601	-1.15021	-1.61537	3.32187	0.26894	-1.02625	0.435747	-1.30387	-0.144059	0.0708785	-0.801169	1.35106	0.0375503	0.229734	1.65827	-0.990974	0.214278	-0.752755	1.08799	-0.603315	0.266632	-0.137332	-0.120067	0.668201	0.790014	0.623113	0.43793	-0.609674	-2.05691	0.663392	-0.406608	-0.696897
COL1A2	0.73782	-5.53483	-0.86581	-1.3283	0.313013	1.09693	0.533768	0.284896	0.163313	0.311877	-2.63918	-0.548695	1.5325	-1.31434	-0.819077	0.285309	-1.33469	0.360867	-0.833673	-1.87662	-1.23055	0.720893	0.673402	0.343911	-0.522142	-0.916106	0.42084	0.311627	0.545655	0.48906	1.54996	1.45527	-0.0147871	0.770054	-2.28433	1.4045	-0.0385765	0.202925	-0.0948192	-0.51042	0.328673	0.643891	0.70643	0.255254	-0.332926	-0.899718	0.921167	0.273138	-0.839717
COL22A1	-0.493875	1.14001	2.14365	2.59599	-0.122302	-0.0857199	-0.0499828	-0.426156	2.02903	1.52357	-1.59184	-0.782528	1.16279	-0.812109	-0.70187	1.53164	-0.956997	0.116148	-1.0278	1.39182	-0.378126	-0.492706	-0.295191	-3.62041	1.53448	-0.939307	-0.459805	0.797626	-0.175079	-0.977104	0.154973	0.421721	-0.660502	-0.191651	2.43827	0.16356	0.607525	1.39807	-0.150323	3.34346	-0.291182	0.536247	-1.21397	0.236116	-0.677642	-1.4623	0.369918	0.256539	0.897309
COL24A1	1.04246	-2.90855	1.1527	-1.49462	0.248731	1.14173	-0.388516	-0.23109	1.05919	-1.23677	0.955991	-1.05878	1.67601	-1.90085	1.05569	-0.180546	-0.468904	-0.0895277	-1.42324	-2.30377	-1.48087	0.503867	1.18316	-0.161374	-2.62771	0.727685	0.890745	-0.605834	0.0179868	0.341597	0.776124	0.321531	-1.16774	0.410863	-1.53008	0.123108	1.56001	1.02298	-0.137464	0.357462	-0.161532	0.249371	0.237819	0.772227	-1.95702	-2.64546	1.33476	0.384121	-1.89315
COL25A1	0.228699	0.111912	0.205975	-0.86484	-0.0296729	-0.199558	-0.104269	-0.338099	-0.0401227	-1.53241	-0.231298	-2.69983	-0.0875571	-1.50652	0.696771	0.07361	-0.827672	0.133367	0.343877	-2.70344	-2.70486	0.650512	0.620585	1.60402	0.296411	-0.197557	0.808873	-0.0775013	1.06956	0.261469	-0.820595	1.39332	-0.823784	0.689418	-0.768793	-0.921248	-0.434137	1.96414	-2.67811	-0.248947	-0.798872	0.268612	1.58127	0.735615	-1.50905	5.3597	0.647802	0.31109	0.397536
COL28A1	0.334193	0.0807091	-0.262968	-0.739075	2.14706	0.194333	-0.390099	-0.762271	1.21078	-1.53055	1.31172	-1.30462	0.238896	-0.965172	0.704776	-0.412097	-1.58695	-0.3664	-2.8349	-1.23644	-4.68136	0.726509	-0.189593	-0.0700115	-1.45434	0.375045	-0.61253	-0.753201	-0.204781	0.534242	-0.181024	0.377703	0.64522	-0.0660395	1.63226	0.407833	1.46848	0.892302	1.84994	2.06889	-0.40687	0.328889	-0.613019	0.421944	-1.4823	0.366593	0.4638	-0.853391	-1.1422
COL4A5	-0.498866	0.711817	0.441704	-1.87665	-2.04343	0.375172	0.471206	0.212173	-1.07059	-0.510394	-1.12233	-0.00877653	-0.993367	-0.704634	-0.06414	0.0888206	1.18214	0.148988	-2.16929	-3.87227	0.551616	0.689843	-1.09879	0.0658634	-1.45562	0.338366	0.677237	-0.665253	-0.0994022	1.09769	1.51301	0.63787	0.215065	0.50757	-0.899757	1.99665	-0.652733	-0.0683557	-0.549783	-3.50036	0.680872	-0.478908	-0.898452	1.41541	0.107171	-1.41326	1.08155	1.25076	-0.318804
COL9A2	-0.551801	0.948282	0.239775	0.485911	0.585282	-1.13135	0.316692	-1.08748	0.176169	-1.02855	0.500315	-1.02881	0.324223	0.717461	0.176523	1.20739	-1.02109	0.506319	1.53814	1.16823	-0.0323247	-0.482444	-0.360526	1.08997	2.16272	-1.70612	0.230287	-0.791555	-0.864513	0.739096	-1.29742	0.22072	-2.36038	-0.236697	1.07277	1.36353	1.18477	-0.132134	-0.41973	1.79565	-0.950314	-0.42285	-0.931243	-0.613155	-0.964498	3.70865	-0.0541898	0.424005	-0.748072
CORIN	-0.789786	0.724066	-1.34514	-2.318	-0.10599	0.838678	0.100021	0.35652	0.281255	0.196449	-4.15293	0.025133	1.17361	-1.12232	0.0114843	0.826303	-0.667315	0.915908	-1.18318	-1.57704	-1.84258	0.296974	1.03727	-0.568016	-1.52555	-1.00821	1.11613	0.579714	-0.381074	0.164035	1.21632	0.346223	0.474275	0.306117	-2.18725	0.252686	-0.712638	-0.117621	0.302394	-0.796322	-0.206132	0.326558	0.42473	0.128019	-0.231056	-3.00263	0.163593	0.395872	-0.971236
CORO1A	-0.775665	0.689402	-1.07935	2.47545	-0.138992	-0.70527	-0.0521102	0.198974	0.600222	0.339927	-2.22443	-0.407739	0.905183	-0.779505	1.03338	0.55329	-1.01619	0.754743	1.80915	1.60413	0.766997	-0.901915	-0.434806	-0.325192	0.932435	-1.1815	0.426264	1.0271	-0.436305	-0.558166	-1.40517	-0.474917	-0.665105	0.660307	0.40271	-0.542534	0.431217	0.276001	-0.318773	0.668458	0.306842	0.0141629	0.0829832	-0.612871	-0.735011	-1.86586	-0.791279	0.18075	1.40303
CORO6	1.14511	-0.528404	-0.853811	-0.625402	0.20611	2.41448	2.06678	-0.91548	-0.614819	-0.722809	-1.72033	-0.0531248	0.686021	-1.33724	-0.264346	-0.997455	-0.332769	0.733697	-0.671239	-0.156646	0.903842	0.539224	0.261885	-0.0837127	-0.0597636	-0.820801	1.33621	-0.565796	-0.15394	2.41568	0.698236	-0.336996	0.928784	0.613058	-1.08554	0.0263297	-1.17598	-0.736027	-0.365577	-0.430758	-1.03948	-0.175731	0.0531116	0.900362	-0.0697647	-0.668989	2.46837	0.289315	-1.55833
COX6C	0.783179	-0.853522	-0.193402	-0.0664186	0.0808329	-0.609007	-0.686734	-0.613957	-1.25164	-0.427368	2.85623	1.87376	-0.717867	-0.482063	1.64644	-1.12063	1.27145	0.562675	-0.0421105	-0.451324	-0.57166	1.95151	0.710189	-1.03136	0.2874	1.94801	-0.720339	-0.00613732	0.499304	-0.147348	0.082544	-0.909174	0.252335	-0.617953	-0.950515	0.505234	-0.687202	-1.04147	-1.15909	-0.732131	-0.546133	2.50246	-0.463799	0.512443	1.63922	-1.94371	-0.596201	-0.380933	-0.893696
CPAMD8	0.924635	-0.403496	0.717372	-0.341685	-0.498679	1.72826	-0.00703946	0.818256	-0.104892	0.828188	-0.989881	-0.0144496	0.23261	-0.064698	-0.275273	1.4496	-0.266999	-0.189229	0.292651	1.12894	-0.653669	0.0522583	0.19834	0.580518	1.21458	-0.857443	-0.343733	1.03483	-0.502952	-0.492079	-1.70307	0.488044	-1.64395	-0.371825	0.222302	0.49558	1.42602	1.15326	0.280625	1.84826	-3.82281	0.0263826	1.2501	-0.499346	0.611013	-0.00521945	-1.21247	0.665466	0.705129
CPED1	-0.563658	0.93472	-1.17454	-1.93172	-0.585025	-1.05519	-0.214671	0.354184	0.00348285	-0.199072	-1.48793	-0.782682	0.733006	-1.08405	-0.135568	-0.0145574	-1.75306	0.403461	-0.833231	-1.26587	-0.984145	0.298822	0.732012	2.31641	-3.21696	-0.0729546	0.783206	0.678787	1.65619	0.602472	-0.368052	1.90068	-0.161858	1.55481	-0.931397	-0.108839	-0.663827	-0.310944	-2.16101	-2.3269	-0.0224661	-0.212885	2.25469	-0.276276	-2.84264	-0.383301	-0.535764	0.264276	0.344224
CPNE7	0.0722899	0.383861	-0.0905014	0.210713	0.217835	-1.57663	1.67465	0.118864	1.25703	0.775191	0.00110944	-0.048558	0.678601	1.45519	-0.624001	-0.961821	-1.13324	-0.969289	0.587379	0.562955	0.00389432	0.208165	0.266834	-0.203484	0.957186	-0.104306	-0.000160433	0.184601	-0.250765	1.02329	0.410891	-0.888929	1.09829	0.241726	-1.25746	0.176192	1.32473	-0.180248	-0.679346	-0.218768	-1.13972	-0.0605446	0.135816	-0.332982	1.65361	-1.98104	0.387328	0.74519	0.0829077
CPS1	1.43593	-0.661246	-1.03197	-1.078	-0.455955	-0.410402	0.278588	0.0835878	0.956171	0.478406	-1.37523	1.05367	1.21401	-1.40847	-0.972152	-0.703198	-0.0824927	0.247683	-0.520017	-1.98971	-1.39455	0.799254	0.30049	1.0967	-0.0124159	2.20106	0.593044	6.32603	0.389043	1.72805	-0.507446	1.09961	-0.605461	0.586126	-2.05391	0.133047	-1.46334	-0.320399	-0.757501	-1.18245	-0.463177	-0.372089	0.776513	2.57313	-0.972653	-1.09021	-0.225442	0.124423	-1.21944
CRACR2A	-0.290224	0.837183	-1.92455	-0.416031	-1.4968	-0.71422	0.894937	0.112227	0.875824	-1.49551	-1.23041	0.915296	-0.590347	0.0518463	0.662278	-0.284992	0.627427	0.744055	0.233463	-1.68941	0.223897	0.516497	-0.425813	-0.0398827	0.52545	0.6178	0.435278	-0.434744	1.73152	0.107351	0.387201	1.02975	-0.404027	0.758176	-1.45109	0.132109	0.30527	-0.0714424	0.443429	-1.38371	0.957875	0.00290533	-0.140666	0.413142	-4.8283	-2.48476	-0.387116	-0.552314	-0.211826
CREB3L1	-3.86768	0.794332	-1.84574	-1.47985	-1.55181	0.206522	0.918413	0.415542	-0.0430933	-1.45565	-2.95136	0.710381	0.00123744	-1.82159	-1.623	-0.299482	-0.42389	0.284914	-0.84781	-1.11976	-1.33504	-0.0778004	0.734739	0.821115	-1.27122	-0.00583399	0.13355	-0.0159078	1.05412	0.104358	0.537614	0.934704	1.43381	0.246533	0.425076	0.596779	0.436615	-0.364415	0.913735	-1.00267	0.517119	-0.202434	0.696882	0.976448	-0.669452	-0.0800543	0.942216	1.03797	-1.6796
CREB5	-0.42376	1.10058	0.0635515	-0.243176	1.65282	0.928417	-1.01164	1.03391	0.3465	0.110646	-2.48586	-0.908415	1.74565	-0.569285	-0.7597	2.25012	-1.29374	0.229543	-1.07414	-1.74999	-0.607976	0.00105284	0.050272	0.807271	-0.783597	-1.51692	-0.225301	0.651156	1.97329	0.110193	0.251252	1.26739	-0.984178	0.265835	1.97685	-0.0709316	1.18127	0.382901	3.18023	1.53377	-0.344293	-0.638249	0.105124	-0.205568	-1.47927	-0.83073	-0.777936	-0.801184	-0.82685
CRISPLD1	-0.0931742	0.554108	1.47975	-0.156414	1.73924	-0.582219	-0.687167	-0.958888	0.630271	-1.84082	1.79445	0.28229	1.75046	0.324499	1.09949	-0.696228	0.25527	-0.78709	-0.348658	0.582947	-1.69634	-0.0915972	-0.570005	0.542022	-0.425146	0.704255	0.288234	0.130502	-0.227924	0.0409413	0.310263	0.923618	-1.13729	0.0221094	0.687452	-0.280089	0.0739942	0.662211	-0.802811	0.116787	-0.388028	2.80581	0.933192	-0.439825	-0.0899043	-1.42795	-0.530699	-0.191483	0.486384
CRYAB	-0.646937	0.947286	2.4174	0.112025	2.43481	0.852184	-0.314837	-0.687575	0.0169029	-0.49276	-1.54903	-1.17941	2.38273	2.12188	-1.06968	1.9251	-1.29886	0.192738	-0.0612769	2.42871	-1.24743	-0.851028	0.586914	2.09084	2.71929	-1.25024	0.479238	-0.303892	0.394412	-0.294342	-0.211813	0.510249	-1.12668	1.01422	-1.13276	-0.563515	-0.0737277	-0.180619	1.11178	-0.811693	-0.710242	-0.47723	0.982234	-0.921441	-0.462837	-1.23832	-0.738658	-0.345512	-0.64946
CSF2RB	-5.54101	1.35008	0.906513	0.964713	0.204856	-0.654372	0.0331975	0.468349	2.59086	0.151052	-1.64525	-0.534141	0.524222	-0.481844	0.822792	0.969085	-1.51288	0.224386	0.684696	0.946684	0.860777	-0.46934	-0.343061	0.0669785	-1.07742	-0.892	0.0686912	0.884221	0.0822232	-0.718226	-0.905791	0.506459	-0.795155	0.305934	5.31425	-0.228401	2.42713	0.514483	-0.361872	-0.513916	0.351664	0.135262	0.588294	-0.167051	-2.10576	-1.12001	-0.915487	-0.271458	0.724979
CSTA	-0.521465	1.00782	-0.555717	-0.209379	-0.191579	-0.18134	-0.489759	0.420262	-0.461298	0.0531053	-1.16381	2.15847	-0.208331	-0.99456	-0.623901	0.0763425	-1.82735	-0.258137	0.329646	0.11845	0.604917	1.2927	-1.00056	0.0654376	-0.0275311	-0.746163	-0.18059	0.204669	-0.714849	-0.775242	-1.50882	0.00208206	-1.23213	0.0210295	2.67093	-2.17091	0.0510435	-0.426034	-0.201865	0.597351	3.68466	-0.0320376	-0.029225	-0.859141	-0.00472844	-0.977329	-1.33348	1.23628	0.208621
CTHRC1	-0.546828	0.740102	0.718197	-1.06474	0.581178	0.73684	0.45359	0.294038	0.706354	-0.191431	-3.55815	-0.701378	1.61723	0.630117	0.434657	0.164423	-2.32546	0.330715	0.825648	0.632168	-0.202581	0.710848	0.827095	-0.635237	0.203012	-1.15776	0.0297632	0.941128	0.0343135	0.250245	1.23628	1.04492	-0.528839	0.256301	-1.11156	0.848177	-1.00503	0.304673	-0.624387	0.793534	0.364997	1.07687	0.260619	-0.591932	0.123736	-3.29172	0.477117	0.398903	-1.06107
CTSV	-0.485658	1.11716	1.11946	0.62132	2.24215	0.155336	-1.29646	0.804264	0.661615	0.822287	0.0905636	0.629647	0.538335	0.779815	-0.920001	2.45005	1.1955	-0.103462	-0.0916621	2.31175	1.9455	-0.116174	-1.31073	-1.20959	4.88981	-1.23439	-0.777581	-0.327699	-0.294864	-0.735683	-1.44895	-0.444185	-0.538427	0.264131	1.2318	-1.21851	0.937101	-0.135396	0.131632	-0.397693	0.798652	-0.38343	-0.964584	-0.629034	-0.423153	1.04646	-0.151039	0.122433	-0.573195
CTTNBP2	0.357505	-0.322977	0.0338648	-2.24529	-1.18754	-0.156533	0.0858218	-0.704553	0.188267	-1.61444	1.20092	-0.495288	0.488504	-1.17467	-0.127733	-0.327763	-1.34608	0.105495	-3.5244	-0.951716	-1.61284	0.911569	0.452907	0.932609	-3.52514	-0.0905912	1.12024	0.223557	0.936751	0.855692	0.0284162	1.39985	-0.215706	0.886461	-0.917615	0.609563	-0.177638	-0.542321	-0.232294	-1.4217	-0.225321	0.793398	1.21748	0.14642	-2.18482	1.70324	0.594648	-0.060747	-1.40879
CX3CR1	0.966346	-3.37482	-0.956672	-0.456623	-1.08864	0.296633	-0.345704	-0.989381	-0.0932919	-0.809716	-0.730612	0.303523	0.328403	-1.30291	-0.426896	-0.543665	-0.349433	0.633245	-1.36469	-1.99012	-1.99358	1.31802	1.03182	1.11191	-2.09675	0.194105	0.844	-0.330899	-0.377432	-0.652632	-0.554111	0.749156	1.00573	1.35058	-0.947088	-0.807615	-0.54707	-1.34604	-0.540486	-0.926214	0.362445	0.0536705	0.930476	1.11188	-1.99338	-0.823544	-0.241852	-0.0339054	-0.774976
CXCL10	0.903274	-0.633399	1.06837	2.3016	0.683395	-0.962286	-0.0760309	0.96933	1.0529	0.626438	-1.77687	-0.41256	1.10289	0.478226	0.638195	0.0857774	-1.62486	-0.0885017	2.2446	2.14589	0.535626	-1.00998	0.134884	-0.303671	-0.280099	-0.322659	-0.256084	1.84349	-0.782506	-0.480995	-1.61057	-1.72843	-0.702401	-0.244962	0.365968	0.120589	0.583461	1.49502	0.485397	-0.307297	-0.113275	0.121066	-0.902355	-0.759412	-1.93351	-0.790632	-0.90608	-0.389054	2.05145
CXCL11	-0.506409	0.946515	0.26525	2.30373	0.538989	-0.464607	0.190472	1.1149	0.805828	0.548135	-2.05704	-0.424389	0.865676	0.304371	0.809296	0.222917	-1.96548	-0.418623	1.76027	1.08448	0.638386	-0.868336	0.188919	-0.425602	-0.754049	-0.275172	-0.206439	1.97139	-0.45793	-0.343312	-1.88533	-1.68901	-0.815799	-0.38094	0.471077	0.361765	0.142459	1.31381	0.501102	-0.921507	-0.155098	0.195131	-0.626824	-1.06884	-2.42527	-0.655347	-0.763455	-0.410552	1.54973
CXCL14	0.852561	-0.657245	-0.625987	-1.04452	-0.252668	-0.207592	0.58808	-0.947555	0.863997	-0.801501	-0.982274	-0.804121	-0.249508	-1.46536	-0.537978	-1.23938	2.34779	0.0118721	1.01344	-0.592894	-0.46545	0.926715	0.0903947	0.754907	-0.286803	1.04518	1.59577	0.314594	0.183932	1.15481	-0.729178	0.499772	-0.233873	1.76435	-0.687682	-0.258174	-0.999082	-1.14948	-0.818424	-0.135628	0.0636317	0.0363793	0.968599	0.0527617	-0.955586	-3.89207	1.7146	0.899323	-0.52213
CXCL8	-0.107543	0.70619	1.48098	-1.24124	0.714168	1.35174	-0.452354	0.922031	1.70906	-0.0740393	-2.08165	-0.437005	0.725728	0.0664507	-1.09227	4.14749	0.107725	0.941539	0.476799	0.21751	0.90107	-1.57321	-0.708989	-0.921359	0.0598822	-2.02439	0.00101439	0.505561	-0.554991	-1.50975	0.0970937	-0.00499763	-0.757613	-0.077039	-0.719678	-0.851727	1.48158	0.634331	0.556035	-0.699673	0.142404	-0.413852	0.0577868	0.101881	-1.20003	-0.896052	-0.112363	0.411467	0.124528
CXCL9	-0.265939	-5.86891	-0.916612	1.1327	1.28032	-0.435792	0.655813	1.25309	1.25663	0.925371	-0.984861	-0.744441	0.77638	0.397921	1.4878	-0.244876	-1.49239	0.0313271	0.973884	0.677204	1.4408	-1.02343	-0.633637	0.0937889	-0.162876	-0.211042	0.136375	1.88871	-0.415378	-0.117645	-1.55454	-0.922043	-0.360794	-0.0147766	0.344299	-0.0144877	0.212482	1.01594	0.256965	-0.289115	0.334766	0.0718986	-0.22906	-0.94052	-1.57458	-0.567154	-1.2509	0.0303297	1.83764
CYBA	0.560195	-5.58715	0.159323	1.24034	-0.205142	-0.970998	-0.314385	-0.0697977	0.168473	0.909713	-2.30504	-0.382943	0.477221	0.580439	0.778581	1.24265	0.7028	0.253909	2.01704	1.63632	1.17627	-0.360253	-0.520678	-0.391047	1.12058	-0.173496	0.316767	0.338839	-0.241425	-1.07285	-1.32626	-0.871861	-1.01762	0.571411	0.0497988	-0.390541	1.06315	0.47435	-0.333468	-0.0347578	0.00966535	-0.623761	-0.181493	-0.556568	0.0429811	-0.683475	-0.162913	0.466038	0.652394
CYBB	-7.49905	0.476043	-0.84984	1.05998	0.6283	-0.835774	-0.43985	1.12163	0.852651	0.261681	-2.19891	0.111602	0.429099	0.19896	1.26447	0.386193	-1.34331	0.208607	0.73677	0.626884	0.747712	-0.556859	0.020143	-0.273071	-0.908457	-0.766249	-0.183922	1.58912	0.178015	-1.05755	-0.660467	0.237877	-0.107077	0.765427	-0.0941433	-0.356349	0.0188742	0.688799	-0.445483	-1.15212	0.24988	0.187427	0.260409	-0.747128	-1.57644	-2.49471	-0.64929	0.365578	1.38131
CYP26B1	-0.418072	1.08594	-0.385644	-1.06457	2.40141	0.458301	-0.649461	0.81142	2.36051	1.73413	-1.83472	-1.19116	2.0856	2.16469	-0.053645	-0.0169384	-0.738601	0.167741	1.10539	-0.867084	2.30959	-1.44479	0.158623	1.45585	-0.542728	-0.861428	0.250064	0.746748	0.452474	-0.0782458	-0.214066	0.0612617	-1.54484	1.26834	0.820813	-1.38823	0.777341	0.33844	-1.06953	1.70384	-0.821452	-0.475715	0.436334	-0.434989	-2.40791	-1.16451	-1.03152	-0.391306	0.664488
CYP39A1	-0.419018	0.977478	1.19877	0.0480114	1.39669	-1.41	-0.981311	0.796885	1.24803	0.335715	-1.3253	-0.448369	1.54641	-1.44037	-1.28667	1.26342	2.16237	0.34977	1.57993	0.727133	-0.283134	-0.386502	-0.782896	0.147182	-0.185009	-0.329722	1.04816	1.42029	-0.167246	-0.0732524	-0.859451	0.63938	-0.884136	0.0472561	2.48009	-0.871134	0.761105	0.199303	-0.23916	1.11869	-1.25161	-0.968388	0.952265	-0.793584	-0.37326	0.171759	-0.850177	-0.178137	1.21409
CYP4X1	0.883069	-0.463542	-1.83034	-1.78431	-0.493519	-0.405471	1.57169	-0.846607	0.0989279	-1.3802	0.765845	-0.957634	-0.689387	-1.84292	-0.581366	-1.33988	1.34352	0.178756	-0.975074	-4.11638	-0.739191	0.162117	1.21847	1.05089	-2.26025	-0.842172	0.850437	0.935816	-0.529393	-0.0617237	-1.21738	0.724458	0.331574	-0.171104	-0.292531	1.44971	0.133604	-0.148838	0.264132	-0.263603	-0.431358	-0.100821	0.190843	1.24996	-1.42157	-0.486633	-0.368069	1.48115	-1.48353
DCLK1	-0.453239	0.967233	-0.646815	0.146172	-1.16246	0.401354	-0.524902	-0.676232	1.50423	-1.54876	-0.523831	0.667245	0.0980213	-2.19102	-0.459258	-1.06774	0.797703	0.111306	-1.03875	-2.04106	-1.73874	2.89328	-0.65464	0.0204516	-3.23507	0.218306	1.06063	0.329263	0.786412	0.708971	-0.381363	0.999704	0.945983	0.25191	0.752317	0.106997	-1.06459	-0.629835	-1.18622	-0.479947	0.534555	-0.782559	0.803381	0.838134	-0.6248	-2.04218	0.28576	-0.0540534	-0.594272
DDIT4L	0.467868	-0.108915	1.54949	-1.79363	1.14657	-0.824401	0.689473	-0.330854	0.43335	-0.724822	-0.267663	0.896032	0.997866	-0.660442	-0.899493	0.373046	1.37469	0.329949	-0.557322	-0.609821	-0.787903	0.0554786	-0.382575	0.00432112	-0.561614	-0.490079	0.692263	-0.179523	1.69893	-0.185304	-0.408294	0.689935	-0.757586	1.234	-0.907347	-0.654543	-0.49625	0.498244	-0.508257	-0.259483	-0.352781	-1.12973	1.3447	-0.279018	-0.938775	-0.651729	-1.55982	0.373149	-0.362268
DERL3	0.709948	-0.917145	-0.281014	2.41879	2.0482	0.362236	-0.236814	0.814317	1.44169	0.879616	-1.77337	-0.26494	1.043	0.0807273	2.34442	-0.729832	-0.905696	0.597254	1.37801	0.983224	0.131985	-1.51442	-0.28482	-1.20831	0.67003	-1.62479	-0.498704	1.16138	0.278807	-1.66738	0.787404	-1.30495	-1.07285	-0.144135	-0.883355	-0.470537	0.332327	-0.00880225	0.574918	-0.74827	1.11845	-0.361899	0.78147	-1.20586	0.0597649	-1.30717	-0.0933368	0.407118	0.497438
DGAT2	0.909009	-0.56334	1.54064	0.64212	1.17719	-0.536449	-0.609443	1.29493	1.15849	1.95667	-0.242429	-0.684038	0.553392	2.39832	-1.35673	0.512223	-0.0779673	-0.61781	1.06443	2.0428	-0.696908	-0.871154	0.0196708	2.68355	1.29953	-1.46118	0.142191	0.0547477	0.784558	-0.223234	-2.29679	-0.899818	-0.886676	1.58108	1.46793	-0.539731	1.12892	0.478821	-0.237175	0.401216	-0.598687	0.344844	2.22274	-0.692791	0.456883	-2.18	-0.952785	0.159121	0.642543
DIO2	0.861288	-0.509497	-1.51627	-1.81616	-0.85747	1.16854	0.2873	0.87213	0.575098	-0.806797	-1.67752	-0.334721	0.485256	-0.838339	-0.880537	0.20154	3.32211	1.36319	-1.07182	-2.37506	-0.569709	0.0618808	-0.617926	0.34449	-0.0731285	-1.21633	0.514337	1.19781	0.883402	0.0682949	0.447219	0.642212	-1.00871	0.155632	-0.929113	0.00290733	0.397033	0.103975	1.70353	-2.10204	0.471066	0.120224	0.490458	0.130551	-0.817373	-4.48869	-0.117577	0.34628	-0.283835
DIRAS1	0.442302	-4.95778	1.37086	-1.63802	0.838927	0.171039	0.0277236	1.28017	-0.380325	1.21857	0.0815579	-1.84397	0.808306	0.809896	0.299029	0.949078	0.674863	-0.874382	0.848452	1.62106	-2.03751	0.834735	-0.646112	-0.492811	1.43289	0.146427	-0.31752	0.608718	0.181115	-0.759333	0.864532	-0.016169	1.03157	-0.428568	1.3239	-0.401592	-0.891219	1.48993	-0.862301	0.699826	-1.07948	0.701436	-0.417938	0.141927	-0.945567	-1.86291	0.634391	-1.13495	0.413466
DIRAS3	-3.09102	-3.33537	-0.109024	-0.936474	-0.444432	0.406265	-0.474085	-0.270162	-0.117638	-0.118135	-0.947867	-0.154795	0.299258	-0.499303	-0.639158	1.24453	4.05469	0.0300557	0.409664	-1.41976	-0.81711	0.257336	-0.352493	0.588023	-0.135206	-0.0746908	-0.0322759	0.269845	0.271295	-0.0861866	0.00377067	0.698575	-0.0245947	0.627203	-0.412034	0.122177	-3.06135	0.190718	0.586712	-0.465747	-0.475153	-0.0340707	0.535477	0.639624	0.995964	0.893122	0.0466315	-0.381795	0.524328
DISP2	-0.173658	0.575398	-0.887202	-0.7555	-0.682288	-0.713101	-0.22431	-0.542069	0.375516	0.107687	-0.820379	-0.147786	-0.584711	-0.411948	-0.924716	0.1199	1.39346	-3.40359	-0.510726	0.00673502	1.00448	0.326961	-0.45524	0.0342752	-0.256165	-0.794619	-1.33929	-0.324576	0.624282	-1.15583	-0.766553	-0.267615	2.47393	-0.154981	-0.0932364	-0.947861	0.530363	-0.633311	0.114913	-0.446184	-0.553193	0.925743	0.135004	-0.0314092	-0.40884	-0.299855	0.443192	0.418178	-0.584702
DLG2	-3.01932	0.969593	-1.39819	-1.43467	-0.818473	-0.633845	-0.612429	-0.713105	0.41416	-2.16272	-1.51816	0.112815	0.286891	-0.730997	-0.326984	-1.03497	2.24854	-0.534279	-2.22755	-2.27184	-1.70018	0.705663	0.25516	1.16149	-1.37021	-0.315962	0.39919	-0.495102	0.0279287	0.137291	0.356112	1.42315	-0.567221	-0.13197	0.450544	-0.220128	-0.474106	-1.30558	1.90511	-0.965578	1.3461	-0.140718	2.275	0.0415431	-1.1181	-0.670975	-0.490684	-0.379101	0.0404212
DLGAP5	-0.443179	0.931176	-0.113886	0.985808	0.972279	-0.499784	0.207221	0.552471	0.949675	0.873668	-0.970622	0.101029	-0.246648	1.76707	-0.710838	0.823649	0.778202	-0.0148454	1.17178	1.13973	1.69133	-1.70412	-0.771972	-2.05611	0.874202	-1.41126	0.35022	1.21203	0.232925	-0.890089	-0.975351	-1.46577	-0.12218	-0.395813	1.44479	0.0154185	0.936874	0.340736	-0.425414	-0.473833	0.87917	-0.8855	-0.739818	-0.122063	-2.26215	-0.749641	1.3306	-0.323583	1.51846
DMKN	-0.477571	0.906381	0.688118	-1.2074	1.1233	-1.73643	-0.93635	-0.748182	0.034069	1.71884	1.06684	0.4589	1.09068	1.70269	-1.2747	0.714171	0.664493	-0.360608	2.51972	1.34244	2.22676	0.400137	-0.749517	0.0470171	2.75555	0.209741	-0.454032	-2.10943	-0.186991	1.68548	-0.140705	0.0769013	-0.19576	-0.104787	-1.09756	-0.153489	-1.57986	0.158994	-0.7812	-1.70839	0.299116	-0.973922	-0.292606	-0.316462	0.333111	1.5752	0.407682	-0.530367	-1.51528
DNAH2	-0.600002	1.08561	2.1731	-1.44979	1.72659	-0.907288	-0.816682	0.891756	-1.43083	1.65025	0.0970223	-1.47482	1.40758	1.86273	-0.765266	1.23226	1.48388	-1.38303	1.74324	1.47765	2.44174	-0.459319	-1.43375	0.440644	-0.587621	-0.0193346	-0.158179	-0.664134	0.268142	0.963538	-0.898959	0.437762	-1.24247	0.672746	-1.63254	0.0135745	-0.00511716	0.477759	-1.50334	-1.18264	-0.877415	0.1647	-0.123596	0.215436	1.51135	1.06292	-1.80615	0.682227	-1.79839
DNAH6	0.814659	-1.06259	-0.523158	-0.443487	-1.33367	-0.565985	-1.08805	-0.578316	0.634261	-3.85059	-0.84868	-0.753873	-0.776691	-0.721627	-0.613139	-0.299695	2.18339	0.661407	-1.26169	-1.09382	-1.94842	1.67714	-0.0787906	0.589003	-2.50322	1.14695	1.45053	-0.0275038	1.04587	0.608829	-0.573788	0.803943	-1.09031	0.66016	-1.09039	0.339146	0.588799	-1.91434	-0.642797	0.453428	-0.705417	0.332896	-0.147873	1.2863	0.0915528	1.13033	-0.0844988	1.23383	-0.34039
DNAH7	-0.603832	0.756572	-1.28548	-4.16405	-1.52233	-0.0801229	0.0435711	-0.0359646	-0.0457766	-2.07166	0.272807	-0.337321	-1.2623	-1.14954	0.559316	-0.816008	1.64619	0.35179	-2.00015	-4.20979	-0.717711	0.928572	0.231772	0.510404	-2.56929	1.03215	1.15722	-0.265544	0.692108	0.689069	-0.530572	0.658553	1.07472	0.213916	-0.223449	-0.334999	-1.30616	-1.26775	-0.268315	-1.42378	-0.228568	-0.0857985	0.0968663	1.18099	-0.608882	1.42706	-0.562128	0.539909	-0.965265
DNAJC12	-0.544455	0.838001	-1.84281	-1.42915	-1.22462	-0.85643	-0.456761	-1.23833	-1.33669	-0.681836	2.53224	0.28722	-1.03857	-1.68059	0.646937	0.0259748	1.13831	0.579489	-1.25914	-1.50369	-1.17357	-0.0153194	0.0139896	-0.90406	-0.83788	0.873311	1.2917	-0.709602	1.5539	1.06134	1.4982	0.444153	0.169934	0.804134	-1.52477	0.417806	-1.63217	-1.70782	-1.07392	-1.73542	0.961729	0.796462	-1.02937	1.21515	-0.0139341	-0.467957	0.738587	0.220951	-1.55752
DNAJC22	-2.69284	0.911871	-0.69859	-2.48189	0.131247	-0.0938776	0.939418	1.04413	-0.777609	-1.75711	0.380569	-0.48578	0.363014	-1.9705	-1.58628	0.383686	0.0920935	0.167206	-2.06	0.583816	-0.84841	-0.686339	0.77213	0.394292	-1.23534	0.993472	1.11436	0.483898	0.439588	1.0454	0.0165758	0.107835	-1.02885	0.425724	-0.17829	0.101252	-1.37176	-0.930999	0.139235	-0.856716	0.0730672	-0.927829	-0.92704	1.25087	-0.279642	1.42984	0.94168	1.2815	-1.76391
DNASE1L3	1.07492	-0.195931	-1.52365	1.12142	0.776258	-0.869014	-0.629812	-0.0740376	-0.374897	-0.0567151	-1.51998	0.785919	1.06679	-1.61476	0.00657545	1.26015	-0.931109	1.13255	0.642344	-0.427966	0.904565	-1.37221	-0.293999	1.37893	-0.655027	0.336396	1.22879	0.374453	1.25534	0.108034	-1.38294	1.34009	-1.22191	1.34947	-0.534073	-2.95449	0.295449	-0.848277	-0.647471	-1.47994	0.271107	0.0732026	2.46773	-1.63136	-0.219273	0.349585	-0.937606	0.255914	0.0575401
DPEP2	0.988384	-3.42169	-1.331	2.15669	1.2832	-1.04343	0.0536922	0.539793	-1.04661	0.747244	-1.56951	0.0654818	1.87903	-0.0304732	1.62539	-0.172708	-1.64869	0.820058	0.914736	-1.016	0.0121776	-0.0896239	-1.12826	-0.124313	-0.132385	-1.35128	-0.1405	1.22956	0.129166	0.733293	-0.45187	0.541832	-0.794751	1.56504	-2.69186	-0.931019	-0.691222	-0.0975955	0.539155	-0.767868	0.656562	-0.353793	0.766002	0.163092	0.962321	-1.48738	-1.65334	0.141532	0.53875
DPYSL4	-0.323807	1.05378	-0.419322	-0.646664	0.253806	-1.77473	0.0571218	0.0535082	0.222418	1.24033	-3.04038	-1.03069	1.60625	-1.02091	-0.802	1.9611	-0.582149	0.0294001	-0.0688216	-1.12941	0.913815	0.170894	-0.120901	-0.711779	0.283544	-0.30813	-0.113316	-0.24287	1.00743	0.0126639	0.0942816	1.55215	2.12929	0.556993	-1.20932	0.030979	-0.110197	-0.144166	-0.228567	2.05237	-0.319125	-0.148886	0.175522	-0.243689	-0.992412	1.80808	0.00824831	0.342952	-1.16806
DQX1	0.584557	0.229103	-0.531964	-0.293522	0.268665	0.267422	-0.157317	-1.04471	-1.03604	0.648199	1.37583	1.62733	-1.0384	-0.978283	1.1775	-0.974687	-0.182197	-0.442723	-0.841347	-0.424624	0.158783	0.594968	0.746277	-0.304711	0.188102	0.825782	-2.88248	-1.02512	1.954	-0.292518	0.0988627	-0.479968	-0.522568	1.43537	0.131845	-0.301697	-1.00825	-1.07289	0.287703	-0.0395487	-0.443226	-0.199282	0.127058	0.408946	2.8361	1.9172	0.555316	0.520494	-0.963112
DRC3	-0.0560352	0.406216	-1.99521	-1.0701	-1.13799	-0.559419	0.0363835	-1.57132	-0.523705	-1.75628	0.726931	-0.833992	-0.406104	-1.77305	0.93306	-0.606455	1.89844	-0.29184	-1.49725	-3.05612	-0.510941	1.14406	0.189606	0.883117	-1.70551	0.847273	1.06159	-0.682072	-0.545079	1.86431	-0.376691	0.411003	1.66328	1.40525	-0.577263	0.404945	-0.91142	-0.940441	-1.04856	-0.239355	-0.839159	0.120908	-0.768235	1.65838	0.0237256	0.802184	-0.494814	0.717057	-0.768619
DRP2	0.975842	-3.59862	0.255026	-1.32954	1.14367	0.318064	-0.22508	0.60418	-0.683125	1.16669	-0.488596	-0.472213	0.284615	0.349225	-0.396203	0.580634	-0.361189	1.48482	-1.13018	-0.641321	-0.571025	1.32245	-0.283561	-1.679	-0.796804	-1.0815	0.564264	1.36613	1.09807	-0.649499	-0.98372	-1.4147	-0.69923	1.86107	-0.756209	0.790618	0.948647	0.534631	0.323585	1.31236	-0.514008	1.03051	0.53221	0.478188	1.74844	-1.504	1.90774	0.629038	-0.352609
DSC2	-0.609438	0.783083	2.59333	0.70954	0.774894	0.653121	-0.446453	0.996631	2.08259	0.944265	-0.689473	-0.280202	0.556977	1.40828	-0.138859	1.71125	-0.123262	-0.0478584	1.20597	1.23574	0.0523438	-0.324987	0.316209	-0.198755	-0.173811	-1.90477	-0.212574	0.149671	-0.327661	-0.0763288	-0.968409	0.166178	-2.15559	-0.254758	2.4901	0.391293	0.78987	0.914627	0.111876	3.69381	-0.0133771	-0.388474	0.31939	0.271197	-1.00528	0.390727	-0.324443	-0.241998	1.57744
DTNA	-6.49603	0.46291	0.654852	0.0182866	-0.63681	0.966566	-1.19229	0.63168	-0.101919	0.71548	0.398631	-0.424086	0.519245	1.17019	1.45256	0.760452	0.966798	0.324255	-1.14653	0.295756	-2.0653	-0.929943	1.3573	0.321787	-1.21908	-0.202933	0.461993	0.499045	1.07334	-0.827116	0.859612	0.239163	-1.57378	0.107922	-0.384769	-1.08798	-0.41016	0.514652	0.544872	-1.09793	-0.863816	-0.756553	0.120462	0.861668	-1.82535	0.407218	0.420083	-0.604374	-0.720914
DTX1	-3.51509	0.929434	-0.623943	0.416462	-0.747754	-0.320711	0.0253838	1.92847	-0.515792	1.15656	-1.15634	-1.77692	0.980593	-0.312936	-1.77316	0.0093936	0.650293	0.0634995	-0.357135	0.378475	-0.0400813	-0.532701	0.0381273	2.30871	-0.283746	1.4966	0.572199	0.0146538	1.48688	-0.694693	-1.35798	0.733013	-1.95576	1.4682	-0.587768	0.146902	0.529885	0.595589	0.0207556	0.0349409	0.486766	-0.051794	1.97408	-0.00390832	-0.136424	1.91926	-0.306796	0.899346	-0.693574
DUOX1	-0.407005	1.051	0.850104	-0.243363	1.53745	1.50997	-1.28396	-0.109315	1.7005	1.6309	-2.41329	-0.801754	0.525982	-1.09974	-1.73249	0.108288	0.102957	-0.799521	1.65124	-1.22329	1.55681	0.511528	-0.411388	1.00681	1.02846	-0.827397	0.443059	-0.593071	0.145663	-0.423744	0.513723	0.115522	-1.41731	-0.438133	-1.11396	-0.494683	0.377967	2.05724	3.0272	-0.668067	1.7641	1.49293	-0.477259	-0.571088	-0.540729	-1.36211	-0.332556	0.241922	1.81452
DUSP4	-0.599007	0.777914	-1.08216	-0.911547	0.069641	0.87926	-0.918298	0.63962	-0.897332	-0.35433	-0.299347	-1.68059	-1.09811	-2.14678	-0.0611336	-0.392872	1.13084	-0.940624	-1.16952	-1.92007	-0.372796	0.90682	0.0304429	0.534446	-1.03748	-1.52624	-0.105944	-0.210497	-0.627643	0.0696873	0.628987	0.25323	1.81102	0.73797	-2.12886	0.370404	-1.37257	-1.03264	0.549576	-1.29404	0.565487	-0.901064	0.495002	1.11264	-1.28096	-1.60967	1.58045	-0.574802	-1.03136
E2F2	-0.38096	0.952745	-0.268237	1.48382	0.500767	-0.545145	0.109935	0.731067	2.53871	1.3373	-0.806937	0.109027	-0.305545	1.60567	-0.329667	0.516978	0.372225	-0.547235	1.69507	1.38337	0.37278	-0.642344	-0.662384	-1.48118	1.01921	-2.14883	0.060108	0.364634	-0.427437	-0.952035	-0.964713	-1.43436	-0.814752	-0.657843	0.50724	-0.216067	1.35401	1.67803	-0.176082	1.71428	0.790452	0.673058	0.423908	0.00515196	-0.725737	-1.32961	0.923845	-0.554191	1.45142
EBF2	0.943542	-0.35913	-0.468948	-1.43066	0.953544	-0.0412261	0.127971	-0.396978	-1.06002	-0.409541	0.0084369	-0.852284	0.676592	-1.96072	0.148414	0.216012	-0.406147	0.496075	-1.04102	-1.34358	-1.91596	0.647759	0.635173	1.89728	-2.51114	-0.159709	1.10716	0.050907	1.79608	1.11998	-0.325565	1.72422	-0.0706625	1.57303	-1.67434	0.354733	-1.1414	-1.24023	-0.0641213	-1.09148	0.189227	0.465611	1.79369	0.177618	-2.67518	-3.58392	-0.60762	-0.00283426	-0.918828
EBF4	-0.438736	0.994941	-2.00999	-1.11528	-0.117883	1.01894	0.382283	-1.02504	-0.587127	0.636782	1.66977	1.90881	0.346487	-1.61658	0.753753	-0.6631	0.344692	-0.531552	0.707585	-1.84177	-0.30466	0.432948	0.976409	-0.133835	0.306359	0.905923	-0.118005	-1.08443	-0.192097	-0.258052	0.714088	0.161185	-1.87085	0.342916	-0.737899	0.0824455	0.158399	-0.870134	0.206453	0.807331	-1.12425	0.962799	0.152955	-0.750577	2.57987	2.14847	-0.171264	0.122417	-1.63803
ECM1	0.915346	-0.682001	-1.10895	-1.4781	-0.365129	-0.739345	-0.284391	-0.208491	-0.598125	-0.686407	-1.72743	1.57049	0.521188	-1.44787	-1.08589	-0.413965	2.46548	0.0245115	-0.657952	-1.12674	0.40013	1.65953	-0.0956428	-0.938732	-0.356434	-0.114701	-0.639	-0.00273896	0.711007	-0.883079	1.77858	-0.175148	-0.183855	-0.291854	-1.63083	0.80354	-0.839126	-0.739766	-0.520167	-0.661315	3.8699	2.03235	-0.526012	-0.366655	-0.0394709	-1.07397	1.33495	0.814236	-1.30025
EDARADD	-0.570154	0.838957	-1.5015	-0.385432	-1.04649	1.54319	0.922674	-0.0659311	-0.862579	-0.62376	-0.870955	-1.32644	-0.278355	-1.17041	0.779213	-0.784052	-1.01445	0.400503	-0.223775	-0.992539	-0.0119705	-0.739881	-0.0587082	0.918753	-1.13856	1.05538	0.153179	-0.335934	-0.50472	-1.58892	-1.15481	0.345842	-1.75713	0.122513	1.16263	0.152971	-0.201236	-1.62455	0.40853	-0.122454	-1.07343	-1.04572	0.551112	-0.458502	-0.168639	-1.87359	0.821046	1.5153	-0.184321
EDIL3	0.923433	-0.704699	-0.568178	-2.33515	0.787003	0.461924	-0.328307	0.0738137	0.777443	-0.36623	-1.51804	-0.443894	0.852246	-0.65737	0.0744224	0.215538	-0.403654	0.555468	-1.25204	-2.04294	-1.63071	-0.191682	0.662021	0.36456	-1.64467	-0.663567	0.426994	0.0887315	0.108685	1.0579	1.55469	0.767273	1.98096	0.362471	-1.34891	0.613974	-1.08078	-0.454614	-0.438438	-0.965537	0.268648	0.0446443	0.114013	-0.166716	-1.741	-1.52458	0.580272	0.0963514	-0.849361
EDN1	-0.4007	1.01377	-0.546974	-0.0378385	1.12826	-0.201577	-0.197155	0.148203	0.329568	-1.11039	-1.05358	1.08171	1.27659	-0.0182625	-0.910719	0.784905	-1.21912	0.473934	0.336091	1.27318	-0.820839	-1.00633	0.221314	1.17645	0.329676	-0.34063	0.0687183	1.4879	1.48713	1.08852	0.260999	1.65172	-1.09661	-0.188509	1.12768	-0.221811	0.883839	1.2017	-0.366249	-0.59585	-0.891229	-1.36122	0.247108	1.74504	-1.17016	-0.505527	-0.795662	-0.487151	0.275189
EFHC2	1.10771	-0.788925	-0.174135	-2.4064	-1.58825	-0.630394	0.435796	0.381201	0.336423	-0.0422474	0.510666	0.512779	0.376133	-1.31112	0.0290544	-0.00321542	1.76789	-0.987312	-1.22164	1.39347	-1.86025	1.31283	0.773112	1.21556	-1.63003	-0.620355	0.213173	0.134758	-0.20827	-0.0189905	-1.76945	0.495427	-1.03882	0.407162	2.93591	-0.818827	0.983931	-0.439087	-1.33507	1.53812	0.260619	1.07203	-0.141365	1.23479	-1.11968	1.38766	-0.437946	0.825589	-1.03759
EFNA5	0.896008	-0.499021	1.31802	0.213335	-0.235741	-0.74692	-0.585148	0.940013	0.746621	2.20192	-2.35968	-1.41119	-0.18623	-0.238596	-1.9592	1.6723	0.0845414	-0.407597	0.288424	-0.225885	-0.736707	0.434293	1.26402	0.57566	1.14441	-0.860152	-0.80088	0.0425619	0.162462	-0.656994	-1.21112	0.650024	-1.32962	-0.429867	0.161583	-0.682373	0.422879	0.60327	-0.130422	1.7819	1.6883	-1.1302	0.349459	-1.02057	1.99664	0.307014	-1.43879	0.0960361	1.99706
EFS	-0.458094	0.760984	1.03186	0.0967562	0.924547	0.764269	-0.0193844	0.11302	-0.127493	0.544454	-3.89998	-2.80013	0.864686	0.599034	0.85249	0.42276	1.00145	-0.490341	0.169169	1.40834	-0.654969	-1.33574	0.00431675	0.419283	1.75766	-2.15785	-1.10081	-0.245272	0.748403	-0.944329	0.494954	0.0541454	0.433923	0.0925267	0.0323092	1.03291	-0.498803	1.74971	0.831245	0.0553029	-1.15407	-0.63945	-0.228642	0.436243	0.966753	1.48576	0.330776	-0.80367	0.659132
EGF	-0.739077	0.869529	0.478827	-1.00624	-0.511975	-0.208603	1.15942	0.128673	0.057481	-1.74907	-0.48335	0.63916	-0.887261	-1.27566	-1.05098	0.0875284	0.376631	1.28708	-1.85709	-0.331018	-2.89679	0.656307	1.10637	0.453995	-2.22568	0.276082	-0.362107	-0.00751234	-0.0417423	-0.73766	-1.12797	0.329656	-0.542878	-0.380988	-2.34685	1.20441	0.181566	1.11229	1.39862	-0.954854	0.1715	1.41771	0.4546	0.730311	1.42056	-2.89467	0.0289672	0.00524846	-2.15809
EGFL6	0.568178	-0.686302	-0.0505679	0.174709	1.13394	0.30742	0.259802	1.70343	0.913032	-0.61043	-1.92997	0.238597	0.886761	0.0256733	-0.786378	1.23569	-0.599674	0.204295	1.80052	-0.545381	0.841579	0.186135	0.661443	-0.374919	-0.117752	-0.712589	0.106191	1.62834	-0.783215	-0.508356	-0.937297	0.50108	-0.910458	0.0735841	0.941936	0.114968	1.55395	1.35594	-1.46942	-1.45689	0.102569	0.0632337	0.355159	-1.68709	-4.33991	1.22243	-0.417893	-0.075572	1.14702
EGFR	0.843962	-0.545982	2.36441	-0.187532	0.576632	0.945074	-0.294793	0.887715	1.18562	-0.0459827	-1.86371	-1.61887	0.420078	0.742357	-1.44522	0.652522	-2.17561	-0.28975	0.21777	-0.205813	2.21642	-0.359908	-0.357727	1.11991	0.550702	-1.34905	-0.153684	0.271028	0.792227	0.136394	-0.758179	1.0981	-1.20871	0.130958	0.489863	-0.0957071	0.379646	1.44597	1.39568	0.543109	-0.38895	-0.367006	0.853572	-0.0533929	-2.01308	0.31649	-0.30297	-0.643546	0.757631
EGLN3	-0.562009	0.858701	-0.0672726	-2.04155	0.926662	1.32607	0.413003	1.27388	-0.268083	-0.180529	-2.52123	0.722299	-0.0225849	-0.591805	-0.98943	0.166411	0.220195	-0.302085	-1.08459	-1.64775	1.24923	-0.480272	0.567381	-0.0907923	-0.326121	-2.02368	0.543798	0.644553	-0.506249	0.267822	0.958847	0.449428	0.438917	-0.0639754	-2.03958	-0.0972135	-0.717429	0.502983	0.809721	-0.697024	0.823356	0.00389467	-0.15452	0.205471	-1.27252	-1.74125	0.135186	-0.00192027	-1.14923
EGR3	0.887533	-0.708128	-1.00896	-1.195	-0.510876	-1.78425	-0.852158	-1.1303	-0.461076	0.609973	-0.789885	-0.897266	-0.589741	-1.83029	-1.0621	0.764352	0.0903179	1.20016	-0.207108	-2.35961	-0.719092	-0.213138	0.427392	1.89181	-1.25853	2.42929	0.894385	0.0044204	0.693171	0.935729	-0.637298	1.09691	0.442031	0.312548	-1.38043	-0.749572	-1.18763	-0.720773	-1.10489	-0.880231	-0.0446376	-0.0520827	-0.595913	3.63805	-1.03022	-1.11129	-0.0349039	1.04072	-0.0441192
EHF	0.691967	-0.546502	-0.530804	-1.50137	-0.794126	0.40194	1.11137	1.52146	0.657962	-3.23993	-3.92584	-0.556225	-0.823114	-0.475187	-2.75764	1.12554	-0.651163	0.179204	-1.36751	-0.768774	-1.30005	-0.643062	0.663169	0.536444	-1.29557	-0.00994191	-0.489887	-0.0518961	0.390101	0.3915	-2.10341	0.524308	0.968279	-0.892102	0.0836833	0.787045	0.821589	0.961873	0.979911	0.620273	0.298814	-1.06699	0.735796	0.665718	-1.02082	-1.51086	-0.114704	0.85726	-0.256522
ELN	-1.44429	0.249982	-1.12039	-1.25941	-0.435701	-0.263084	0.326466	-0.671055	-0.699286	-0.560535	-1.50292	-1.41727	2.8407	-2.30303	-1.01996	-0.42273	-0.896417	0.225471	-0.0578818	-2.01678	-1.24261	0.70587	0.643195	1.30011	0.906347	-0.474097	0.673292	-0.548801	1.19088	1.62096	0.621453	2.23936	-0.352315	1.27291	-3.02997	0.584106	-0.0780342	0.128029	0.125964	0.258828	-0.455231	-0.409192	1.65752	0.452978	-0.505386	-0.374918	-0.712436	0.0757547	-1.14771
ELOVL2	0.427812	-0.915996	-1.16923	-0.845277	-0.373833	-1.29076	-1.90701	-1.08767	-0.147912	0.0797083	1.17772	0.434199	-1.18122	-1.09414	1.60723	-0.930406	0.393307	1.7018	-0.795833	-1.3142	-1.20066	1.49118	1.36281	0.365583	-1.83843	-0.118889	0.993146	-0.683245	0.737449	0.878785	1.0976	0.95406	-1.11005	0.809575	0.321993	1.8133	-0.718551	-0.859895	-0.755555	-1.60737	-1.03389	1.06326	-0.712146	0.766335	-0.439709	-0.338418	-0.61688	0.661511	-1.30928
ELOVL4	-0.487598	1.31175	2.041	-0.39128	0.55852	1.02866	-0.814214	-0.634269	1.60769	2.11243	-1.35439	-1.28603	0.425748	-0.762002	-1.01496	0.265398	-1.44497	-0.271921	0.524448	1.22587	1.73654	-0.603284	-0.136045	-0.291257	0.795153	-0.275765	-0.430653	0.659392	-0.249767	-0.201987	-0.331385	0.952458	1.98532	-0.427109	0.519433	-0.391634	-0.756719	0.107193	-1.0228	-0.138443	-0.291444	0.834102	0.522622	-0.490489	-2.61998	-0.641313	-0.460649	0.784092	-1.33641
EME1	-0.404607	1.04025	-0.148289	-0.366637	-0.12507	-1.03793	-0.875784	0.423691	1.0339	1.08827	0.801389	1.22351	-0.163438	1.02499	-0.250579	-0.004701	0.250501	-0.802016	0.433277	2.13251	1.48702	-0.601293	0.0111152	-1.28121	1.6734	-2.07731	-0.170511	-0.226678	-0.729761	-0.265041	0.213876	-1.94477	-0.556403	-0.00513321	1.28546	-1.04531	1.0995	1.44394	-0.922789	0.645076	1.4101	0.234872	-1.13853	-0.411762	1.51721	-0.492601	-0.0945503	0.465125	0.927605
EMID1	-0.748908	1.02278	-0.346446	0.375131	-0.47512	-1.7015	-0.496227	0.248771	-0.007417	-0.239398	-0.170901	1.69083	0.0429606	-0.226344	0.426801	0.922245	-0.113887	-0.867711	1.30909	0.217075	0.41256	0.87929	-0.293499	-0.0538558	1.59279	0.275759	0.259207	-0.517482	-0.76518	-0.0987337	-3.75061	0.070063	-0.539703	0.516712	1.02233	-0.94187	1.36127	-0.768162	-1.56609	0.673688	0.306011	0.182429	-0.409392	-0.255843	1.71344	3.16589	-0.770914	0.314757	-0.676604
EMILIN2	-0.579775	0.899242	-0.054233	0.754792	0.655405	-1.11216	1.00817	0.650513	1.05694	1.21669	-3.64914	-0.118129	1.88894	0.271188	0.481859	0.550376	-2.64997	0.32082	1.24554	1.50695	1.80106	-1.61667	-0.353777	0.118306	0.123438	-2.69063	-0.692222	1.27101	1.33259	-0.901748	-0.076489	0.813872	-1.29865	0.896935	-0.288124	-0.765492	0.857421	0.985622	-0.441379	0.186036	-0.952607	0.084233	0.0970972	-1.13555	-1.56571	-3.0631	0.102895	0.376738	0.379752
ENOX1	1.12153	-0.370476	-1.01796	-0.201628	-0.129857	0.415602	-0.0537773	-0.354033	0.597636	-1.12929	-2.3399	-0.50831	0.541021	-0.104295	-0.094193	-0.530025	1.9398	0.548269	-1.11969	-0.997761	-2.04401	0.922223	0.0108783	0.290535	-2.31058	-0.793615	0.158528	0.478176	-0.0338889	1.16744	1.03555	0.55995	-1.35123	0.799849	0.971252	0.519308	0.564822	-1.25504	0.749181	-0.681116	-0.0315853	1.11404	0.645492	-0.0481274	-1.55914	-1.85015	0.738959	-0.63317	0.694418
ENPP5	-0.576639	0.821351	0.113766	-1.56163	-0.415051	-2.55539	-0.956753	-0.393423	-0.40329	-1.0106	0.335346	0.983682	-0.592449	-0.632202	-0.51524	-0.525628	1.49967	-0.131487	-1.00931	-0.401195	-1.62454	-1.23293	0.197975	0.854818	-1.48367	2.05833	0.375941	-0.746805	0.594351	1.02264	0.0452286	1.3701	1.44258	0.0415574	-0.817424	0.634872	-0.83373	-0.169989	-0.37754	-0.890012	2.10382	-0.328518	-0.572323	0.969521	-0.948789	-0.0832692	0.339959	0.382249	-0.651951
ENTPD3	-0.352359	0.909749	-1.07115	-1.5347	-0.718176	-0.77747	0.090147	0.520783	-0.469781	-1.77837	-0.942426	1.17714	-0.28837	-1.10031	-1.2869	0.19808	1.9426	-0.165658	-0.481159	-1.68672	-0.112177	0.261334	0.146192	1.37429	-3.62343	0.168733	-0.352192	-0.0900132	0.273153	0.463487	-0.667054	0.4896	1.08111	-0.111699	-3.66257	0.658331	-0.508734	-0.0615605	-0.302231	-1.28284	0.714752	-0.51578	0.75627	1.65579	-0.0486259	-1.74826	0.280426	0.507363	-1.56514
EOMES	-0.292774	0.794723	-1.169	1.51017	-0.28217	-0.977543	-0.240169	0.606824	1.08203	-0.0612874	-4.01655	-0.825093	0.297105	-0.178431	1.68246	-0.91997	-1.75837	0.330522	-0.0433989	-0.405076	1.23837	-0.728909	-1.21544	-0.0104592	-0.673555	-0.544965	0.467233	1.14522	-0.547427	0.49471	-1.81386	-0.388145	-0.612923	1.02508	0.328801	-0.752962	0.13144	0.268991	0.047657	0.334918	0.785211	-0.35697	0.513149	-1.27077	-1.13908	-1.37323	-1.59044	0.188455	1.73111
EPB41L4A	0.824698	-0.448642	-1.97328	-1.57401	-0.749484	0.427837	0.036431	-0.930835	-0.71701	-1.81745	-1.98892	0.474869	-0.388016	-1.37402	-0.425056	-0.353206	0.359201	0.430784	-1.80989	-2.63686	-1.22473	0.463253	0.52124	0.884837	-2.32172	1.57624	0.026549	0.27569	0.782975	0.917855	-0.704271	0.929014	1.94419	-0.0641411	-1.74669	0.865743	-1.23884	-0.221438	0.927642	-2.19915	1.06664	-1.11119	0.327311	1.20289	-3.09428	0.161149	0.792015	0.309099	-1.12508
EPHA10	0.272784	-0.0837584	0.386773	-1.10404	-1.30707	-0.562121	-0.331941	0.0325819	0.744286	0.28511	0.623907	-0.00979692	-1.69753	0.819367	0.317847	-0.430725	1.15065	0.240911	-0.488746	-0.821074	0.312638	0.311156	-0.0742046	-0.20887	-0.172974	-0.072684	-0.36889	-0.146136	0.312502	0.671342	-0.0974964	-0.208847	0.103524	0.31705	1.02275	0.50825	0.237648	-0.65365	0.438371	1.9029	0.0366878	1.01803	-0.612779	0.714297	1.86683	-4.46269	-0.390739	0.451655	-0.243702
EPHA3	-4.37106	0.760128	-0.410359	-2.54809	0.447579	0.433337	-0.164455	0.0644297	-0.385948	-0.68468	-0.534239	-0.333915	0.048548	-1.41859	0.388452	0.132576	-0.244013	0.00504256	-1.22889	-2.49873	-0.873064	0.285342	2.30661	0.9226	-1.32187	0.00761627	0.58588	0.37541	0.274297	-0.139313	0.869821	0.949061	-0.0775875	0.837534	-1.06042	0.465309	-0.516142	-0.660342	-0.355755	-0.870275	0.334072	-0.198107	0.957963	0.134425	-1.28489	-0.173684	-0.22879	-0.192102	-0.402847
EPHB6	1.07249	-0.452686	-1.67366	1.61684	-0.401629	0.814937	-0.0430001	0.113545	0.878313	2.74402	-2.07318	-0.931045	0.221902	-0.517576	-0.144507	0.115301	-0.650865	-0.459408	1.93367	-0.903238	0.306532	-0.707202	-0.143861	0.359385	1.37492	-1.65795	-0.358365	0.802843	-0.310791	-0.55966	-0.679765	0.390683	-1.36653	0.0175692	1.89935	-0.511333	0.94377	0.266349	-0.56402	1.57549	-0.61515	-0.483963	1.33871	-1.10429	1.89764	2.39128	-0.241236	-0.445585	0.140702
EPHX3	1.6896	-1.90873	0.980583	0.272976	0.454356	-0.575134	-0.427795	0.191806	5.08094	-0.528846	-1.18038	-1.86501	0.618959	-0.0597796	0.134862	3.23739	-0.465781	1.20699	-0.00362069	3.47704	1.92591	-0.680477	0.197455	-0.0940158	0.198299	-1.19335	0.302717	-0.172092	0.110743	-0.675155	0.693445	-0.703623	-0.46276	0.327477	0.621914	-0.657315	-0.239744	0.0168782	-0.479188	0.52874	-1.21361	-0.0358154	0.202809	-0.72148	0.288387	-1.20627	-0.580622	-0.178612	0.843792
EPHX4	0.136446	0.408008	-0.175331	-0.2532	-0.0897019	-1.40578	-0.200238	0.871198	1.52304	0.111966	0.894048	0.724696	0.823292	-0.213264	-0.45601	0.815321	-0.763626	0.812025	-0.589093	0.175547	1.33917	1.06906	-0.632519	-0.85255	-0.168512	-1.40707	2.40837	0.336847	-0.574413	1.16616	0.521681	-0.362358	-1.37413	0.398036	-0.331362	-2.21432	0.441897	-0.0462476	-0.947642	-1.21919	-1.24869	2.34504	-0.17129	-0.802212	0.973846	1.33628	-1.19974	-0.799768	-0.227486
EPPK1	-0.519047	0.804324	1.51301	-2.08684	1.10818	0.591169	2.07198	0.507158	-0.901261	-0.394164	-1.61282	-0.390936	-0.00557436	-0.430717	0.419927	0.745908	-1.01427	0.776746	-1.52077	0.304253	0.495067	0.492327	0.663336	0.652245	-0.794602	-1.38098	-0.131337	1.38755	-0.491025	-1.82774	-0.091309	-0.548409	-0.946457	-0.486266	-1.51047	1.29979	-0.226634	0.928319	0.597346	1.15033	-0.812932	0.761198	0.282005	1.39739	-2.77647	-0.609706	1.91757	-0.941659	-0.825152
ERBB2	-0.825081	0.879639	-0.884008	-1.093	-0.505624	0.208662	-0.493893	2.56943	-0.806064	-0.579559	0.627881	0.62536	-0.614661	-0.580354	0.538987	-0.670034	-0.300666	0.029922	-0.76897	-0.864856	-0.768186	0.0537305	0.169877	-0.390201	0.219133	0.0392254	-0.153958	-0.320384	-0.25295	-0.18897	0.0660826	-0.374639	-1.01477	1.66501	0.177481	-0.518299	-0.124271	-0.164325	-0.251595	-0.774064	0.586981	-0.074194	1.61262	-0.0525521	0.404819	-0.0233635	3.31662	-0.000723441	-0.822682
ERP27	0.955142	-0.472252	1.22608	1.68112	-1.77908	1.60945	0.195241	0.325944	-1.60924	-0.354663	-3.16282	0.491182	0.317356	0.473192	-0.764118	0.752814	-1.38424	-0.238992	-0.607204	2.60192	0.0705598	0.976887	-0.116818	0.896338	1.56827	0.511325	0.923727	-1.15083	-1.31662	-0.0972828	-0.226818	0.745787	-1.78023	0.748296	-0.453883	0.952072	-0.17271	0.513742	0.0927008	-1.44317	1.82335	-0.972574	-0.766716	-1.24526	-0.547367	1.06527	0.194606	0.555719	-0.135891
ESCO2	-0.443706	0.922566	-0.86137	0.764017	-0.372307	-0.697892	-0.34463	0.653693	0.675488	-0.747363	-0.879361	0.993287	-1.24457	-1.22528	-0.799035	-0.130124	0.543531	0.212658	0.96122	0.565994	0.66427	-0.810191	-0.957558	-1.68356	-0.880152	-0.414377	-0.0805174	0.261803	0.480511	-0.475577	-0.45391	-0.810114	0.441911	0.536254	1.30414	0.297553	0.694553	0.399906	-0.842307	0.183443	2.23482	-0.323707	-0.657883	-0.211766	-4.82966	-2.5134	1.03916	-0.171905	2.59952
ESPN	-0.369531	0.799404	0.204497	0.227695	-0.974158	0.274409	1.3586	0.161304	0.0408878	-0.210589	-2.7752	0.0803018	-0.780755	1.08288	-0.90864	-0.932979	-0.610994	0.60682	-0.463788	-1.9556	-0.458319	0.579223	0.617698	0.477434	1.32744	-0.240733	0.522579	0.341512	0.142264	0.32845	-0.319229	-0.0325726	1.03584	0.0885611	-0.92037	1.62886	0.501298	-0.900512	0.683908	1.12429	-0.112393	0.741122	-0.399177	-0.499836	-3.285	1.66862	1.21789	0.720695	0.548623
ESR1	0.5231	-0.431976	-1.72003	-1.04502	-1.55884	-1.71762	-0.151585	-1.53275	-0.667444	-1.72354	0.999789	0.773924	-1.00127	-1.58219	0.893472	-1.59854	0.699618	0.421715	-1.65335	-1.19136	-1.67596	0.677093	0.654151	0.938191	-2.12931	1.38908	0.691152	-1.11598	0.146161	0.508819	0.378286	0.445841	1.17208	0.464404	-0.671223	0.468861	-0.932623	-0.836487	-1.50901	-0.85879	0.360234	0.838266	-0.666352	0.540549	0.892658	-0.105779	0.0394349	0.886222	-1.06458
ETV4	-0.451902	1.02315	1.39723	0.428443	1.01466	-0.836517	-1.01447	0.754914	-1.04184	0.134267	0.609226	-1.72029	0.418603	-0.402604	-0.507267	1.72055	1.80768	-0.232299	0.477448	-0.535138	0.639438	-1.30742	-1.36519	0.298833	2.37687	-1.752	-0.331256	-0.642703	-0.135307	-0.292782	-0.344746	-0.100584	0.152648	0.49787	0.538931	-1.11166	2.0095	0.431746	-1.19758	2.52028	0.423273	-0.369321	-0.972652	-0.400757	1.14582	2.34581	0.473214	-0.438886	-0.630853
ETV7	1.01349	-0.43495	0.365895	2.19942	-0.188472	-1.08249	-0.0323981	0.433934	1.41768	-0.441395	-1.90944	-1.16078	0.214795	1.25372	0.824212	0.528168	-1.13358	-0.263284	2.53231	1.56491	1.56852	-1.46112	-0.339604	-0.954739	1.26016	-0.653977	-0.313246	1.26508	0.396085	-0.209454	-0.767564	-0.948841	-1.47585	-0.638952	1.85046	-0.322202	1.80074	0.728976	0.220557	1.28549	-0.978723	0.466084	-0.866371	-0.624722	-1.55361	-0.728265	-0.751822	-0.396276	1.87589
EYA2	1.00325	-0.516651	1.00859	1.20323	-0.287432	-0.431695	1.2327	1.07556	-0.0897794	-0.571848	0.868764	-1.00502	0.419686	0.0269178	-1.06479	-0.382732	-1.54239	0.651618	0.114395	1.11088	-0.46581	-0.298863	-0.122591	-0.226948	1.02504	-1.03178	0.0970953	-0.115657	0.0903699	-0.894364	-0.364681	0.33171	-0.90381	0.14476	0.2444	-0.985732	0.812563	1.38511	-0.687935	-0.242253	-0.624325	-0.781097	0.223253	-0.842061	-0.34736	4.00003	1.08736	1.52757	-0.0342771
F13A1	-4.16793	0.776181	-0.516247	-2.41451	-0.200896	0.143006	-0.0788206	-0.167726	0.223951	-1.34438	-2.00684	-0.440634	1.21552	-0.494409	0.0069476	0.263138	-0.76777	1.0221	-2.39482	-2.84802	-0.616153	-0.401134	1.07362	0.465256	-1.14254	-0.447271	0.952183	0.637655	0.976506	-0.538049	1.56167	1.2773	0.0500942	0.828456	-2.34775	0.379194	-0.473758	-0.786366	-0.684456	-0.632316	0.281639	-1.02272	1.28358	-0.180082	-1.28946	-1.36298	0.448628	-0.288763	-0.0477445
F2RL2	-0.510302	0.584424	-0.644107	-1.40837	-0.604997	-1.02553	1.10756	0.327516	-0.276459	-1.40269	-0.40225	-0.498153	0.579836	-1.63716	-1.70025	-1.09126	-1.59006	1.24342	-1.84115	-2.60707	-1.95872	1.42503	0.156647	1.24596	-3.16451	0.526374	0.816149	0.22258	1.40891	1.67984	-0.688207	1.83488	-0.89274	0.842752	-1.62451	0.999718	-0.448247	-0.0507394	-0.364961	-1.25254	0.212846	0.950294	1.44674	0.882519	0.250033	-2.26145	-0.71887	0.778355	-0.383395
F3	-0.409609	0.911912	0.727003	-1.49211	0.916106	0.120589	1.2981	0.240212	-0.271834	-1.14915	-2.12406	0.0180935	0.713157	-1.98171	-1.11318	1.38376	-0.00471959	0.234232	-1.49919	-1.47922	0.989867	-0.200939	0.420271	1.86211	-2.04818	-1.30214	-0.409789	-0.303485	1.63703	0.331228	0.988264	1.20151	-0.350268	1.03632	-1.16799	-0.11705	-0.181572	0.0373003	0.265613	-0.494534	1.20224	0.68256	0.495447	1.46879	-0.577959	0.707785	0.719126	-0.608699	-1.2423
FADS2	0.774525	-0.684196	0.0901007	0.155846	-0.286221	0.226464	1.16858	1.67268	0.310768	0.335837	-0.371876	-1.74026	0.938152	0.950447	-1.26543	-0.680308	2.13173	-1.24534	1.65329	0.801152	-0.447522	-1.44062	-0.178506	-0.637942	1.1814	-1.83733	-1.20873	1.1565	-0.541462	-1.13197	-0.0841441	-1.04054	0.47948	-1.35156	1.20276	0.425134	1.63741	1.40956	2.05215	0.471616	1.05384	0.146057	-0.310201	-0.984393	-0.0849409	-0.130705	-1.09795	-1.32197	0.277003
FAM110C	0.734492	-0.391467	-0.33291	-2.08357	0.0719144	0.550695	-1.07989	-0.105594	-1.43879	-1.35371	1.02652	-0.00318929	-1.74065	-1.03852	0.32343	-2.35257	0.130201	1.05695	-2.29806	-0.856714	1.03712	0.437529	-0.590261	-0.0220564	-6.25626	0.265683	0.4245	-0.327789	0.857874	0.252596	1.65786	0.135987	0.422577	0.0683446	-1.89509	0.159872	-0.955789	0.472358	1.00092	-0.786876	0.771909	0.356657	-0.921182	0.569038	-0.35568	2.00645	-0.0221666	0.0832202	-0.376444
FAM131B	-0.878278	0.678079	-0.732113	-0.641948	-0.708117	0.904688	-0.298176	-0.159409	-0.0315035	-1.64771	-0.796047	1.2697	0.174186	-1.44966	-0.778514	-0.142868	1.989	0.558551	-0.90295	-0.87189	0.0123549	4.27647	0.386953	-0.529214	-0.430718	-1.15443	-0.306132	0.0589621	0.373461	-0.74647	-0.17567	1.10712	-0.931409	-0.0019584	-0.485919	-0.220337	-0.803804	-0.459923	-1.16641	-1.15429	0.253579	2.60946	0.718866	0.407137	-0.769814	-1.18982	1.44501	-0.0607652	-0.416922
FAM169A	-0.316302	1.00813	-0.654907	-1.34402	-0.209602	-0.331827	-0.562747	-0.39441	0.367674	-0.541447	2.1818	-0.90098	-0.767662	-1.16346	0.738485	-0.355487	1.4746	0.835483	-0.387683	-0.920628	1.54423	2.13978	-1.44734	-0.896335	-4.24594	-0.345503	1.05726	0.336827	0.144437	-0.980855	-1.03751	1.02168	-1.38866	0.394691	-0.440002	-0.465747	-0.233784	0.249103	-0.78251	-0.44513	0.162511	1.61957	-0.439766	-0.941571	-0.986318	0.986234	-1.05025	0.661276	1.14905
FAM189A2	0.604215	-0.306588	0.954156	-0.283533	0.948246	0.611879	-0.611623	-1.63962	-0.0439318	-2.34592	0.561204	0.271336	0.320508	0.0416869	-1.0701	0.679511	1.80487	0.173676	-1.36504	0.972387	-0.31754	1.4111	-1.67721	0.0684112	1.11092	0.570684	-0.129151	-0.855415	0.60495	1.17271	0.888489	1.27605	-0.871908	0.122283	-0.85358	-0.45323	0.0167586	0.0881697	-1.19519	-2.27388	-1.47668	1.53656	0.0656731	-0.303953	-0.691727	0.00335382	0.693527	0.287162	-1.22594
FAM234B	-0.614167	0.916184	-0.871241	-0.436436	-1.4504	0.0746256	0.602387	-0.425225	-1.23282	-0.41141	3.5665	1.40943	-1.3042	-1.20671	0.85004	-1.45885	-1.23156	0.412175	-0.892687	-1.83488	-1.26345	0.670369	1.55585	0.545572	-1.25934	1.5185	-0.00693763	-0.711221	0.279701	-0.463334	0.246577	0.230236	1.09152	0.0100319	-1.81221	-0.106184	-1.1971	-1.55079	0.482461	-1.4386	-0.0797952	2.60095	-0.0500145	-0.634781	0.893781	-0.627599	0.422172	0.171305	0.0996907
FAM47E	-0.477478	0.783851	0.0627327	-2.65083	-1.58013	-0.299835	0.523462	-1.80766	-0.32098	-2.24958	0.385387	0.605028	-1.66713	-1.1822	0.462589	-1.56251	0.794517	-0.252085	-1.94817	-0.807288	-0.874434	1.20204	0.733544	0.912715	-2.58143	0.651893	1.38753	-0.688375	0.383183	0.376316	-0.358977	0.456904	-0.643006	0.461265	-2.36434	0.28739	-1.29759	-1.16486	-0.8542	-0.905817	0.0317072	1.19328	0.146437	0.755798	0.174007	0.279294	0.492525	0.532337	-2.00928
FAM72B	-0.557944	1.02423	0.568673	1.49866	-0.200575	-0.950457	-0.195194	1.10458	1.3119	1.05922	-1.34513	-0.589469	-0.0697137	1.62125	-0.263681	0.775617	1.03915	0.79854	1.34997	2.45004	1.9826	-0.792249	-0.54584	-1.3153	-0.889464	-2.12787	0.270087	-0.0745163	0.114801	-0.890676	-0.541894	-0.842599	-0.337156	-0.415418	1.86922	-0.794342	1.60098	1.65869	-1.36471	0.46349	0.383155	-0.485913	-1.00162	-0.881446	-1.10594	-1.29597	1.01336	-0.454801	1.27888
FAM72D	-0.808177	0.825003	1.21203	0.687429	0.175191	-1.07417	-0.00288496	0.389632	1.40535	0.932723	-1.37635	-0.612151	-0.264297	1.85654	-0.289118	1.36548	0.269952	-0.152341	1.23509	1.82369	1.94948	0.013209	-0.06453	-0.756686	0.34113	-0.446496	-0.20571	-0.0506898	-0.208202	-0.160264	-0.120791	-1.12759	0.434077	0.045144	2.07334	-0.78094	3.51768	0.607165	-1.06454	0.408913	0.403377	0.26429	-1.73774	-0.72	-1.72786	-0.826477	0.79008	-0.0850726	1.75019
FAM78B	1.14264	-0.311642	-0.0429228	1.62075	0.570455	0.031399	0.388308	-0.860939	3.96503	-0.66648	-3.27521	-1.62093	0.533332	-0.388299	-0.285725	-0.606487	-3.30804	0.151236	1.31259	2.50545	-0.629466	0.134155	-0.290116	0.434271	-0.514949	0.618593	-0.218036	0.676655	-0.157476	-0.00908503	-0.667844	0.591518	-1.34373	0.486457	0.791357	-0.734771	1.57767	1.87069	-1.36652	0.919029	-0.937907	0.0599873	0.809949	-0.558609	1.52032	-1.30075	0.519037	0.870048	1.19924
FAP	-0.496821	0.725248	-0.866522	-1.13391	0.102754	1.15615	0.511239	0.209588	-0.00177831	0.0692977	-2.80574	-0.645201	1.3204	-1.16943	-0.606509	0.588298	-1.48565	0.895955	-0.930093	-1.82834	-1.04451	0.763344	0.490511	-0.134527	-0.262814	-0.761225	0.513441	0.668682	0.702386	0.779974	1.39442	1.32834	-0.774691	0.870816	-1.68409	0.901456	-0.440665	-0.0808956	-0.255181	-1.31729	0.680767	-0.0147161	0.850742	-0.103284	-0.417744	-4.74796	0.783946	0.410115	-0.535794
FAT2	0.990087	-0.450917	0.717332	-0.149584	-0.399544	-1.32901	-0.245885	2.56951	2.37015	0.745929	-1.79494	-0.473526	1.40782	-1.30918	-0.845001	1.30475	-2.57942	0.602793	2.14764	0.360281	-0.438756	0.0274131	-0.69506	-0.018875	0.736711	-0.784114	-0.153518	-0.371135	0.593597	-0.629813	-1.15113	1.24886	-1.22708	-0.189643	-0.351449	0.47036	0.971567	0.949634	-0.359028	0.306365	-0.352674	0.43995	0.726759	0.239067	-1.83185	-0.0911495	-0.0652807	-0.507245	0.743096
FBLN7	-0.933689	0.879237	-0.484818	-1.24947	0.46633	-1.67331	0.00232735	-0.352428	-0.523115	-1.33303	0.410394	-0.694009	1.0777	-2.47387	0.550051	2.3732	1.84031	-0.00656405	0.85906	0.760128	-0.416103	0.0741696	-0.290117	0.998591	-0.493417	0.851325	0.449932	-0.311915	1.06597	0.784618	-0.455148	1.52687	-1.19728	1.42235	-2.70896	0.0416462	-1.06218	-0.691935	-2.30443	-1.86993	-0.206249	1.00273	1.74808	0.0337289	0.898137	-2.61977	-0.447397	0.124222	-0.541634
FBN2	-0.481598	1.11083	-1.69539	-1.02155	0.803162	1.75385	0.780701	-0.996337	0.298169	-1.57528	-0.204317	-0.477291	1.71329	-1.70675	0.284482	-0.562912	-0.829025	0.0255061	-0.973449	-0.71707	-1.18327	-0.273414	0.697772	-0.794963	0.501795	-0.917654	0.549841	0.0500752	-1.00058	-0.136006	0.636639	0.413159	-1.18792	1.34364	-0.8317	0.394888	-0.252916	-0.590776	2.38589	-0.00430141	-0.910566	-1.01404	-0.722594	-0.495496	0.567813	1.59724	0.260936	0.300269	-0.691372
FBXL13	-3.85767	0.794605	-0.709726	1.51852	-0.220946	-0.497407	-0.767725	-1.23062	2.2381	-0.941438	-0.185836	0.0274246	-0.686855	3.95548	-0.584054	0.404087	0.7397	-0.735651	0.143253	2.65326	-0.77994	1.04053	-0.578053	-0.068037	1.83081	0.317515	0.543581	-0.485541	-0.148038	-0.00209419	-1.39788	0.342024	0.0790146	-0.182624	1.88107	-0.759046	2.66547	-0.736501	-0.75133	3.62086	-0.709252	-0.369571	-0.0872659	0.548887	-1.19074	0.974333	0.147139	0.269255	-0.586809
FBXL16	0.92099	-0.485449	-0.549242	-1.30185	0.0728134	0.338629	0.755845	-0.256454	-0.881418	-0.68045	-1.60693	0.423938	-0.899734	-0.112259	0.162932	-0.984762	0.793373	-0.470337	-0.783186	0.0863176	-0.817622	0.969078	1.75011	0.495429	0.17117	0.190003	0.247085	-1.13015	0.267972	0.832595	1.28378	0.220453	0.948434	0.497687	-1.26762	0.704159	-0.928424	-1.92594	-0.0596602	0.118823	-0.971532	1.83401	-0.126149	1.70887	-1.38323	-1.41224	0.47653	-0.77658	-0.375124
FBXO15	0.950883	-0.344263	-1.5794	-0.625564	-1.0784	0.183444	-0.687215	0.290424	-0.298179	0.111533	0.637191	-0.743976	-0.604361	-0.480799	0.916378	-3.52658	1.49371	-0.654354	-0.0781677	-1.49622	-0.356927	1.67353	0.118889	0.585128	-3.48417	0.89541	1.52117	-0.149827	-1.07117	1.48057	-0.64383	0.432438	-0.410338	-0.38646	0.188226	-0.420153	-0.832763	-1.34618	-0.643353	1.01337	0.489129	1.80086	0.309293	-0.410774	0.304038	0.658026	0.376518	0.255579	-1.31308
FBXO2	0.935629	-0.432355	0.124554	0.777864	1.06255	-1.1457	0.484417	-0.120695	0.643956	-0.929509	0.754747	0.654199	0.00389398	1.01625	-0.0748379	-0.164224	1.11663	0.219252	1.3721	1.75026	0.0204396	0.856127	-0.0228603	-0.2542	0.0204885	0.321719	0.573396	0.000628315	0.18005	-0.584139	-1.36214	-0.253669	0.0417177	-0.0790434	1.89539	-0.81357	1.26326	-0.525585	-1.15256	1.94741	-0.285981	0.682444	-0.936403	-0.362038	1.87783	3.28823	-0.850071	0.0329959	-0.447004
FBXO41	-0.413418	0.890585	-1.53965	1.4551	1.53705	-1.06784	-0.606949	1.37581	1.53708	2.03856	1.41694	-0.244535	1.00393	1.99236	0.733557	-0.462927	0.429031	0.564821	0.23321	0.567512	0.411499	1.05015	-0.166239	-0.805679	0.546706	0.728977	0.246756	-1.56607	-0.0054106	0.121803	-0.533608	-0.592801	0.35018	-0.0951032	0.632785	0.665635	1.69063	0.213346	-1.26003	0.258603	-0.229259	1.50608	-1.15149	-0.205589	0.85006	-2.54836	-1.41644	0.246875	-1.55776
FCGBP	0.694533	-0.989237	-1.1667	-0.0725711	-0.949313	-0.00292072	-0.557472	-0.408464	1.97198	-0.189841	-1.2951	0.740356	2.01992	-0.443124	-0.277497	-0.735764	0.131055	0.293267	-0.0934584	-0.476231	-1.80942	0.144543	0.63481	0.186364	-0.691269	-1.78484	0.175681	-0.969971	-0.701428	-1.11936	1.58162	-0.789014	1.60116	0.270442	1.02287	-0.489755	2.04202	-0.963112	-1.14174	2.11445	-0.411575	-0.013825	-0.276727	-0.655712	1.28607	-1.72429	-0.0585376	-0.443219	-0.569414
FCGR2A	0.763388	-4.97619	1.38971	-0.6664	0.809378	-0.803502	-0.0948231	1.05336	1.13066	0.450334	-2.388	0.119778	1.23988	0.226445	0.638043	1.01121	-1.45828	1.06838	0.813279	-0.0169375	0.0810894	-0.156391	0.836188	0.716834	-0.123603	-1.16175	-0.283402	1.35546	0.718031	-0.45159	0.410023	-0.166992	-0.300826	1.15376	-0.617426	-0.41712	-0.231392	0.485456	-0.195424	-1.40003	0.21628	0.202976	0.696209	-0.329702	-2.09094	-3.98689	-0.974247	-0.13775	0.225983
FCGR2B	0.844747	-0.540364	0.707961	0.259093	1.46268	-1.90223	-0.0508111	1.15272	0.920881	0.661755	-2.81801	0.645918	1.75961	0.721855	0.56907	0.344275	-1.42491	0.920225	1.08644	0.92501	0.209916	-0.242876	0.107131	0.0974908	-0.985363	-1.64896	0.020637	0.890832	0.019225	-0.244503	0.951591	0.520685	-1.13039	0.901937	-1.45203	-1.18503	-0.212865	0.997577	-0.293823	-1.31388	0.561295	0.00282523	1.10367	-1.30464	0.318293	-4.0094	-0.923476	0.317263	-0.101172
FCRLB	1.07054	-0.772756	0.496214	-0.762067	-0.283876	-1.27792	-0.433839	-0.527766	0.250018	0.020245	2.50614	-1.25276	0.00696136	-0.916511	1.242	0.264035	0.337594	-0.240069	-0.472484	0.79234	-0.0514867	0.799716	0.616454	-0.819942	-0.25789	-0.244244	-0.237217	-0.367906	0.155058	-0.716576	-0.0135554	-0.0273396	2.83214	-0.353033	-0.0806247	0.932882	-0.311912	-0.101301	-0.428029	-0.202931	-0.116561	1.18746	-0.58485	0.852055	-0.0294875	-1.95291	-0.692102	1.35455	0.144901
FGF1	0.924461	-0.412311	0.598141	-2.32668	0.052058	0.341435	-0.00127814	-0.072757	0.181871	0.0540752	-1.33901	-1.13597	1.47043	-0.573045	0.358805	0.469357	0.37988	1.09347	-2.09477	-1.92756	-2.5115	0.242473	0.771733	0.233355	0.145859	-0.523338	0.216534	-0.0873119	0.256896	-0.864569	1.6243	0.807454	-0.627451	0.757749	-2.14194	0.681392	-1.3577	0.0470867	-0.80978	-0.183411	0.903642	0.12907	0.163303	-0.0660692	-0.487568	-3.03063	0.717936	0.478048	-1.1724
FGF11	-0.401838	1.09537	0.677937	-0.317838	0.824309	0.784244	-0.0913404	0.962932	0.262692	1.08037	-2.13386	-1.89633	1.5641	1.11704	-1.97718	1.90995	-1.13943	0.0652613	2.13342	0.7287	2.88372	-0.757071	-1.29075	-0.161058	1.20884	-1.12194	1.69762	-0.0820678	-0.137115	-0.868811	0.895753	0.677166	-1.30141	-0.161331	-0.479564	-0.0804462	-0.116694	0.464651	-0.56997	1.1967	-1.13826	-0.476625	0.15675	-0.150625	0.737961	-0.100496	-0.124718	-0.0182226	-0.660637
FGF13	-0.474756	0.793864	2.09304	0.218657	0.0452415	-0.0751861	-0.43953	-0.292296	0.917241	-3.0603	-1.9345	0.647609	0.145389	0.293474	-1.30046	0.485975	0.0983856	-0.429538	-1.88586	2.10266	-2.46369	-0.656702	0.243337	0.608908	-3.74351	0.227422	-0.439568	1.03912	0.880126	-1.44851	0.434506	0.660828	0.82244	-0.406791	-1.37653	-0.506517	-1.08741	0.673353	0.843184	-0.374399	1.64194	-1.17411	0.551454	0.382501	-0.497033	-2.17275	-0.56373	-0.224591	-1.3589
FGF2	0.476823	0.0669494	4.4547	-0.911686	2.03836	-1.67572	-0.245712	-0.608744	1.70273	-1.22674	-1.21919	-1.37875	1.20032	-1.81156	-0.362958	-0.767851	-0.83801	0.38246	-0.739397	0.837832	0.702654	-0.262017	0.412065	2.4205	0.0208983	-0.433108	0.364002	-0.00288887	1.07153	0.118842	-0.835488	1.34283	1.52683	0.662479	1.61687	-0.44533	0.977345	-0.407372	-1.32454	0.687953	-0.418416	0.46458	1.1402	1.07989	-2.14917	0.0118691	-1.27231	-0.33262	-0.620653
FGFR3	-0.503523	0.872183	-0.392521	-1.86915	0.724106	-1.76483	-0.0674928	0.12614	-1.06554	-0.259385	1.29564	-0.0841094	-0.119787	-1.79238	2.36894	0.520847	-0.258802	0.0499421	-0.685031	-2.26784	-1.05852	0.251923	0.386122	0.467311	0.641946	1.98039	0.582082	-0.497025	0.473292	0.940533	-0.238079	-0.616662	-2.00111	1.04927	-1.67438	0.204078	-0.155211	-0.113964	-0.0864403	-1.00018	-1.76007	0.928135	-0.615124	0.909049	0.557371	3.20247	-0.81855	0.462614	-1.08373
FGFR4	-0.620414	0.881476	0.115078	-0.462116	-0.32097	1.5156	0.903901	0.973549	-0.544476	1.19581	0.178793	1.33297	-0.333579	0.634069	-0.65366	0.430112	-1.05213	0.0115294	0.590403	0.410755	0.215983	-0.539784	1.48014	-0.808226	0.728665	-0.638759	-0.307795	1.9794	-0.160976	-0.762113	-1.24174	-0.299772	-0.564265	0.191054	0.143985	-0.625145	0.541557	-0.283574	2.40579	0.0623446	0.401592	-0.626133	0.650837	-0.0593823	0.386545	0.0820966	0.418455	-0.369783	-0.76066
FLNC	1.17268	-0.532036	-1.27206	-1.83287	0.0673552	0.0952334	0.427444	-0.301499	0.0222437	0.641906	-2.23182	-0.739909	1.20534	-1.71806	-1.12028	0.391101	-2.01152	0.197299	-0.975968	-0.929927	0.68972	0.478892	0.201275	1.09798	1.65005	-1.0266	-0.149382	0.360943	1.21231	0.246113	0.0944589	2.41297	-0.783817	0.834562	-2.47408	0.499156	-0.844622	0.371947	-1.20585	-0.113914	-0.580545	0.515727	1.41312	0.371771	-0.49022	4.75333	0.357952	-0.0182412	-1.27082
FMO1	0.940165	-0.414266	-1.72098	-0.385514	-1.39343	-0.15337	0.241729	1.63607	0.544587	-0.0495186	-1.86514	-0.581057	1.77836	-0.290612	-2.45736	0.603433	-0.362694	1.22332	0.174256	-1.26914	0.327074	-0.847445	-0.661039	-0.0433305	-0.645167	-1.56214	0.249033	1.25194	0.454072	0.38387	-0.0518598	1.41686	-0.948121	-0.294099	-0.160292	0.49662	1.03183	0.349099	-0.821359	-1.11839	0.812093	-0.146537	2.01874	-1.67077	-0.990601	-1.63637	0.617466	0.568677	0.598205
FMO2	0.0628177	0.124857	1.94601	0.257766	-0.757533	-0.655097	-0.135233	1.17124	1.17474	-0.578704	-0.858145	-1.016	1.31929	-0.51789	-0.32331	0.404735	-1.5711	0.505299	0.890413	-3.5671	-1.07603	-0.294652	0.43461	1.85368	-0.827684	-0.350848	0.64513	-0.205122	0.805886	-0.0776262	-0.797227	1.04481	0.0303218	1.19879	-1.2937	0.166663	-0.397613	0.822047	0.117147	-1.21843	0.280132	-0.164664	2.07716	-0.757156	-1.15323	-1.85674	-0.843646	-0.46706	0.223483
FMO3	1.00789	-0.70911	4.45505	-1.35023	-0.208803	-0.693401	0.216044	-0.0058141	0.314456	-0.594842	-1.42803	-0.227542	1.8232	-0.923011	0.636972	0.28179	-1.02121	1.21513	0.427825	-1.23026	-1.45055	0.0857715	0.166611	0.418007	-1.98121	-0.254182	0.519075	1.15855	0.244345	0.462125	-0.479277	1.14141	0.238472	0.570361	-0.534234	-0.767698	-1.27041	-0.88667	-0.354143	-1.88156	0.409447	-0.413022	1.27603	-0.343175	-2.73215	-4.10234	-1.50787	-0.307945	0.194372
FMO5	0.922023	-0.519598	0.339879	-1.36129	-0.824889	1.88718	0.274177	-1.21328	-0.960959	-1.27345	-1.13282	0.468658	-0.647342	-1.34888	0.333888	-1.09738	0.573926	0.105522	-2.12988	-0.624756	-1.07862	-0.492951	0.488216	0.152553	-1.95107	1.35419	-0.120534	-0.889619	-0.305857	0.95164	-0.0257425	0.582993	0.813147	0.123562	-1.28673	0.0373887	-1.2789	-1.40057	2.29521	-1.05763	-0.397458	-0.0493098	-0.168287	1.17687	0.585788	-1.69138	0.391751	0.680678	-0.997169
FNDC1	-5.70873	0.550412	-0.325167	-0.347829	0.428444	0.9043	0.389317	0.254933	1.14586	0.0740194	-2.66805	-0.981445	1.38457	-0.0921256	-0.806883	0.660065	-1.38579	0.415875	-1.089	-0.567332	-1.09592	0.254874	0.522811	-0.363233	-0.793039	-1.53984	0.488187	0.876078	0.0977537	0.357737	1.43723	0.877737	0.0547977	0.826529	-1.52994	0.688345	0.451008	0.221953	-0.280464	0.60869	0.300521	0.366012	-0.20724	0.173983	-1.36198	-1.71188	0.600548	0.257525	0.0858601
FOSB	-0.596018	0.850951	-0.375658	-1.48302	-1.10502	-0.968866	-1.25779	-0.859304	-0.782462	-0.824659	-1.6166	-1.77432	-1.56507	-1.11894	-1.1879	-0.780781	-0.804869	-0.888603	-0.336419	-1.34226	0.274853	-0.339113	1.11972	3.49057	-0.187089	0.678997	0.223841	0.0820652	1.95845	1.16638	-0.178395	1.14815	0.668977	0.908882	-1.51071	-1.18817	-1.2221	0.150355	0.0909725	-0.292473	0.555913	0.473743	-1.3398	3.37977	0.792802	-0.415885	0.169508	1.06862	-0.538544
FOXA1	-0.417955	0.481905	-2.73677	-1.41065	-1.58111	0.372418	0.433585	0.115499	-0.619652	-2.28744	0.448948	0.487168	-1.46725	-1.69081	0.55819	-1.80363	0.537142	0.476884	-2.17653	-2.04232	-1.34147	0.258955	0.515868	0.360352	-2.26135	0.524222	0.501504	0.0844581	0.247398	0.6219	0.641039	0.168924	0.946576	0.447961	-1.01009	0.523638	-1.37521	-0.518464	0.510158	-1.28147	0.548019	0.298637	0.0701161	0.695225	0.541401	-0.93316	0.532332	0.647932	-1.89813
FOXC1	-0.536047	1.08116	1.90141	1.50648	1.53247	-0.795935	-0.689394	-0.19974	0.941495	1.10723	-1.70362	-1.13751	0.796987	1.62742	-0.873091	1.82171	-1.21597	-0.128876	1.71926	1.24375	-0.0214986	-0.433207	-0.4861	0.384796	1.19097	-0.465192	-0.49365	0.19589	-0.302154	-0.585668	-0.762967	0.457363	-0.670752	-0.0629285	0.975663	-0.729839	0.682735	2.62691	-0.812427	1.07374	-0.502167	-0.370195	0.240021	-0.527096	-1.29071	-0.271822	-1.09106	-0.684922	2.16158
FOXM1	-0.546408	0.978609	0.0461903	2.13003	0.905345	-0.486726	-0.302935	0.856146	1.08778	2.25701	-0.525273	-0.0718976	0.443427	3.23739	-0.706149	0.34535	-0.00513209	-0.0068494	1.68173	1.95174	0.876416	-1.06102	-0.865616	-1.41071	3.03382	-1.41661	-0.363355	-0.340089	0.104663	-0.711544	-0.623905	-1.6432	-0.377379	-0.126926	2.35768	-0.474419	1.9879	2.7585	-0.0456223	1.75025	0.468649	0.0514118	-0.74769	-1.08835	0.437999	-0.207772	0.419245	-0.432973	0.571562
FOXP2	0.976534	-0.292231	-0.6856	-0.588099	-0.578221	0.0329915	0.0613628	0.603515	0.68868	-0.320941	-1.08828	-1.64441	0.67745	-1.03288	0.399754	0.593961	-1.60388	0.0257087	-0.587309	1.01768	-1.02858	0.210028	0.0463008	1.26448	-1.57345	-1.05348	0.537038	0.138626	0.864186	0.760472	-0.190808	1.4393	-0.855331	0.75645	0.640565	-0.841691	1.0062	-0.532172	-0.849874	1.89004	0.0750774	-0.459601	1.28722	-0.490858	0.859652	-3.63795	0.0170772	0.0356575	-0.853111
FOXP3	-4.95073	-4.95731	-0.848976	1.54988	0.0972152	0.359843	0.386006	0.263875	0.918483	0.537656	-2.38998	-0.432159	0.24539	0.0172329	0.867544	0.419719	-0.308369	-0.241028	1.03513	0.0741863	0.320467	-0.629676	-0.461292	-0.802467	0.278951	-0.928237	0.403808	1.65939	-0.692597	-0.281316	-0.675135	-1.00799	-0.0279846	-0.486287	-0.128524	0.321697	0.633777	0.168559	0.698664	0.963316	0.327654	0.98352	-0.424846	-0.536371	-1.26579	-1.20154	-0.416112	0.00322145	0.867303
FRAS1	-0.52841	0.926086	0.446377	-1.17872	-1.07803	-0.75431	-0.793475	-1.05309	1.00955	-2.29844	2.38994	-0.166773	0.424441	0.801967	-0.626305	0.560255	-1.50783	0.203082	-0.793212	-0.0232659	0.516455	-0.241299	-0.766519	-0.496	-1.56766	-1.48452	0.602169	0.216134	2.0012	-0.00966249	0.428716	1.10731	-0.67854	-0.0378588	-1.40984	0.349371	-0.03301	0.0274198	-1.17857	-2.09844	1.21903	-0.728129	0.159523	-0.514918	-1.28319	1.85261	0.621544	0.0611778	-0.874244
FRMD5	-0.297988	1.07543	1.9995	-0.552438	1.62405	-0.0199296	0.0640467	-0.112823	1.34637	0.275871	0.482078	-0.180565	0.878284	0.14201	-0.946343	2.34476	-0.665451	0.259336	-1.38404	1.17371	2.34175	1.83677	-0.469022	-2.29397	-0.16885	-1.24329	-0.0983397	0.033799	0.838684	-0.35407	-0.284187	0.632389	-0.877501	-0.712666	-0.168477	1.5206	-0.430759	0.75197	-0.627111	-2.74486	-0.216328	0.558014	-0.750445	0.0135982	-0.462361	1.84946	0.659683	0.323673	-0.659317
FRZB	0.45325	-5.91798	4.5044	-0.73989	-0.661394	0.157603	0.179364	-0.945046	-0.288225	-1.29826	-0.416657	-0.818132	1.12211	-1.32963	0.162874	-0.637936	-0.5445	0.207472	1.08782	-2.13545	-1.83609	0.592145	0.112963	1.23106	-0.476634	0.211342	1.0021	-0.465233	0.0566056	0.87681	0.0787784	1.0834	-0.422923	1.18539	-2.22388	-0.122386	-1.27974	-0.828622	-0.28288	-0.876492	0.0959028	-0.0758642	1.25124	0.120956	-0.110862	-0.224836	0.461026	0.225259	-0.703444
FSIP2	0.0911775	0.399764	-0.847814	-1.64643	-0.955113	1.17512	-0.0593702	0.239315	-0.312027	0.776386	-1.11157	-0.15493	-0.645763	-0.8704	-0.38132	-0.805738	-0.653002	0.419179	-0.869106	-1.38171	-1.67871	0.18136	0.451687	-0.449789	-4.1772	0.0599114	1.34727	0.115248	-0.0697621	-0.69742	0.838997	0.686523	-0.869964	0.925914	-0.544356	0.921091	-0.829734	-0.901594	1.39818	-1.11348	0.620076	0.016536	0.750323	0.316962	-1.74697	0.382538	0.881858	-0.382514	-0.627479
FST	-0.520269	0.805471	-0.222423	-1.1417	0.513801	0.235784	-0.775292	-0.476079	0.890311	-0.789453	-3.05344	-1.36609	1.08533	-0.582069	0.00245269	0.228002	-1.0463	1.01698	-1.04499	-2.005	1.21829	-0.542445	0.770832	0.113818	-0.236009	-1.24599	0.431852	-0.151893	0.0866053	-0.275837	1.84425	0.564274	-0.467574	0.447245	-2.59207	0.161975	-1.28773	-0.507334	-0.479284	-1.07552	0.132516	-0.179985	-0.0924965	0.239483	1.2295	-1.33305	-0.376954	-0.662593	-0.328891
G0S2	-0.186974	-4.75719	0.890833	-0.423388	-0.0876401	-0.700706	0.417605	-0.295473	0.645656	0.190832	-1.5358	-0.417143	0.211612	-0.811173	-0.998208	0.659145	-0.752796	0.89239	0.559087	0.0781582	0.274046	-1.66176	0.872709	3.35451	-0.679795	-1.14755	1.49419	0.756368	0.144728	-1.19704	-2.20382	-0.630549	-1.4664	1.97774	-1.14033	-0.607151	1.18103	0.234706	-1.24606	-0.380734	-0.701666	-0.198931	2.39742	-0.0260138	0.021501	-0.268593	-0.512526	1.09174	0.25602
GABRE	-0.502855	0.934807	0.942441	1.56898	0.938385	0.888422	0.0663718	1.23945	0.560425	1.53544	-1.11969	-0.742585	0.0338587	-0.347416	-0.994823	1.10041	-1.39358	-0.0412124	0.525234	-1.44166	-0.219919	-1.16287	1.01911	1.35425	0.617032	-1.30725	-0.0699037	1.51332	0.114478	-0.262761	-0.550401	0.129827	-1.60723	0.184142	-0.165079	-0.6199	0.995281	1.24318	2.03973	0.409789	-1.13629	-0.789173	0.783945	-1.01405	-0.461052	0.0829501	-1.14584	-0.440847	0.712079
GABRP	-0.506018	0.983173	1.65656	1.5691	1.19239	-1.46893	-0.211671	1.07795	1.75563	1.5786	-0.815775	-0.548804	0.962665	0.575192	-1.19041	1.48976	-3.60365	0.387098	1.56032	0.677493	-0.948811	-0.241341	-0.800157	-0.211221	1.23457	-0.409849	0.0625357	-0.0913818	0.161919	0.0546605	-0.82185	0.669494	-0.739998	-0.538655	2.59954	0.0433774	1.19593	1.39621	-0.278173	1.34226	-0.546254	0.231448	0.520674	0.149186	-0.817145	-0.490756	-0.980758	-0.292315	2.16721
GADD45G	0.910738	-0.332917	-1.64846	-0.941879	-0.712904	-0.575763	0.428436	-0.116098	-0.291009	-1.39201	0.316646	-0.305408	-0.924075	-0.951777	0.111055	-0.985546	-1.3326	0.900145	1.17114	0.783157	-0.00917678	-1.45754	-0.831781	0.782069	-0.231154	-0.334013	1.11329	0.0321869	1.0655	0.566795	-1.26771	0.640956	0.499953	-0.517619	-1.51188	-0.225203	0.315028	0.146349	1.33039	0.430363	-0.671004	0.0652346	-0.274927	0.413631	-0.494142	0.662343	1.17113	-0.00450409	1.01092
GAL3ST4	-0.396746	0.945397	0.167639	0.83391	2.09207	-0.47007	-0.0621291	0.203585	-0.319717	1.32178	-2.78726	-0.287773	1.89669	-1.42282	0.544259	1.27206	-2.00084	0.408956	1.21293	1.81013	-1.42989	-0.564941	0.232536	-0.687536	-0.612132	-2.51464	-0.560696	0.72982	-0.597715	-0.88931	0.0139728	-0.222994	-0.332541	1.86406	-1.33425	-0.0489643	-0.684019	1.44208	0.145994	1.4165	0.157022	-0.0387573	0.202636	-0.186845	0.146286	-3.35418	0.219373	0.446933	0.142817
GALNT14	-0.421499	0.962618	0.60144	1.57925	-0.230059	0.423281	-1.25749	1.6269	1.37949	-1.83495	-1.26799	-1.39374	-0.852673	1.74506	-0.80239	1.09866	1.31351	-0.564104	1.45879	1.50958	1.61299	-0.938364	-0.712316	-0.871436	1.43809	-0.789523	-0.210328	-0.0546216	0.0905601	-1.41618	-1.29044	-0.36469	1.16161	-0.300385	2.00828	-1.09584	-0.0864581	1.20529	-1.81311	-0.405088	-1.25002	-0.763763	-0.517006	-0.869379	-1.11143	-1.26406	-0.0816105	-0.682453	-1.62541
GALNT16	0.684492	-0.935194	-1.12566	0.219713	-0.994376	-1.63313	0.636853	-0.784245	0.53228	-1.85013	0.230128	-0.38924	-0.0616322	-2.13226	0.873925	0.336446	0.0955944	0.765921	-0.31547	-2.03593	-1.25163	0.0686532	1.10881	0.440029	-0.52447	0.546784	1.98819	0.610526	1.11808	0.708465	0.205733	1.26203	0.300386	1.63661	-1.81216	-0.873273	-0.522067	0.639813	-1.61713	-0.524469	-1.11594	1.14846	1.1638	0.227581	2.68098	0.0647205	-0.373613	0.915985	-0.986733
GALNT3	0.778711	-0.604864	1.53149	-0.444433	-0.0439904	0.958832	1.07194	0.384369	0.351468	-0.0181107	-1.81624	0.587493	-0.377902	1.25984	-0.702113	0.18756	-1.04266	-0.106545	0.275062	0.977077	0.211232	-1.21397	0.147441	-1.31906	-1.46121	0.24208	-0.0399756	0.0218655	0.74299	-2.14592	0.36255	0.350138	0.0557188	-1.07662	0.468511	0.549434	0.366579	0.388797	0.972144	-0.748612	1.37243	-1.903	0.337491	0.476615	-1.15508	-0.963983	-0.980038	0.681117	0.539807
GALNT5	-0.489942	1.16112	-1.09697	-2.02601	-0.575774	0.370468	-0.0237379	-0.331418	-0.000746944	-0.50441	-3.72867	-0.666444	0.657212	-0.557171	-0.53741	0.0113405	-0.543434	0.43934	-1.1106	-0.246304	-1.145	0.384145	0.599018	-0.34843	-1.01931	-0.343464	0.329387	0.0438038	1.83632	0.170241	0.634391	1.35869	1.11605	0.342509	-1.39839	0.867731	-0.578897	-0.611593	-0.524411	-1.36813	1.7223	-0.0241353	-0.0978794	-0.0757436	-1.52425	-2.67981	0.590736	0.564383	-0.922222
GALNT6	-0.541942	0.73657	-0.824922	-0.779417	-1.53421	0.769938	1.98203	0.533459	-1.30848	-0.745063	1.7789	0.391621	-1.0241	-0.785176	-0.596565	-0.997917	0.00720054	-0.461741	-0.602808	-0.866892	-1.71148	0.94301	-0.62779	-0.610425	-1.19576	-2.58158	0.787793	0.284096	0.0717605	0.892515	0.959549	0.44603	-0.351894	0.731219	-1.16514	0.685782	-1.35244	-1.45031	0.508423	-1.33183	0.387919	0.963092	-0.544523	0.470438	1.23209	-0.117687	1.10961	1.6984	-1.29332
GAMT	-0.344217	0.710376	-0.921036	-1.04198	-0.426997	0.0125819	0.0618965	-0.080209	-1.42611	-1.03904	0.868593	0.278387	-0.341638	-0.815233	0.307712	-0.53549	1.36027	0.0295606	-1.37647	-1.18239	0.388036	0.413787	0.161573	0.140791	1.37369	1.03512	0.484729	0.0660169	-0.299005	0.913008	-0.366198	0.161395	0.843106	0.556793	-1.16076	0.303322	-0.437972	-2.18584	0.48712	-0.26118	0.555545	0.719208	0.308389	1.05416	0.674623	-0.472514	1.20337	0.23887	-0.847537
GATA2	0.0580593	0.376023	-1.41428	-1.52211	-0.537698	0.142315	1.94775	0.467816	-0.93248	-1.21485	1.73169	1.04542	-0.341917	-1.81136	1.23193	-0.922814	-1.50896	-0.0680821	-1.55547	-2.4617	-0.0662583	0.850635	-0.226491	0.434084	-2.24856	1.08549	0.0324333	-0.207873	0.323789	-0.0416022	-0.917277	0.4384	-1.71028	0.547169	-1.20147	0.296345	-1.18053	-0.78048	-0.189669	-1.35321	-0.643517	0.553408	0.347882	-0.30878	-0.22363	0.782375	1.20905	0.825384	-0.779399
GATA3	0.673867	-0.626493	-0.837394	-1.28371	-2.69213	-1.10539	0.771618	-0.730907	-1.28898	-0.762958	0.804826	0.350012	-2.17097	-2.84615	1.21744	-0.947749	0.672743	0.649664	-1.72885	-1.68808	-1.10282	0.511951	0.251301	-0.204281	-0.691734	0.0875096	0.863862	-0.781421	0.187645	1.08308	0.722577	0.0853754	0.570376	0.843329	-2.97098	0.603773	-1.78172	-0.717421	-0.953092	-1.18626	0.667862	0.727366	-1.26306	0.658885	1.45152	-1.28771	0.609832	0.698709	-1.15195
GBP5	0.931596	-0.563761	-0.732535	2.23891	1.34779	-1.11669	-0.0316659	1.05656	2.07141	0.933437	-2.46082	-0.663394	0.579554	0.428744	1.55556	-0.083195	-1.78742	-0.25105	1.72426	0.94252	1.60909	-1.08551	-0.510538	-0.56233	-0.14977	-0.515943	-0.201104	1.92561	-0.612496	-0.795295	-2.36311	-0.755124	-0.879524	0.0956406	1.0977	-0.494676	0.347414	1.09431	-0.507705	-0.486625	0.169621	-0.0482276	-0.329754	-0.990761	-2.07554	-0.581876	-1.04666	-0.227632	1.82426
GCNT4	-0.332723	0.998607	-1.42931	-0.700992	-1.00193	-0.98432	-0.253174	0.000754206	-0.0837409	-1.51378	2.25837	-0.263663	0.106269	-0.891601	1.90708	-0.465135	0.332397	0.235385	-1.3763	-1.56727	0.464263	-0.0955504	-0.350631	-0.0778658	-4.51727	-0.570462	0.208073	0.138616	0.737827	0.88947	2.10784	1.39751	-0.106552	0.162828	-0.728685	-0.492215	-0.616934	-0.375265	-1.95916	-1.22678	1.70006	2.45464	0.172603	-0.28165	-2.00643	-0.584239	-0.104692	-0.389763	0.0761466
GCOM1	-0.3119	0.79742	0.682179	-0.693852	0.143419	-2.1402	-0.437712	-0.325168	0.409794	-0.242778	-2.16842	-0.48212	-0.444499	0.565942	-0.750511	0.80445	-1.5054	0.312073	-0.599832	0.347577	-0.144172	-0.912095	0.694406	0.532952	-0.505459	2.19529	0.590244	-0.387656	1.06251	0.936175	1.13656	0.614655	0.775584	1.49047	0.174458	-1.39597	-1.23747	-0.0452805	-5.51261	-1.62938	1.37697	-1.93057	0.404291	0.589709	-0.679941	-1.27521	0.535773	0.483405	0.723374
GDAP1	0.302941	0.136801	-1.63777	-0.47097	-1.12907	-1.73538	-0.281783	-1.24868	0.0943555	-0.800146	2.33987	1.28002	-0.987046	-0.97864	0.576515	-1.26157	1.32674	-0.823448	-0.00816028	-0.485127	0.621729	0.973388	-0.390001	-0.306258	-0.171435	1.89369	-0.656263	-0.516844	-0.20986	-0.591215	-1.54474	-0.00548054	1.30517	0.365188	0.372974	-0.631941	-0.358425	-0.863979	-1.18095	-0.407946	-0.541936	1.68689	-0.412529	-0.530277	2.71384	-0.286451	-0.0421462	0.787184	-0.411309
GHR	0.914031	-0.508591	-0.796201	-2.55961	-1.83238	1.49699	1.73847	0.413925	-0.244567	-0.178019	2.53687	1.75353	-0.458912	-1.20717	1.07185	-1.4964	-0.204092	-0.248976	0.266162	-2.67379	-1.38097	-0.931185	1.03048	2.08399	-2.35378	-0.760965	0.150866	-0.213511	0.994247	-0.0689373	1.19057	0.457907	0.140447	0.925832	-1.67679	0.12271	-1.55891	-0.770023	0.536043	-1.0932	0.327379	1.43051	1.72142	0.640623	-0.692975	-1.28699	0.562301	0.244663	-0.229244
GJA1	-0.345315	0.46275	-1.09304	-1.7204	-0.714333	-0.0417365	0.890139	-0.674079	0.499099	-0.296838	1.59573	1.14711	-0.178463	-0.430023	1.92557	-0.474187	1.36007	-0.224476	-0.415535	-1.08992	-0.254011	-0.476594	0.835503	0.478133	-1.44659	-1.26124	0.294523	-0.226091	-0.346894	0.753007	2.36298	0.109914	-0.473439	0.877202	0.0947547	1.27467	-0.316431	-0.613657	-1.06258	-1.16181	-0.572262	1.59927	-0.16836	1.36207	-0.15858	-1.06076	-0.222835	-0.252757	-1.34991
GJB2	-0.39219	0.761883	0.261677	-1.28284	1.98174	1.05669	0.299747	0.00015973	-0.034798	2.10695	-2.77374	-0.268877	0.603922	-0.708002	-0.711595	0.925288	-1.16419	-0.203943	0.622543	-1.34815	-0.180071	0.228598	0.676822	-1.44763	0.82292	-0.578148	0.366897	0.571594	0.256273	-0.422324	1.67453	-0.185546	-0.51935	0.333539	-0.201383	0.972555	0.469051	-0.289834	-0.0639986	-0.129964	0.437051	0.923113	-0.286217	-0.115338	-0.202977	-5.17425	0.768906	0.507291	-0.389417
GJD3	-0.257581	1.01103	0.256585	-2.23815	-0.397605	-0.329558	-0.396732	0.799717	0.655524	-1.05958	0.850931	-1.5986	0.39345	-2.41342	1.88525	-0.877312	-0.757063	-0.158806	0.52667	0.923126	2.70594	0.686875	0.501305	-0.0289803	-0.322054	-0.0915054	0.176111	0.529828	0.338116	0.611209	-2.74242	0.285277	0.684057	-0.0635365	-0.372688	-0.658788	-1.07002	0.65668	-1.63813	0.0964682	0.34289	1.23025	0.0682277	-0.0110295	0.10613	-0.13509	0.648402	0.554249	0.20544
GLDN	1.04316	-0.703195	-0.233976	-1.2235	-0.477886	-0.347945	-0.337584	-0.0192545	-0.776898	0.173366	-3.21841	-0.841179	0.0648702	-1.83536	-0.836545	-0.387328	0.0739213	-0.0578793	-0.20906	-3.23115	-0.473768	-0.191309	0.528335	1.60125	-1.72981	-0.0619025	0.0569038	0.431234	1.48454	0.199691	-0.713319	0.123915	-0.82566	1.34589	-1.26599	-0.759869	-1.24331	-0.865154	-0.204213	-1.28008	0.529904	-0.452845	0.762103	0.0584297	-0.22054	-1.7937	-0.30132	0.31393	0.095944
GLRB	-0.469739	0.782206	-0.30095	-1.58803	-1.40305	-0.491549	-0.862966	-1.63057	-0.234087	-1.72986	1.3431	1.0579	-0.390994	-0.113081	0.767972	0.553705	1.7705	-0.795623	-2.26107	-2.16861	-0.937735	-0.486602	0.751087	0.346441	-1.06702	0.922739	-0.392294	0.0520216	0.405028	-0.429989	1.10666	-0.127694	0.997285	0.838854	-0.111282	-0.609826	-2.32002	-0.543448	0.510686	-1.05252	-0.177183	0.321147	0.100326	0.300557	-0.206288	0.146557	-0.324986	0.289351	0.379983
GMPR	1.0657	-0.456349	1.49691	0.915271	-0.0317677	-2.22405	0.665609	-0.40686	-0.0578805	-0.706669	1.17739	0.0408861	0.946479	0.756377	-0.858103	0.346753	-0.139068	-0.396452	1.12838	-0.157154	-1.01763	0.653907	-0.4235	-1.03896	0.438328	-0.982134	-0.518286	0.0559825	0.195118	-1.78325	-1.09436	-0.252779	-0.952405	0.0809055	-0.837236	-0.329045	0.544259	0.561411	-0.4067	0.0652349	0.378366	1.31431	-0.725256	-1.41332	-2.00085	3.67121	1.36547	0.00637177	-0.512429
GNAO1	1.13266	-0.428631	-2.28564	0.257077	-0.715689	-0.383722	-0.547253	-0.475765	0.620395	-0.966444	2.34312	-0.463939	2.08139	-0.708776	-0.296702	-0.823986	1.30155	-0.37243	-0.632282	-1.04476	0.0693998	0.35086	-0.887225	-0.036761	-0.359193	-1.06871	0.130894	0.0254865	1.12092	-0.245797	-0.967841	0.585842	-0.651027	0.199152	-0.0826727	-0.980144	0.499354	-0.137026	-0.460754	0.288628	-0.577294	0.0894516	0.00883049	-0.4982	-3.71429	1.62702	-1.42206	-0.363172	-0.991607
GPAT3	-3.58248	0.999974	1.80101	-0.25956	1.29479	-2.06666	0.298817	-1.1895	1.33928	-0.341679	0.791998	-0.0763941	0.946678	2.24762	0.978697	1.93073	-0.887569	0.121879	-0.676278	0.792862	-0.489193	-0.992703	-0.465299	1.43099	-0.437638	-1.47368	0.0889131	-0.272122	0.886624	-0.709159	-0.122075	0.979407	-0.755813	0.127326	-0.475288	-0.607297	0.588723	0.120844	1.37949	-0.415986	1.25023	0.49993	2.16596	-1.17248	-0.470944	-1.14555	-0.26954	0.0921827	-0.880454
GPC2	-0.423923	1.02242	0.557773	0.421231	0.92218	1.11677	-0.517985	0.140971	-0.0569588	3.25768	-0.885797	-1.12738	1.29521	-0.975833	-0.276839	1.4607	0.634627	-0.224392	2.08194	1.77471	0.421822	-0.545041	-1.00172	-0.0598785	1.91694	-0.921931	0.0222274	1.28515	-1.36794	-0.381876	-0.675733	-0.28394	-1.78423	0.174722	0.0647828	-0.432301	0.164464	1.51256	-0.477098	2.25972	-2.48771	-0.996006	-0.315175	0.238898	0.156394	1.50229	0.406504	-0.378234	0.339355
GPC3	0.331931	-0.445354	-0.773841	-0.877045	-0.755568	-1.02772	0.138121	-0.141879	0.0676934	-0.231354	0.0170675	0.365774	0.383437	-1.33799	-1.31192	-1.06191	3.60173	-0.312024	-0.269269	-0.196949	0.361644	-0.0321462	0.158301	1.22968	-1.54677	-0.870436	1.44748	0.135192	1.33235	0.369758	-1.21093	1.03386	2.60719	0.155043	-2.04188	-0.572517	-1.34247	-0.598456	-3.19786	-0.538114	-0.546048	0.630447	1.43209	-0.300483	-1.19112	-0.954272	-0.0490072	0.187457	-1.20372
GPIHBP1	-0.031771	0.416515	-0.0366175	-0.977121	0.0675115	-0.479882	0.0722524	0.471716	-0.436618	-0.752198	-0.294209	-1.18692	0.533446	-1.82111	-0.847379	-0.185981	-0.546433	1.00505	-0.518004	-0.873414	-0.5682	-0.0525026	0.969937	2.06305	-1.77349	-0.382536	0.785463	-0.637433	1.27849	1.30148	0.691876	1.47179	-0.167293	2.15382	-4.20492	-0.183049	-0.997123	-0.662403	-0.676435	0.776682	-0.0260145	-0.703999	2.27182	-0.0199455	-0.559532	3.49874	-0.357703	0.15358	-1.26155
GPR137C	-4.02896	0.95025	-2.77125	0.546299	-0.0871896	0.873046	0.334789	-0.985917	0.701608	0.78726	1.141	-0.412031	-1.27242	-1.1768	0.506807	-0.123179	0.964772	0.229923	-0.0249718	-1.97025	-0.381478	-0.114756	0.358691	-0.308584	-2.57573	0.744378	1.43361	1.09429	0.00178833	0.201357	1.34026	0.632479	-0.644635	0.051955	-0.662699	0.846527	-0.605792	0.690242	0.213823	-0.298311	-1.57895	-0.420004	-0.110712	0.932645	-1.63516	2.28625	-0.06931	-0.241682	0.407767
GPR161	-0.446573	1.00657	1.60772	0.614749	1.49381	0.783996	-0.195582	0.259455	1.25718	0.845897	-2.05519	-1.28104	1.57149	-0.446463	-1.23903	1.09228	0.390045	0.259823	0.483096	0.940665	0.29863	-0.337218	-0.630318	-0.155584	1.43056	-1.84074	-0.562458	0.430585	-0.139996	-0.0205793	-0.0103361	0.703851	-1.01036	1.41013	2.17963	-0.0732012	1.30202	1.98435	-1.34811	2.59936	-0.905597	-0.182244	0.30262	-0.52349	1.2405	0.821867	0.538996	-0.0839559	1.43889
GPR27	0.862914	-0.330968	-4.90138	-1.23795	0.96009	-1.26634	0.921241	-0.105318	0.170111	-0.598963	1.50916	-2.0192	-0.851863	-0.0225481	0.332556	-1.05829	0.868147	1.05652	0.206313	0.424118	1.53394	-0.687836	0.471668	-0.258874	-1.31814	1.07169	0.933222	-0.02501	0.594125	1.03093	-0.294863	0.491713	-1.30225	-0.209318	0.229813	0.143411	0.234691	-0.528197	-0.278764	0.655749	-2.4162	0.642803	-0.298222	0.377604	0.221583	1.42934	-0.193542	0.073882	0.946619
GPR3	1.20089	-0.285937	-0.339537	0.467314	1.67079	-0.844725	0.104742	0.0578893	0.782752	0.696299	-2.02066	-2.03274	0.795177	-0.172659	-0.932111	1.19199	2.61706	-0.0885272	0.690708	0.709236	1.43497	-0.953476	-1.56902	0.80147	0.753712	-0.706331	-0.748182	0.0803074	0.121207	0.436098	0.772728	-0.165223	-0.282494	-0.206002	1.46059	-1.42971	2.48863	1.91992	0.761948	1.56339	-0.397961	0.479466	-1.56648	1.08304	-1.96261	0.821704	1.07753	-0.961974	-1.57201
GPR63	-0.163334	0.57113	0.967407	1.14722	-0.0732292	-0.609844	-0.845824	0.0952286	2.37931	-0.0539167	-3.47269	-1.03756	0.439426	0.490929	-0.506634	1.14321	-0.849146	0.64075	0.684346	0.889831	0.852181	-0.458907	-0.12214	-0.871287	-0.118477	0.416348	-0.478847	0.723326	-0.451778	-0.988597	-0.588587	-0.0546104	0.384244	0.531634	1.18618	-1.4842	1.27707	1.92745	-0.873892	-0.057714	-0.934423	-0.718065	0.16341	-0.886074	-0.142438	0.370783	0.897742	-0.0199477	2.08751
GPRC5A	-0.622096	0.590649	0.366995	0.256034	0.766012	0.349752	-0.22972	-0.0699247	-0.633931	-1.98961	1.147	0.322009	-0.58707	-0.701633	0.230358	-0.514433	-0.822097	0.739426	-0.942717	-2.09327	0.499656	0.809847	1.59721	-0.148426	0.254361	0.935747	0.253563	0.343145	0.377241	-0.282847	1.85806	0.419765	0.943288	0.231569	-3.83397	0.229654	-1.29277	0.421271	-0.743355	-1.28	1.50769	1.118	-0.662075	-0.00086307	1.75697	-2.78652	0.361272	0.775092	-2.4907
GPRC5C	0.788039	-0.479352	-0.372324	-1.6312	0.40087	1.26447	0.587429	0.732678	-1.95446	-1.43033	1.8823	0.376376	-0.803794	-1.93514	-1.10436	-0.489387	-0.0436082	0.60735	-1.82605	1.36462	-1.51798	0.967951	0.423993	0.148341	-0.955063	0.789652	-0.265492	-0.08373	1.08091	0.20097	-0.392412	0.261721	1.09898	-0.468814	-1.5371	0.00346261	-1.92911	-0.0100914	0.376576	-0.606241	0.731897	0.680654	0.174297	0.387396	-0.688641	-0.136761	0.458395	0.827223	-1.89975
GPSM1	-0.385656	0.884682	0.252564	-1.85852	0.193771	-0.164944	-0.205623	1.36918	-0.556126	0.147839	-0.105389	-0.748705	0.97676	0.0538517	-0.239552	0.289477	-0.505312	-0.0285625	0.140043	0.55514	0.611565	-0.227282	-1.22671	-0.401198	2.03003	-0.272185	-1.0684	-0.400145	0.0130051	0.482409	0.507412	-0.114897	-1.25761	0.336342	0.178851	0.0639701	1.22409	1.93483	-0.605573	0.588503	-0.751403	0.259564	-0.520914	0.205305	1.5617	3.32659	0.00376256	0.0334243	0.399736
GRAP2	-0.365635	0.941284	-0.207642	1.80889	-0.320203	-1.27025	-0.33827	0.583514	0.571011	0.524079	-2.56889	-1.05692	0.624335	-0.573698	1.73484	-0.00469809	-2.66975	0.191868	0.453065	-0.252847	0.483572	-0.234706	-0.149564	0.0673431	-0.143887	-1.62795	0.682339	1.28137	-0.761632	-0.566814	-1.70233	0.657434	-1.42518	1.3966	-0.386563	-0.261701	0.303903	0.733296	-0.206179	0.384215	-0.155519	0.169303	0.445904	-0.393277	0.737323	1.91117	-1.80216	0.413273	1.2669
GRB14	0.665716	-0.141457	2.47211	-0.230916	0.410954	-0.844928	0.211489	-0.459392	0.710993	0.622328	-0.518602	-0.474644	1.37779	1.21028	-0.861159	-0.20683	0.317477	0.443518	0.742607	1.07456	0.023575	0.476786	-0.205857	0.605186	0.930624	-0.539958	-0.343135	0.68946	0.185401	0.0149076	-1.43324	0.0190147	-1.43177	-0.614125	-0.657855	2.02484	0.758545	0.359632	-0.711053	0.383564	2.1719	-1.45514	0.0229077	-0.199272	-0.747845	-0.314826	0.681499	0.34576	0.267172
GRB7	0.981807	-0.639442	-0.0528098	-0.500087	-0.464491	-0.461139	-0.622151	2.46583	-0.829803	-1.19627	0.859497	-0.253238	-0.387652	-0.613527	0.128851	-0.309701	-0.294189	-0.191641	-0.985382	-0.458999	0.0143231	-0.404665	0.0209505	-0.501492	0.641355	-0.587819	-0.403511	-0.867412	-0.359829	-0.245194	-0.0433593	-0.417765	-0.0210135	1.5287	-0.204216	-1.18481	-0.0305994	0.202719	-0.859801	0.215476	0.834984	-0.0634021	1.52054	-0.269387	0.501283	0.710805	2.64684	0.153063	-0.995703
GREB1	0.886768	-0.51184	-1.68567	-1.41001	-1.97383	0.211391	0.814382	-1.30308	-0.912838	-0.439669	0.904512	0.737647	-0.726629	-1.84327	0.410384	-2.11861	1.56089	0.555815	-0.0472099	-1.34622	-1.52531	0.122437	1.04214	0.0808974	-0.774872	0.826494	0.404115	-1.08383	0.917255	1.21139	1.57807	0.192112	0.647148	0.555682	-1.13013	1.9695	0.0408636	-1.02107	-0.476975	-0.398578	-0.157761	0.59257	-0.628346	1.78538	0.208536	-0.0463662	1.39835	0.78978	-1.19538
GREB1L	0.827015	-0.503823	-0.816055	-2.27234	-1.26783	-1.26677	0.896003	-1.12157	-0.18507	-1.37768	-1.30997	-1.5101	-1.10736	-1.07058	0.512778	-0.367359	0.969678	0.724785	-2.26142	-0.541473	-0.905446	0.51378	1.17284	1.03581	-1.08164	0.81603	0.863067	-0.369343	0.399828	1.9277	-0.1004	0.825718	-1.83925	0.68056	-0.611427	1.20113	-0.228864	-1.08691	-1.3811	-0.144859	0.733732	1.0055	0.206678	1.52711	0.513644	-1.511	-1.38779	0.812877	-1.48037
GSTM3	-0.555224	0.813433	-1.02776	-0.911728	-0.895719	-1.10252	-1.92972	-0.647709	-1.36505	-0.670415	1.69665	1.5048	-0.204192	0.9696	1.29388	-0.829923	0.753727	0.560445	0.198775	-1.25685	-0.686904	1.09394	1.68285	0.330674	-0.563981	0.448336	0.860228	0.95579	-0.702342	0.476765	-0.816291	-0.242037	-1.89719	-0.343168	-2.16353	1.15624	-1.34248	-1.96973	-1.08259	-1.90567	1.37075	1.69956	0.589118	1.44665	0.882751	-1.63595	0.692423	-0.0753033	-1.25565
GSTP1	-0.63231	0.705119	0.94787	1.55255	0.9016	-0.421923	-0.55103	0.672343	1.0549	1.56634	-2.04021	-1.28628	1.02027	1.02749	-0.366109	1.92225	-1.63944	-0.141029	2.20889	2.27987	1.64108	-0.970329	-0.00653558	-0.0836342	2.02461	-1.53385	-0.403287	-0.0670504	-0.514222	-0.709973	-0.161865	0.278217	0.816264	-0.0493627	0.848207	0.255547	1.64842	0.19827	0.402234	2.5589	-0.541282	-0.819135	0.603586	0.648294	-0.212456	0.434653	-0.928355	-0.204318	0.698665
GSTT2B	-0.577164	1.23458	-1.0069	-2.84699	1.01664	0.556489	-0.538962	-0.631007	0.799775	0.476391	1.39383	1.07488	0.717738	-1.02776	-0.418896	0.0441409	1.92451	0.973042	-1.03408	0.103611	0.393825	-0.535012	-0.559545	0.556977	-0.28424	-0.229257	0.106986	-1.31537	0.935613	0.166334	-0.0977383	-0.0596837	-0.170976	-0.128734	-1.36888	0.455885	-0.330806	-0.224894	5.36361	-0.120448	-0.180132	-0.0901317	0.219351	-1.50203	1.57205	0.418868	1.80643	-0.199455	-0.966877
GTSE1	-0.417256	0.922988	-0.0730148	1.20878	0.68584	-0.253614	0.126804	0.528344	0.831283	1.27962	-1.70277	0.0425422	0.544677	1.58742	-0.778906	0.626314	0.4821	-0.307547	0.68449	1.09344	1.84024	-1.13501	-0.702845	-1.82913	1.23246	-2.22373	0.121393	0.237328	0.338525	-1.27086	-0.923114	-1.80139	-0.155505	0.226962	2.41131	-0.141097	2.06755	1.70126	0.0250696	-0.291339	0.576376	-0.413763	-0.629935	-0.656059	-0.972074	-1.77145	0.411374	-0.589454	1.0644
GULP1	0.912336	-0.362864	0.955576	-2.81136	-0.234809	-0.555184	0.0975911	0.31321	0.145482	-0.978365	-1.58296	-1.38286	0.0365538	-0.568112	-0.978034	0.69224	0.183957	0.158548	-0.458286	0.158488	-0.0929705	-0.0453088	1.12089	0.49079	-1.56651	-0.745339	0.0710385	0.709927	0.845225	-0.125634	0.627569	1.16038	-0.91507	0.147681	-1.54165	0.143553	0.235651	0.130278	-0.414041	-0.290608	0.0391265	0.0426293	1.09648	-0.61661	-1.48657	-0.715065	-0.078415	0.0306599	-0.0331153
GYG2	0.79392	-4.66496	0.767797	-1.16255	-1.1122	0.827049	-0.686669	1.36574	-0.454959	-0.360987	0.774445	0.0779508	1.13373	-1.91191	-0.226667	-0.092312	-1.87021	0.330426	-0.502883	0.511597	-0.438959	0.620227	1.07009	3.01538	0.302337	0.879681	0.460745	-0.221418	1.08505	-0.209514	-0.416011	-0.551411	-1.78257	1.65019	-2.8422	-0.00277647	0.319702	-0.0470259	-0.0813251	-0.374202	-0.830114	-0.439942	2.07641	-0.221357	0.842678	-0.483628	-0.363807	0.924789	-0.53704
HACD1	-0.415026	1.1395	2.2303	0.0907535	1.06294	-0.386881	-0.601877	-1.17403	-0.23544	0.811379	-2.39759	-1.16778	0.60772	2.20403	-1.30331	0.80119	-1.71721	0.161965	1.8772	1.63799	2.03864	-0.910185	1.25896	-0.124948	1.5682	-1.73516	0.572753	0.59201	-0.937353	-0.536505	0.175053	0.418957	-1.11659	0.0991095	0.190326	-0.988727	0.858025	0.944282	-0.559311	0.472782	-1.08116	-0.613375	0.312915	-0.645467	-1.60386	-1.32641	-0.647945	-0.386932	-0.84868
HAGHL	0.102238	0.343264	-0.110246	-0.877473	-0.88382	-0.0673316	0.986047	-0.0711325	0.0918254	-0.749864	-0.2795	0.586053	-0.571087	0.951558	0.197064	-0.0226376	0.787966	0.541095	1.02376	0.60106	-0.559222	0.322521	0.904154	-0.00705559	0.640149	0.264126	0.218227	-0.243768	-0.427763	0.762675	-0.192148	-0.314342	0.213036	0.133872	-0.159361	0.241705	0.322973	-1.03932	0.146875	1.29967	-0.806113	1.22956	0.147159	1.41311	-0.611849	-0.872751	0.779541	-0.31702	-0.890786
HAL	-0.295524	1.21955	-0.906229	0.1712	-0.802569	0.719092	-0.261135	-1.51683	0.0473123	-0.543498	0.345434	-0.937558	-0.0615133	-0.0892407	0.466373	0.768282	0.125395	0.560028	-0.874196	-1.49044	-0.747355	0.424226	0.0428396	0.497065	-0.664369	-0.379079	0.684183	-0.964588	0.00134328	-0.145429	-0.544575	0.0248504	-2.4307	-0.36534	0.540499	-0.989773	0.44252	-2.40723	-0.166172	-0.862747	-0.284009	1.53411	0.0494854	0.415038	0.0092922	-0.407712	-1.52495	1.24476	-0.983266
HAPLN3	0.956875	-0.571776	0.461438	1.37774	1.87058	-0.472918	-0.122891	0.685837	2.31845	0.358525	-2.64582	-1.29729	1.95093	0.21468	0.340412	2.58979	-1.53939	0.195311	1.90368	1.49955	0.872549	-0.981349	-0.75194	-0.334812	2.87876	-1.38806	-0.221731	0.863525	-0.283308	-0.798422	-0.118083	0.0290809	-1.07602	0.115923	0.674421	-0.488855	1.5578	1.4315	-0.549559	0.646341	-0.38952	-0.268914	-0.310905	-1.05736	-0.883365	-0.104349	-0.659361	-0.543301	2.9188
HAS2	-2.97889	0.948371	0.26803	-1.33372	0.813804	-0.539944	-0.304971	0.0594915	1.76254	-1.29994	-2.72154	-1.22143	1.26961	-1.10919	-1.3531	-0.40502	-1.26491	0.200174	-0.995271	-0.290322	2.15157	-0.134845	0.457258	1.12417	-1.68047	-0.785581	1.05968	0.512682	0.496572	-0.566006	0.231334	1.03425	-0.745374	-0.0724292	1.47207	0.244362	0.311421	0.00195385	-1.95543	-1.22365	0.367706	0.350114	0.22918	0.0046026	-2.07681	-2.4073	0.460257	0.346471	-0.1959
HDX	-0.337445	0.927441	0.60755	-1.49368	-2.2642	0.951057	-0.420318	0.108307	-0.104502	-2.01373	-3.41989	-1.24269	-0.632296	-0.880498	-0.80439	-2.18862	1.00548	-0.0939985	-1.4928	-2.5695	-0.231102	0.328738	0.348855	0.957037	-2.47298	0.98256	-0.753083	0.190653	0.844981	0.379199	-1.05217	0.481782	-1.1192	-0.524552	-0.114587	0.321105	-1.67531	0.0913098	0.0294238	-0.912992	-0.270997	-0.65912	0.37131	0.0562226	-1.14195	0.706236	0.0944877	-0.938145	0.0560022
HIC2	-0.364452	1.01466	0.19124	0.262476	1.27937	-1.67996	0.0102945	1.16596	0.561389	1.41324	0.486238	-0.0519812	0.63824	0.157234	0.859608	1.01784	0.00987458	0.233926	0.252788	1.19992	1.21109	0.85044	-1.18813	0.139529	-0.276539	-1.77229	0.547313	-0.626683	0.852657	-0.732133	-1.58829	-0.0377388	-1.5862	0.7862	2.40216	0.407875	2.05296	1.6529	-0.356547	0.632496	-0.598522	-0.136524	0.152924	-1.08498	-0.773654	-0.0957299	0.0521231	-0.302561	0.796323
HJURP	-0.450454	0.928896	0.932967	1.58132	1.03607	0.366314	-0.339599	1.02729	1.22556	1.38071	-0.486122	-0.129012	0.0272757	1.24516	-0.753111	0.704541	0.604881	-0.345254	0.83549	1.9223	1.15791	-1.41758	-0.978598	-1.927	1.08867	-1.78936	-0.0560605	0.141713	0.375778	-1.21276	-0.621778	-2.14027	0.100589	-0.268993	1.28689	-1.10926	1.08009	1.20911	-0.274054	0.932079	1.04602	-0.751718	-0.808937	-0.678126	-0.844758	-1.23609	0.128198	-0.325952	1.45026
HLA-C	0.804721	-0.712492	0.0351638	2.578	-0.947426	0.59027	1.61149	-0.626962	1.36182	-0.586081	-1.8927	1.05699	-1.04619	0.110189	0.466823	1.06062	1.1994	-0.846665	2.71641	0.821781	1.01648	0.641107	-1.0833	-0.790789	-1.17548	0.839065	0.92726	1.70874	0.316361	0.795822	-1.48842	-0.925819	0.117558	-0.404383	-1.31643	-0.759501	-1.6582	-0.952256	-1.19286	-0.37125	-0.509641	-0.788886	-1.05372	0.699759	-0.262875	0.0738021	0.687187	-0.390891	-0.26422
HLA-DOB	0.212612	0.233481	0.45899	2.61733	1.34576	-1.26623	-0.411197	0.663101	2.28477	0.331886	-1.66897	-0.880618	0.84684	0.174876	1.43458	1.089	-2.33232	0.289105	1.39445	-0.790398	0.313184	-0.156982	-1.03805	-0.715721	1.77309	-0.819523	0.742703	0.94277	-0.544225	-0.119997	-1.71078	-0.290067	-0.898017	-0.305262	0.902788	-1.02853	1.6339	0.236722	-0.599294	2.24488	1.07159	-0.396342	0.0670578	-0.558352	-0.927922	-1.60445	-1.49567	0.268485	1.5912
HLA-DPA1	0.729983	-0.643929	-2.62805	1.27219	0.662908	-1.13438	0.31714	0.83389	1.32254	0.775755	-2.50232	-0.754733	1.05192	-0.672868	1.39227	-0.658355	-2.41496	1.02329	1.49233	0.11167	0.941122	-0.582327	-0.428274	0.47628	-1.02543	-0.604826	0.642712	1.94784	0.211785	0.294847	-0.290709	0.20901	-0.74365	1.22666	-0.641065	-0.800676	0.302821	0.195008	0.227415	0.550938	-0.179643	-0.600465	0.0138732	-0.0768964	-1.13246	-3.39292	-1.45673	-0.239377	1.12559
HLA-DPB1	0.791363	-0.592349	-0.705198	1.05925	1.20506	-2.10149	0.832086	0.464653	1.5413	0.552093	-2.20574	-0.586211	0.811119	-0.691302	1.44073	-0.671487	-1.78786	0.638193	1.3771	0.222226	0.959632	-0.390159	-0.448049	0.158312	0.287285	-0.596161	0.913818	1.93648	0.36222	0.75984	0.0660683	0.675691	-0.951318	1.46598	-1.29912	-0.607878	-0.225398	0.195392	-0.184259	1.59699	-1.38266	-0.11103	0.309211	0.217169	-1.60973	-2.05306	-1.10134	-1.14869	0.478358
HLA-DQA1	0.789871	-0.552138	-0.224326	-1.62882	-1.05077	0.300193	0.634255	-1.34699	1.33152	0.746524	-0.472607	-1.83201	1.1195	0.413438	1.24979	-0.450545	-0.648481	1.23518	1.21541	0.788555	-2.21101	-1.18957	0.186359	0.742724	0.078167	-0.0786872	-1.57633	1.52729	0.29018	0.602954	0.614602	0.278458	0.202384	-0.821234	0.159735	0.373354	-2.4075	0.609489	0.939429	1.47756	0.854041	0.74029	0.615276	0.346665	-1.27575	-1.07716	-0.327202	0.303112	1.34583
HLA-DRA	0.719314	-0.691241	-1.9579	1.21492	0.943269	-0.507715	0.937568	0.472391	1.65885	0.8852	-2.24291	0.548796	0.544964	0.0962868	1.23661	0.436546	-2.40352	0.742104	1.44714	-0.0368336	0.542665	-0.888998	-0.845399	0.363475	-1.34322	-1.25833	-0.345757	2.50075	-0.0903867	0.324404	-1.1136	-0.324065	-0.926443	0.859679	-0.49888	-0.781318	0.122854	0.163374	0.42572	0.547531	0.758145	0.230059	-0.105508	-0.441068	-0.701492	-3.74907	-1.94723	-0.706512	0.985242
HLA-DRB1	0.863138	-0.642426	-0.00666826	0.503249	-0.324114	-0.934684	1.22825	-0.145022	1.87569	-0.465779	-1.96837	-0.889502	0.0369683	-0.743094	-0.0539914	-0.244457	-0.774415	1.05406	2.15487	-0.137016	-0.763209	-0.858328	0.230554	0.926317	0.80198	-1.5293	-0.934391	2.3029	0.626639	0.614379	0.588036	0.196582	-1.15272	0.197149	-1.16985	0.477136	-0.569632	0.653494	-0.588374	1.6338	-0.0495435	0.659351	0.582286	-0.852809	-0.731993	-2.02719	-0.838516	-0.722068	1.41677
HLF	1.03075	-0.355199	0.240339	-0.0737684	0.568875	-0.88189	-0.326883	0.341802	1.02337	-0.508844	-1.29205	-0.060068	0.769428	-0.00379196	-0.222265	-0.39672	-2.48716	-0.331846	-0.38976	0.00189083	-0.386267	0.14198	0.54481	2.25175	-1.72649	-0.291807	0.805335	0.312523	0.703015	1.00504	-1.03969	1.4409	-0.665659	0.42696	-0.701517	-0.207455	-0.211279	-0.224121	0.83377	0.254713	-0.426796	-0.166955	1.87881	-0.0969592	-0.993247	0.681899	-0.88805	-0.851386	-0.167345
HMCN1	-1.25782	0.45506	-0.562764	-2.04199	-0.0998086	0.588943	0.661231	-0.400684	-0.02398	-0.286321	-2.29881	-1.01861	0.86896	-1.59172	-0.619445	-0.5119	-1.45506	0.496929	-0.946795	-2.68588	-1.77033	0.958832	0.925839	0.480029	-2.10562	-0.650099	0.437327	0.904783	1.28138	0.761653	0.421079	2.23255	-0.164339	0.961954	-1.73605	0.706918	-0.773733	-0.169839	-0.516962	-0.0641711	0.135195	0.277679	1.35644	0.253135	-2.37156	-0.568125	0.766698	0.130546	-0.138074
HOXA10	-0.0455573	0.631757	-0.289031	-1.55342	0.900384	1.85491	-0.489185	-0.365326	0.911746	-0.768628	-1.7149	-1.19034	0.570533	1.00867	-0.611336	-0.371932	-1.25191	0.211883	-1.94264	-1.79437	1.30237	-0.39382	0.194842	1.03458	-1.49384	-0.982373	0.0579352	-0.511257	0.826389	1.71927	-0.0841057	0.805286	-0.698413	0.548148	1.67208	-0.494065	0.0589495	-1.16374	1.12224	-0.925805	-0.318043	-0.44611	1.29886	-0.761945	-2.19116	-2.99088	-0.0516269	0.346482	2.18737
HOXA7	-0.448342	1.19412	-0.993557	-1.0175	0.583354	-0.506474	-0.353415	-0.69729	1.51083	0.805788	-1.66171	-1.20375	0.621481	-0.829426	-0.579942	-0.28986	-0.978181	0.0830734	-0.998057	-2.28129	2.11632	-0.113688	0.235152	0.898114	-0.948552	-0.973821	0.444006	-0.235455	0.559476	1.30649	-0.0912859	0.823805	-0.48121	0.881297	0.622474	-0.422049	-1.00913	-1.68836	2.85685	-1.15687	-0.231813	-0.253267	1.04732	-0.0566739	-0.732892	1.20892	-0.155138	-0.296612	0.775726
HOXA9	1.1959	-0.561179	-0.635338	-1.10863	0.39538	0.703893	-0.360484	-0.382123	0.637404	-0.245471	-1.39687	-0.668347	0.634643	-0.041256	-0.661543	-0.256777	-1.03525	0.156885	-1.00954	-1.20911	1.62501	-0.551142	-0.120361	-0.116661	-1.17288	-1.1336	0.108512	0.029005	-0.284182	2.48547	-0.223147	0.761974	-1.15979	-0.104568	1.88786	-0.216134	-0.368767	-0.720397	2.99132	-1.1506	-0.45316	-0.688652	0.931762	-0.762614	-1.24809	-0.820647	-0.335424	-0.32403	2.0656
HOXB2	-0.493567	0.838864	-2.0171	-1.40103	-1.27369	0.281397	-0.774611	-0.0882031	-1.05768	-0.987656	-1.97472	1.34728	-0.444437	-1.84058	0.942666	-0.714188	1.2058	-0.429706	-0.936657	0.244087	-0.119874	1.34771	-0.454275	0.79852	-1.42892	0.85056	-0.322433	0.275699	-0.530676	0.604413	1.12868	0.380779	0.84472	-0.444627	-1.59187	0.321618	-1.04803	-0.577038	-0.395751	-1.7294	2.44144	1.66824	0.101333	0.120129	-1.96311	-2.42304	-0.623339	-0.589948	0.212148
HOXB3	0.924762	-0.566764	-1.63623	-1.03313	-0.572871	-0.128677	-0.499126	0.172245	-1.17271	0.156753	-1.84194	0.72849	0.0625941	-1.75611	0.719939	-0.357679	2.12806	0.157317	-1.06931	-0.0520236	0.0138784	0.676452	-0.417169	1.41623	-1.93617	0.471186	-0.609282	-0.108743	-0.639657	0.593969	0.77719	0.654008	-0.670126	-0.324333	-0.708031	0.324009	-1.06321	-0.418492	-0.393474	-1.59234	2.1006	1.68789	0.690944	-0.287376	-1.599	-2.52284	-0.433928	-0.109518	0.804677
HOXB6	-0.877106	0.999834	-0.852944	-1.25531	-0.510052	-0.0945128	-0.359497	-0.2924	-0.94596	-0.944225	-1.30585	0.106207	0.182237	-1.41431	-0.812072	-0.667714	2.41311	0.265364	-0.508977	1.78072	0.484111	-0.334803	0.00331799	1.6055	-0.900042	0.131886	-0.254946	0.0326775	-0.564459	-0.566805	-0.199336	0.246432	-0.823078	-0.0650539	0.0212107	0.539035	-0.469538	-0.70917	-0.0399852	-0.622352	2.38947	0.101513	0.567927	-0.577655	-0.542848	-0.811957	-0.0308848	0.144729	1.46547
HPDL	-0.561213	1.10899	0.724898	1.43407	0.306269	-0.540274	0.379283	0.673585	1.96297	-0.279783	-0.632523	0.18952	0.556474	2.49212	-0.168831	1.44165	-1.02426	0.603005	2.84071	3.95398	1.48286	-0.913214	0.231263	-0.915367	0.758643	-0.597615	-0.347713	-0.842156	-0.232767	-0.367387	-2.76527	-0.871294	-0.363555	-0.155234	0.491468	-0.652484	1.4034	0.0271178	-0.358738	1.40291	0.303924	0.606389	1.49937	-0.592624	0.151677	1.07095	0.300452	-1.00616	0.338859
HPGD	1.49916	-0.681144	-1.763	-0.819505	-0.965618	2.72069	0.269695	0.542108	0.287694	-0.970299	-0.44493	-0.136984	-0.724675	-1.16404	1.56286	-0.960217	-0.636783	0.240377	-0.424086	0.587043	0.186264	0.141432	1.34226	0.179104	-1.27336	-0.858373	0.039695	0.55219	0.243353	-0.677948	-0.772833	0.53855	-1.18696	0.43368	2.16845	-0.23779	0.279508	-0.833462	4.11852	0.24526	-0.228314	-0.0182044	0.301709	-0.387469	-0.992559	-1.21264	-1.04543	0.0459564	-0.473155
HPX	-0.595694	0.803302	-0.933027	-0.930197	-1.24839	1.07146	0.798004	0.077318	-1.98702	-0.746833	0.696423	0.639952	-0.589554	-1.53341	0.178906	-1.104	0.649182	-0.295823	-1.4124	-1.9589	-2.60803	-0.104503	-0.113898	1.68039	-0.373758	0.314529	0.765125	1.46659	0.264485	0.20985	-0.0199378	0.615382	0.191346	1.77559	-1.46823	-0.0756585	-1.95932	-0.860285	0.728909	-1.13907	-0.155875	-0.226799	0.014132	0.406201	2.32796	-1.34391	0.184783	0.606684	-0.987858
HR	-0.371353	0.811775	-0.138733	1.82247	1.49467	0.69349	-0.964816	1.3203	0.641367	0.847376	-1.2813	-0.903773	-0.179669	0.355132	-1.22861	1.21458	0.135903	0.490272	1.99326	0.351465	-0.371601	-0.433996	-0.615754	-0.309708	2.02521	-0.546993	-0.452256	-0.00321152	-0.244493	-0.83359	-0.0402622	-0.184368	1.30726	-0.113685	1.11848	-0.372354	1.22509	0.802567	0.93351	0.456414	-0.246019	-0.861022	-0.0849976	-0.469938	1.12627	-0.482806	-0.428451	0.00800019	1.33854
HRH2	1.12755	-0.364101	-1.35292	0.485022	0.887411	-0.926134	-0.162201	0.916427	0.604942	-0.404255	-3.00807	-1.23022	1.51977	-0.713688	0.491639	0.345969	-1.83641	0.602814	1.449	0.333251	1.33796	-0.515045	-0.852089	0.0351329	-0.195967	0.250594	-0.601655	0.876298	1.61474	-0.627796	0.785824	0.703595	-1.48277	0.281265	0.309064	-0.590663	1.23398	1.43407	-0.0259463	-0.111889	-0.679182	0.871381	0.351746	-0.683259	0.321538	-1.69912	-1.12949	-0.0860697	-0.0515476
HSD17B11	-0.520748	0.927154	-1.40198	-0.657979	-0.319515	1.55312	0.0610505	-0.00644363	0.0480544	-0.404906	-2.92683	-0.920018	0.0816849	-0.566946	0.420109	-0.18627	-1.04382	0.445768	0.200071	1.07326	1.07339	-0.541322	-0.483331	1.0113	-3.01883	-1.59441	-0.0481357	0.616753	1.06809	0.153011	-0.0225125	1.13438	0.056202	1.11803	-2.0106	-0.365369	-0.999258	-0.623427	-0.266511	-2.54508	1.09525	-0.591346	1.35797	-1.41303	-1.88214	1.06634	-0.25017	-0.0793732	0.19646
HSD17B14	-4.73465	0.934393	-0.878352	-0.171185	0.37176	-0.687111	-0.331288	-0.127179	-0.691447	0.740251	-0.197949	0.305938	1.05668	-0.4651	1.13398	-1.0798	-0.239559	-0.783412	0.849524	1.87915	1.95118	0.172518	0.533218	-0.830981	1.73379	-0.0466606	0.0466895	-0.221637	0.318656	0.266492	-0.931264	-0.0232768	-1.32456	0.558673	0.295158	-0.808261	-0.0494403	0.388651	0.195967	-0.434348	-0.454197	0.95507	0.0743234	0.312569	-0.0121292	1.72619	-0.498612	0.0929564	-0.994234
HSH2D	-0.464753	0.781534	-0.619979	2.04379	0.0349692	-1.72392	-0.960143	-0.336846	-0.0559005	-0.0993101	0.85672	0.0052391	-0.212663	-1.16163	0.79576	-0.424302	-0.254697	0.303916	0.991881	0.359077	0.274245	0.594168	-0.456417	-1.47632	-0.776582	0.765136	-0.762956	-0.0822614	-0.167507	-1.62984	-0.557722	-1.3827	0.00535234	-0.50535	-0.0249167	1.07298	0.338905	-0.439474	-1.26129	-0.101266	0.0596763	1.30988	-0.580924	0.643565	0.973106	-0.972329	0.208269	0.369922	0.0320477
HSPA2	0.182266	0.100125	-0.882667	-1.50471	-0.97497	1.49563	0.206884	-1.36199	1.65344	-2.41617	1.00406	1.39359	-0.95936	-0.408595	0.355049	-1.73346	-0.58909	-0.169846	-1.34755	0.862097	0.904269	0.00538363	0.0906161	0.205287	0.583903	-0.831565	1.1571	-0.764466	1.00316	0.138115	0.294814	0.928841	1.84044	-0.67583	-0.824943	0.448739	-0.00727455	-1.57719	1.30696	-2.48247	2.01672	1.16172	-0.332578	-0.185238	-1.58202	-0.153433	1.04866	0.136791	-1.31671
HSPB8	-0.529447	0.943741	0.80034	-0.833711	-0.404441	-1.308	-1.06879	0.306242	-0.984088	-0.937217	1.26515	1.71263	-0.145056	-1.66622	2.4729	0.35893	-0.92262	1.47843	-1.43936	0.0203594	-1.30305	1.40269	1.30137	0.210514	-1.1797	-0.204026	0.185758	-0.0941234	0.563585	-0.635493	1.18467	-0.13688	-0.559044	0.0350478	-2.07236	-1.48515	-1.33017	-0.10667	-0.4697	-0.795262	-0.861577	2.3106	0.197818	1.36138	-0.34585	-1.60452	1.08469	-0.271418	-0.928906
HVCN1	-3.53666	0.880236	-1.92083	1.66028	0.878334	-1.30538	0.30078	1.05904	1.42165	0.872707	-1.61482	-0.877471	1.23832	-1.70297	1.55664	0.183972	-1.29513	0.225706	0.860536	1.45027	1.52463	-0.593758	-0.105313	-0.908803	-2.84009	-1.93688	0.917823	1.38699	-0.229688	-0.861198	-0.446327	0.39007	-1.40642	0.514989	-1.72486	-1.13025	-0.661373	-0.490733	-0.125706	-0.783571	0.73539	0.139481	0.519652	-1.37804	0.80778	-1.05504	-1.02371	0.0457338	0.795954
IFI27	-0.624089	0.789115	0.0136889	2.18478	0.47486	-0.630085	-0.88273	0.516288	0.0492283	-0.171229	-1.47391	-0.656249	0.61127	-0.521719	-0.115914	1.03851	-1.14496	0.170604	2.50751	1.40001	1.8291	-0.5896	-1.02408	-0.573584	0.352363	1.81591	-0.594901	0.181715	-0.404101	-1.22974	-0.364249	-0.8255	-1.16565	-0.459689	-0.756575	1.19417	-0.512214	0.768884	-1.14077	-0.907417	-0.87757	0.27218	-0.467344	-1.22672	-0.981426	-0.522058	-0.535083	1.00045	-0.0610166
IFI6	-0.666534	0.833376	-0.490009	1.74182	-0.457637	-0.997724	-0.914784	0.235541	-0.84376	-0.435289	-0.68012	-0.325848	0.42945	-0.460241	-0.243554	0.205649	0.676318	-0.182262	2.31365	0.543877	-0.205697	0.41021	-0.888109	-0.903994	-0.217137	1.44501	-0.334446	0.0291889	-0.620885	-1.38979	-0.995625	-1.53114	-1.3107	-0.912541	-0.339087	1.63178	-0.369704	0.857678	-1.13024	-1.29732	-1.65064	0.507306	-0.814564	-0.324031	-1.0714	-0.431857	0.0945633	0.53944	-0.192918
IFITM10	1.14924	-0.474192	0.671503	1.01129	0.614584	0.267309	-0.246365	0.809991	-0.606531	0.753527	-2.34303	-0.973368	0.058374	-0.709116	-0.357676	0.373422	2.39334	0.840899	1.01092	-0.629321	-0.122497	-0.460847	-0.33064	-0.380804	1.70297	-0.663455	-0.603584	-0.439344	0.0894895	1.85668	-0.767749	-0.0147526	-0.91289	0.00244371	-0.0728785	0.0422936	-0.62996	-0.0466547	-1.08642	-0.385255	-0.920957	0.0880534	-0.776765	0.344325	0.770326	1.52746	0.148464	0.724109	0.45769
IGDCC4	-0.539639	1.04671	-0.975591	-1.28609	0.830866	0.0639365	0.695303	-0.323951	0.239034	-0.697857	-2.26839	-0.52889	2.47316	0.0455308	0.239404	-0.795916	-1.36628	0.534256	-0.865917	0.445009	0.284066	1.18312	-0.223845	0.342118	-1.13369	-0.35571	0.702673	0.299496	0.932307	1.01647	-0.525022	2.24973	-1.60959	0.49949	-2.22727	0.464586	1.52695	0.259498	-0.59335	-0.789782	-0.0305629	0.753383	2.0124	0.289031	-1.50506	0.685152	0.29592	0.621796	-0.389646
IGF1	-6.05028	0.595419	-0.0624426	-1.07374	-0.251938	-0.750321	0.598953	-0.329074	0.669105	-0.439912	-0.934485	-0.574873	0.732189	-0.995605	-0.181962	-0.653108	-1.31548	0.361612	-0.817307	-1.6167	-0.403048	0.695709	0.255403	2.26734	-2.34309	-0.0196315	0.388242	0.672159	1.6944	1.0424	-0.665656	2.3795	-0.281577	1.16587	-1.80091	0.133727	-0.853346	-0.29256	-0.0368887	-1.23498	0.353828	-0.271635	2.45647	0.0572029	-1.16024	-0.289941	-0.844051	0.265825	0.0490612
IGF1R	-0.669933	0.81383	-0.832174	-2.22565	0.0355306	-0.727223	-0.264319	-1.08077	-0.231354	-1.69492	0.728007	-0.455231	-0.0250054	-0.242238	1.10504	-0.0717883	0.755387	0.333002	-2.16181	-1.92314	-0.0971608	0.583308	-0.0186023	0.379989	-0.339977	0.277329	0.36299	-1.32991	1.54838	0.658756	0.724856	0.291544	0.513923	0.571743	-1.59868	1.07278	-0.165064	-0.319056	-0.778845	0.068955	-0.0264905	0.700524	-0.771969	1.00744	0.0619934	0.734687	0.446999	0.195162	-2.15016
IGF2	-0.871193	1.01927	-0.338824	-1.86851	-1.0104	-0.849112	0.0146267	-0.747891	-0.339939	2.62953	-1.10653	-0.431477	0.964965	-1.14897	-1.1924	-0.281423	-1.26588	0.561038	-0.845982	-1.12169	-0.706925	0.704596	0.910419	1.19919	-0.155766	0.0482215	5.01624	-0.25123	0.494475	0.709023	0.225865	1.8295	-0.366499	1.0009	-2.04053	0.0432715	0.0226726	-0.487332	-0.825914	-0.759011	-0.313395	-0.174774	1.4463	0.00242417	-0.124631	4.32803	0.137716	0.350324	-1.10256
IGF2BP2	-0.607952	1.41939	-0.472205	0.917184	0.738675	-0.00258221	-0.95202	0.324582	2.18342	-0.324023	-1.52909	-0.826716	1.42374	1.93195	-0.371947	2.22529	-1.48929	0.2776	1.41353	-0.372143	2.54901	-0.342082	0.241353	-0.483055	0.21609	-0.920875	-0.473659	0.0762712	0.12822	-0.511739	-0.28822	0.520413	-0.681048	-0.0778648	0.387743	-0.783692	1.32598	0.236751	0.180563	-0.444075	-0.827765	-0.368102	-0.0029967	-0.302816	-4.13065	5.34015	0.041114	-0.574929	1.32037
IGFBP2	-0.513646	0.722207	0.890566	-1.8087	0.353462	-1.77989	-0.254727	-1.01528	-0.746287	0.258867	0.127682	0.255698	-0.140423	-2.13833	0.819551	1.23396	1.35994	0.907389	-0.310645	1.46623	-0.527136	0.858378	0.415054	-0.0146336	1.24009	-0.782713	0.94285	0.411088	-0.471587	0.0119869	-1.29302	-0.188197	0.756332	-0.202025	-2.35572	0.49996	-1.00333	-1.64253	-1.54554	0.0581087	0.746144	0.698802	-0.689947	0.289995	-1.20523	0.463458	0.502666	0.589862	-2.07028
IGFBP5	0.815786	-1.01809	-0.854206	-2.02004	1.12384	-0.389069	-0.0775178	-0.307014	0.00940744	-0.0641844	-0.0257315	1.40939	-0.331562	-0.252693	-0.972661	-0.972583	1.56943	1.84596	-0.89594	-1.78877	-1.42572	0.074913	2.50263	0.369759	-1.3811	-1.20904	0.325843	0.543108	0.134657	0.205087	-0.14267	0.874045	-0.710503	-0.448387	-1.16963	0.0446782	-1.37724	0.255345	-0.98617	-1.13797	0.815884	0.210409	0.190723	-0.307834	1.75206	-0.00489242	1.22731	1.88811	-1.34464
IGSF9B	0.674645	-0.404078	-1.66444	-0.294086	-0.440153	-1.0481	-0.162724	0.834067	0.477562	0.556887	1.34521	-0.588442	0.173854	-1.82529	0.452423	-2.71445	1.28947	-0.203463	-2.15007	0.251934	-0.470241	0.324881	0.197085	0.172015	-2.11014	0.451193	-0.168779	-0.371533	0.748026	1.55779	-0.192731	0.59005	1.75642	0.269378	0.0489545	0.156906	-0.651935	-1.11197	-1.30113	-0.369058	-0.793316	0.18268	0.826796	0.538457	0.581424	1.72241	0.507162	0.247766	-1.38008
IL12RB2	0.324421	0.101787	1.14268	2.08717	-0.15368	-0.920047	-0.746851	0.226422	2.41664	0.824805	-1.03156	-1.13372	1.62206	2.3496	1.78876	0.500347	-0.556805	-0.282852	1.99661	2.30871	2.41878	-0.929976	-0.237897	-0.51348	1.15743	-1.06521	-0.273964	0.815566	0.105003	-0.528178	-1.076	0.0258826	-0.925207	-0.0766681	0.0166017	-0.952429	0.639188	1.79071	-0.592511	-0.923197	-0.456992	0.107056	0.0592387	-0.688325	-2.17723	-1.38529	-0.333377	-0.417853	1.1557
IL1RL1	-0.331973	1.10878	-3.19029	-0.747773	-1.77965	-0.652597	-0.0126648	-0.123114	-0.0854623	-3.14794	-0.517439	-0.0761925	-0.459602	-1.23862	1.25997	-0.529074	-1.03051	-0.0802497	-0.664416	-1.76424	4.17753	0.912742	0.798845	0.991354	-1.18025	-0.68408	0.745014	0.693439	0.720524	0.447535	-0.241284	1.48569	-0.348255	1.48087	-1.2654	0.0131747	-0.66872	-0.28857	-0.208789	-0.649308	-0.484312	1.23618	0.722461	1.30442	-0.0766509	-1.90347	-0.19095	-0.00883389	-0.315509
IL20RA	0.49788	-0.181265	-1.44741	-1.97461	-2.22143	0.376765	-0.0160857	-0.528855	0.189144	0.0368575	0.940182	1.25571	-0.369721	-2.00017	0.0947363	-0.557871	0.348793	-1.38071	-0.349354	-1.83026	-1.01677	1.6864	0.340845	0.619359	-1.38232	1.22287	-0.66592	-0.71937	0.334569	-0.556918	-0.0490149	-0.0163886	-1.42403	0.079525	-0.638892	0.646647	-0.28562	-1.1549	1.71931	-0.0803968	-1.09251	-0.235855	0.0625861	0.816275	0.450407	-1.92168	-0.706439	0.577943	-0.18512
IL21R	0.712637	-5.43886	-0.739979	2.15827	0.681871	0.0180102	0.39177	1.08472	0.932194	0.698876	-2.05665	-1.35763	0.610905	0.0707574	1.57286	0.224483	-1.38128	0.324736	1.2953	0.259809	0.946458	-1.07024	-0.442598	-1.0454	0.366816	-1.1908	-0.00883526	1.44515	-0.795122	-0.94419	-0.110713	-0.437933	-0.643213	0.25097	-0.164109	-0.685769	0.501183	0.531947	-0.367485	0.378428	0.364001	0.0722036	-0.285207	-0.577084	-2.43591	-1.1704	-1.13682	-0.135002	1.48063
IL33	-0.398509	0.942281	-0.82764	-0.648934	-0.92452	-1.20429	0.568686	0.460195	0.599608	-0.53461	-0.171581	-0.736289	0.491379	-0.948534	-0.246309	0.248588	-1.47048	0.636878	-0.720551	-0.785321	-0.01787	0.400574	0.0352141	1.71447	-1.66346	0.363998	1.30909	0.844901	1.32523	0.744089	-2.59692	2.3908	-0.594954	0.719256	-1.87587	0.0429594	-0.744287	-0.327698	-1.06403	-2.43592	0.790715	-0.0781352	2.23508	-0.474775	-2.28724	-0.186665	-1.76707	0.232964	0.556827
IL34	-0.0597704	0.492238	2.0155	1.02981	0.644271	-0.381821	-0.316193	-0.369455	1.14291	0.883358	-1.10711	-1.49728	1.54986	3.95346	-0.745612	2.17662	-2.27952	0.246409	1.35974	2.2008	-1.17188	-0.527264	-1.29139	0.206807	2.95449	-0.808904	0.0182557	0.104027	0.274955	0.0119895	-1.33546	0.706814	-0.906733	0.214135	0.984757	-0.791627	1.65848	0.790496	-0.779501	0.83653	-0.141472	-0.314564	1.16944	-0.326421	-0.699277	-0.728497	-1.4336	-0.510722	0.471639
IL6	-0.320516	1.10706	-0.778959	0.242731	0.165232	-2.06707	-0.545065	0.731148	0.88415	-0.422616	-2.13033	-2.15881	0.256999	-0.826515	-0.194296	0.483768	-0.891221	0.335187	0.975393	-0.758836	1.93303	-1.46909	1.09571	3.96306	1.12917	-0.727167	0.597011	1.49392	1.37183	-0.927398	-1.40665	2.03658	-0.737172	0.580092	-1.1974	-3.1987	0.319717	-0.130258	-2.10457	-1.22815	0.23102	0.0729816	-0.0396328	0.00351145	-0.732414	-0.759918	-0.339382	0.00315186	0.622368
ILDR2	-3.42757	0.537557	-3.37083	0.382647	-0.334503	-0.188321	-0.0961417	-0.495857	-0.190273	-0.846608	-3.36953	0.183136	0.336662	-1.24749	-0.599617	-0.311935	-1.45658	0.800685	-3.35944	-1.40986	2.02059	1.03752	1.15114	0.325429	-0.730383	0.238281	0.655106	0.458644	0.726304	-0.449898	0.382933	0.682056	0.0273466	0.685643	-0.356427	0.376162	-0.387857	0.338632	-0.059131	-0.426945	-1.42644	0.273971	0.890557	0.31039	-0.298414	4.39824	0.237593	0.445663	-0.294615
INHA	-0.0793257	0.654341	-0.162118	-1.23197	0.78465	0.148885	-0.347778	-0.00320109	-0.999171	0.411128	0.542814	-0.764329	0.343479	0.502791	0.443897	0.538591	0.263063	0.318589	-0.582051	0.378882	-0.361862	0.638239	0.683035	-1.30283	1.84885	-0.746418	-0.226669	3.52552	0.260299	0.708808	-0.498243	-0.206431	-0.757497	-1.38801	-0.16456	-3.48347	-0.354961	-0.138535	-0.219808	1.29978	-0.981374	1.41093	0.0149792	-0.352884	2.34198	1.67488	-1.22949	-1.44109	-2.13204
INHBA	-0.481082	0.829197	0.129299	-1.27166	0.518282	0.553083	0.146741	0.527957	0.685624	0.195449	-2.65815	-1.00687	0.839724	-0.57415	-0.437953	0.861574	-2.00262	1.32665	-1.1497	-2.70971	-1.08639	0.753584	1.05366	0.0148379	-1.05365	-0.651941	-0.0345646	0.930459	-0.23629	0.128483	1.30657	0.25762	0.0465535	0.820493	-1.01143	1.07892	-0.750736	0.775195	-0.444206	-1.36767	0.370445	0.549326	-0.723198	0.517275	-1.22261	-3.35782	1.01658	0.457686	-0.808539
INPP5J	-0.521229	0.765798	-1.67661	-1.2925	-0.966481	-0.606514	1.6735	-0.34034	-0.362669	-1.48146	0.916602	0.659952	-0.345312	-2.22436	0.552046	-0.925126	0.221394	-0.459203	-1.17523	-1.00329	-2.08932	1.08013	0.758944	-0.0658511	-0.821386	-0.702173	1.39106	-0.435743	-2.07841	0.545151	-0.841773	0.155431	-0.211642	0.160383	-0.606997	0.347336	-0.0729004	-0.743764	-0.680566	-1.35356	0.00231801	1.18555	0.433548	0.0786628	1.04144	-0.416091	0.493658	0.034316	-1.86347
IRF4	-3.94241	-3.95091	-0.343701	2.25817	1.19211	-0.101676	-0.0746673	0.816059	0.963735	0.902041	-1.14141	-0.605105	0.0575148	0.640238	2.9372	-0.340973	-1.78959	0.753923	1.3888	-0.0225761	0.513002	-0.734989	-0.654578	0.194042	-0.306806	-0.826017	0.13543	1.25843	0.161633	-0.500492	-1.79213	0.0457085	-0.917486	0.0592875	-0.813083	-0.00904225	0.527006	0.134051	-0.476674	-0.824753	1.13553	0.0613959	0.67115	-0.878651	-1.54895	0.0407609	-1.15213	0.706182	1.32004
IRS1	-0.490703	0.833733	-0.514087	-1.60571	-1.98063	-0.999852	-1.0561	-1.16204	-0.319319	-1.87651	0.176895	-0.554809	-0.509417	0.330574	0.594935	-0.0701254	2.03239	0.209444	-2.1232	-0.511956	0.0233106	0.805503	0.270819	0.557421	-1.81532	0.162615	0.914604	-0.733687	0.248424	0.791955	1.07164	0.466162	0.908514	0.806603	-0.620844	0.461381	-1.33889	-0.376697	-1.79304	0.838485	-1.12715	0.148302	0.00621734	1.65816	-0.112136	0.83663	0.286303	0.450626	-1.97966
ISG15	-0.536251	0.815876	-0.362188	2.41165	-0.351911	-0.575661	-0.871117	0.370726	-0.595396	-0.473017	-0.741146	-0.480162	0.650004	-0.311083	-0.252736	0.421431	0.175869	0.21015	2.36075	1.19394	0.332312	-0.422327	-0.609427	-0.8985	0.571625	1.38913	-0.332279	-0.114255	-0.349145	-1.18505	-1.56294	-1.4521	-1.06018	-0.585515	-0.119132	1.17979	0.42869	0.579366	-1.08618	-0.0837431	-1.29653	0.116216	-0.636131	-0.288944	-0.58562	-0.463195	0.0206673	0.432955	-0.0166303
ITGAX	-3.77528	0.892793	-0.854553	1.84145	0.932859	-0.818692	0.972158	0.727	0.627976	1.37675	-1.95866	-0.276196	1.92389	-0.601241	1.16085	-0.0322159	-1.90663	0.149017	0.866677	-0.327318	0.692279	-0.321838	-0.192402	-0.244097	0.137173	-2.60008	-0.00263888	1.25989	0.43245	0.0181566	0.804761	0.611778	-1.16528	1.23058	-1.60616	0.356354	1.08732	1.40015	1.04491	-1.299	0.0089605	0.599537	-0.232104	-0.293099	0.643327	-1.72893	-0.558695	0.877084	0.704053
ITGB8	0.341042	0.012794	3.15991	0.170928	0.893696	-0.912436	-0.58769	-0.0757241	1.41409	-0.133056	-1.94574	-0.120304	0.367184	1.3733	-0.043214	0.806529	1.09935	0.107561	-0.0688966	0.650976	0.68249	-0.295882	0.404225	0.312358	-0.114465	-0.126254	-0.270282	-0.549821	0.122559	0.0877402	1.23451	0.551924	-2.04357	0.193359	1.09733	0.688474	0.863578	0.999229	-0.200583	0.973125	-0.438135	0.454415	-0.103806	0.0565324	-1.65862	1.33684	-0.877678	0.0137984	0.450631
ITK	0.621334	-5.52175	-0.993158	1.44728	0.430944	-0.498381	0.180675	0.749987	0.804273	0.796018	-2.07212	-0.930087	0.823904	-0.148081	1.36297	-0.442881	-1.73917	0.21927	0.328749	-0.505227	0.897337	-0.846215	-0.642629	0.248952	-0.909763	-0.412236	0.542561	1.51852	0.507837	0.555821	-1.69255	0.330225	-0.615489	0.576773	0.465256	-0.277037	0.755507	0.879474	-0.116815	-0.413911	0.531377	0.348268	0.311303	-0.908641	-2.28626	-1.27357	-1.26172	0.144327	1.72045
JAK3	-4.50062	-4.65164	0.349952	1.21307	0.667394	0.155695	0.429205	0.704158	0.904553	0.333588	-1.69187	-0.882983	1.02976	-0.260578	1.19178	0.0242786	-1.12618	0.516593	0.301994	0.456797	1.15238	-0.51033	-0.377603	-0.104585	-1.01927	-1.16552	0.317826	1.20212	0.339088	-0.416889	-1.07736	0.371384	-0.510402	0.403518	-0.196271	0.0821448	1.25504	0.790965	-0.172583	0.413553	0.28689	0.194157	0.391203	-0.507774	-4.39244	-0.319116	-0.34138	0.0935954	1.19967
KALRN	-0.562457	0.869765	0.476202	-1.5295	0.682866	0.272844	-0.625016	-0.902376	0.326066	-0.175597	-1.23874	-1.03709	1.46403	-0.245524	0.581592	1.37498	-1.37022	-0.211484	-1.57032	-0.729749	-0.594694	0.648515	-0.132344	0.827662	-0.575919	0.00540555	-0.710551	1.33522	-0.197856	-0.442307	-1.87699	0.869071	-1.5173	0.534817	0.902419	-0.50245	0.59396	1.84131	-1.16645	2.5043	-1.04455	-0.263047	1.13245	0.277844	-1.37375	2.43057	-0.0568928	-0.105224	1.40344
KANK3	-0.262212	0.978004	-1.68583	0.0154183	0.958283	-0.134824	0.382396	-0.439675	-0.559615	-0.576169	-0.493874	-1.19252	0.511235	-1.66197	0.426297	-0.637493	-1.25881	1.04691	0.374396	-0.426503	0.27329	0.0186806	0.693279	1.92244	-0.22119	-0.389572	0.0811083	0.176285	0.924709	0.408857	-1.68382	0.961736	-1.53656	0.893722	-1.68872	-0.157855	-0.84465	0.0551185	0.659583	0.396272	-0.691405	-0.384187	1.99531	-0.107276	0.464685	0.785921	-0.457037	0.111464	-0.321405
KCNC3	1.01183	-2.85295	0.606567	-0.784096	1.14576	0.950818	1.19241	-0.308064	-0.0599174	0.975333	-2.19493	0.160134	-0.0610604	1.02518	0.560234	0.267467	-1.84887	0.115485	0.325476	-0.136808	-0.166259	-1.27155	0.909901	0.34785	0.35978	1.02719	-1.22214	-1.03942	0.694377	1.78356	1.01696	1.24543	-1.92389	-0.184399	0.317809	-1.87002	-0.698574	-0.451547	0.984151	-0.234204	-0.0787136	1.37679	-0.724691	0.518209	-1.32408	0.947924	1.43992	-0.670855	-0.439477
KCND3	0.314563	0.0517132	-0.924946	-1.2015	-1.43828	-0.0196049	0.875871	-0.756647	0.148428	-1.22923	-0.0761857	-1.32226	-0.372184	-1.62505	1.31694	-1.21829	1.79507	-0.320861	-1.30463	-4.55801	-0.646533	-0.957084	0.536332	0.785776	-1.52585	1.8375	-0.0890599	0.13075	0.697414	0.484222	-0.8595	0.873425	1.27999	-0.162301	0.511659	0.71783	-1.10478	-1.11297	-0.0482859	-1.06426	-0.42863	-0.650468	0.133443	1.78062	-0.895364	-1.70151	-0.694384	0.789114	-0.654003
KCNE4	1.00978	-0.702311	-1.57631	-1.58522	-0.35582	1.36248	-0.883042	-0.609934	-0.811049	-1.05055	0.621263	1.37956	-0.193569	-1.73917	0.458336	-0.710917	2.44435	-0.761484	-1.42372	-1.38984	-1.3205	2.5312	-0.117728	0.0821355	-1.02835	1.0815	1.28473	-0.442569	-0.324973	0.00565506	-0.17096	0.340757	0.325373	0.215654	-1.52591	0.538609	-1.00011	-0.684672	1.03614	-1.10224	-0.730651	-0.771755	-0.213219	0.655782	-1.48524	-1.36066	-0.494343	0.981975	-0.936775
KCNIP2	-0.461064	1.17473	-0.0506571	0.408209	0.105189	-0.394197	-0.104859	-0.698585	0.0867935	0.780434	-0.00252745	-0.415956	0.483342	-1.08916	-0.382799	-0.598635	-0.8769	0.25508	-0.146941	0.437722	-0.526689	-1.22336	1.71168	3.61037	-0.226114	-0.267613	0.963264	0.0412705	1.96693	0.777982	-0.935252	-0.592861	-1.16075	2.13815	-0.39713	-0.71074	-0.850015	-0.193604	-0.60966	1.00754	-0.798594	-0.287987	2.90001	-0.180441	1.03145	0.448462	-0.814712	0.517293	-1.2067
KCNJ10	1.354	-3.37394	-0.422423	1.23519	0.461606	-0.755473	0.44727	0.869226	1.2277	0.502059	-0.793334	-1.29876	0.327388	1.42176	2.20201	-0.0926331	-0.344678	-0.593738	0.601549	0.953651	1.44025	-0.550205	-0.575937	-0.650386	0.0764372	-0.323732	-0.66549	1.73658	-0.450097	0.140034	-0.828918	-0.796093	-0.633391	-0.334765	0.0462795	-0.549879	0.0412745	0.99283	0.147065	-0.144374	-0.164016	-0.119404	-0.616367	-0.675564	-0.0239247	5.79619	-0.64587	-0.0542531	1.17112
KCNJ11	0.695932	-0.40642	-4.99088	-1.67198	-1.31136	-0.44168	0.587261	-0.918988	-1.27503	-0.898015	-0.0405654	0.99432	-1.69353	-0.904181	-0.0106194	-1.19269	0.750968	0.268389	-1.46785	-1.10438	-0.872883	-0.00149885	0.709642	-0.313223	0.634508	1.33501	0.596591	-0.272596	0.626282	0.867283	0.516544	0.713977	1.45716	0.362728	-1.87679	0.730044	-1.18425	-0.708547	0.38112	-0.752892	0.52218	0.865901	-0.127731	1.10042	0.755831	-0.219472	0.780079	0.0142633	-0.847211
KCNJ12	-0.315397	1.06631	-0.78052	-0.985738	0.250141	-0.342686	1.1245	0.873086	-0.346151	-0.498707	-2.55608	-2.56783	0.705831	0.565725	-0.293987	0.195012	-0.747525	0.573523	-0.887365	-0.962376	2.40604	0.140214	0.168104	1.13844	0.205849	-0.283906	0.367353	0.583331	0.513072	0.0938171	-0.0795047	0.831119	-0.0716857	0.516873	-2.59562	-0.45174	-0.158312	-0.462152	-0.302251	0.494222	-0.330751	-0.988074	1.09505	-0.176376	-2.49957	2.56969	0.244151	-0.188113	-0.997317
KCNK1	0.784354	-0.416599	1.17761	0.158748	-0.129209	0.648975	-1.29982	0.947135	0.225526	-2.16065	-1.05993	-0.527527	-0.0718408	0.678293	-1.5847	0.596853	-3.26524	1.00219	-0.416837	0.916922	0.482395	0.249852	1.14155	-1.58974	0.625051	0.816568	0.376295	0.199401	0.420622	0.127398	0.267113	-0.288867	1.23589	0.934136	0.511184	-1.38003	0.397953	0.813107	0.743479	-0.0834314	1.05301	0.784943	0.345665	-1.70861	0.461746	-0.399775	0.695091	0.864679	0.261153
KCNK5	1.0085	-0.518993	1.0098	0.789088	2.23539	-1.01022	-0.376605	0.179261	1.55365	-0.672386	-1.09683	0.0816555	1.83439	0.0707713	0.00758086	1.46156	-0.685323	0.415599	0.806229	0.842197	0.1572	-0.761788	0.657792	-0.0336159	1.85223	-0.458549	-0.469682	-0.24254	-1.15464	0.274748	-2.26991	-0.302995	-0.713118	-0.0849367	2.37222	-0.707373	2.15818	0.173576	-0.517994	2.34706	-0.848251	-0.654637	0.297681	0.648989	-1.63313	1.05191	-0.79268	0.267115	1.31696
KCTD14	-0.237756	0.812757	1.18087	1.04301	-1.11805	-1.23565	-0.758981	-0.826911	1.70833	-1.14506	-1.48623	1.51988	1.10028	-2.37412	-0.785642	1.60929	1.53138	0.029537	1.48212	0.786927	-0.606931	0.906453	-0.544074	-0.252696	1.00202	-1.56801	0.503983	-0.342361	0.845648	-0.262777	-0.679642	0.668511	0.287343	1.35966	-0.497163	-0.411609	-0.885219	-0.389526	-1.2642	0.323377	1.19027	-0.519793	0.053699	-0.453775	2.01706	0.958306	-0.96235	-0.67989	0.0811237
KHDC1	-0.293622	1.03776	0.00890356	1.04867	-0.103179	-1.26725	-2.41502	-1.60719	1.72699	0.162618	-1.53445	0.173068	0.0901839	0.604957	-0.0337889	1.42064	1.07384	0.741134	-0.134501	2.5157	0.987269	1.04257	-1.60274	-0.0779273	0.795776	0.767428	-0.580867	-0.755473	-0.911599	-0.741774	-1.4107	-0.891649	0.687225	0.161988	0.591298	-0.833412	0.724508	1.04459	-0.746562	2.06203	0.466989	0.446698	-0.279429	-1.63503	1.52219	0.661582	-1.61672	0.0692076	-0.435044
KIAA1549L	-0.55473	0.986223	0.928134	0.0819151	0.0284572	0.205437	-0.165847	-0.154012	2.68533	-0.582152	-2.65961	-0.598478	2.4313	0.286479	-0.541591	-0.0342596	-1.94553	-0.0959056	0.692514	0.917116	-0.738416	0.0576339	0.617028	-0.562969	-0.472037	-0.817268	-0.0286494	-0.33754	0.0981139	-0.157662	0.630164	0.136327	-0.450503	1.29834	3.68435	0.34425	2.7492	1.6891	-1.18539	1.51664	-0.869825	0.198221	0.0130722	-0.11371	-0.0274836	-1.29179	0.790891	-0.143651	0.401871
KIF14	-0.482682	0.999983	1.07936	1.03416	0.48814	-0.472993	0.245684	0.505795	1.62422	1.37725	-0.945962	-0.277961	0.250188	1.5913	-1.0478	0.644684	0.153267	0.64253	0.695535	0.455413	1.94813	-0.686029	-0.569117	-1.50053	-0.555886	-1.52834	-0.202915	-0.071934	-0.26759	-0.485408	-1.31428	-1.95323	0.216338	0.281057	2.36693	-0.291235	1.27368	1.37653	-1.12691	0.452238	-0.0206412	-0.291659	-0.376569	-0.513372	-1.87879	-0.492683	1.17593	-0.247326	1.69983
KIF18B	-0.406357	0.898035	0.363235	1.46426	0.676923	-0.41161	-0.0950839	0.68418	0.917962	1.71778	0.403776	0.211106	-0.0249111	1.2302	-0.161499	0.613782	0.325602	0.209317	0.840732	1.62511	1.56588	-0.903701	-0.27031	-1.85767	1.51177	-1.79212	0.442668	-0.158592	0.105061	-0.659676	-1.16632	-1.64443	-0.104004	0.422787	1.98406	-0.505105	1.79296	1.97246	-0.640037	0.321317	-0.188964	0.241369	-1.2309	-0.260916	-7.67131e-05	-0.515209	0.345567	-0.0820391	1.22786
KIF20A	-0.44045	0.854142	0.045353	1.54624	0.780787	-0.154661	0.323685	0.811712	0.975224	1.19897	-0.800276	0.160835	0.0560722	1.41227	-0.995278	0.798929	1.0488	-0.578853	1.07686	0.963226	0.223862	-1.31995	-0.891947	-2.21689	1.1834	-2.0146	-0.282777	0.216773	0.187058	-0.926813	-0.675447	-1.91357	0.303059	-0.179444	1.28259	-0.10422	1.03649	0.926592	-0.00312548	1.13766	0.916842	-0.279395	-0.372828	-0.275262	-1.8539	-1.75115	1.36019	-0.250135	1.55025
KIF2C	-0.488992	0.922882	0.169685	1.56148	0.924963	0.142591	0.412621	0.60234	1.34082	0.938058	-0.886991	-0.762454	0.0677535	1.39761	-0.898267	1.34244	0.821028	0.464834	1.99615	2.1947	1.49202	-1.63313	-1.02606	-2.07093	1.73201	-2.20834	-0.300769	0.266794	0.173071	-0.973137	-0.770854	-1.82766	-0.929152	0.14489	1.86386	-0.523713	1.17573	1.11603	-0.285518	1.71177	0.922028	-0.200131	-0.477731	-0.269957	-0.47099	-0.932445	0.798073	-0.677284	1.1182
KIF4A	-0.460356	0.836091	0.777383	0.429864	0.663971	-0.166232	-0.0630995	0.686923	0.551271	1.96647	-0.830558	0.101207	-0.0971478	1.30248	-0.885978	1.10925	0.914585	0.304076	0.428894	1.381	0.617024	-0.667659	-0.756637	-2.26115	1.73198	-1.7273	-0.220679	0.386168	0.32069	-1.23659	-0.99609	-2.10494	-0.146045	-0.208203	1.77884	-0.222077	1.31895	1.08614	-0.692136	0.7918	0.972505	-0.121473	-1.07017	-0.116875	-0.956319	-1.63517	0.769243	-0.385842	1.04464
KIF5C	0.910639	-3.7451	-1.35158	-1.59245	-1.15598	-1.04067	0.439947	-0.257	-0.0220265	-0.794001	1.09135	-0.826242	-0.903119	-1.06064	-0.0340925	-0.94906	0.369102	1.18994	-1.38219	0.0998256	-0.480738	0.195367	0.119	-0.554636	-1.84225	-0.3956	0.499483	-0.609202	0.0420495	1.1926	0.0260292	0.131444	-0.978653	0.384307	-1.76486	0.721579	-0.795346	-0.200527	-0.636669	-1.16902	-0.939502	0.530525	-0.504975	0.112692	0.424446	2.1413	-0.318085	-0.765786	-1.25904
KIT	0.875356	-4.28008	1.40549	-0.385312	-0.0101583	-1.22883	-0.258772	-0.519269	1.5582	-0.436225	-1.1614	0.595978	0.580964	-0.474748	0.817644	1.4895	-1.80813	0.110954	0.959161	-0.79562	-1.27089	0.327614	0.297332	0.674549	-1.78397	-1.10963	0.492261	-0.193916	0.42927	0.274656	-0.531113	1.65128	-0.945681	0.824939	-1.03359	0.217933	0.544976	0.528549	-1.07876	1.92076	-0.460704	0.912124	1.08051	0.230773	-1.10815	-0.396018	-0.926715	-0.254605	2.20733
KITLG	-0.525288	0.73854	-2.09218	-2.40296	-1.24768	-0.738661	1.1194	-0.392657	0.83089	-1.92133	1.39216	1.62735	-0.778686	-1.90065	1.3049	-1.17497	0.902752	-0.169025	-0.904158	-1.29699	-0.785765	0.831669	1.67937	0.493984	-2.72808	-0.987892	1.5289	1.02879	-0.509417	-0.218831	0.468853	0.859261	0.181973	0.870794	-0.663096	0.707529	-0.556783	-1.05579	-0.559309	0.701942	0.0599877	1.80324	0.372574	0.760261	-1.86193	-2.34608	0.774459	0.805685	-1.2592
KLB	0.862256	-0.588114	0.460207	-0.650342	-0.728184	-0.246057	-0.280315	-0.158473	0.0568507	-0.674311	-0.498192	-0.554079	0.521332	-0.0222091	-0.548245	0.193116	0.103262	0.114602	0.0363935	0.213871	-0.86315	-0.724706	1.13035	4.73722	-0.524101	-0.472763	0.735249	0.249869	1.75987	0.0582548	-1.37775	-0.51887	-0.568074	1.94936	-0.183934	-1.18007	-0.510051	-1.19153	0.432832	-0.502403	0.959457	-0.550816	4.10066	0.21669	-1.34043	-1.45784	0.0936499	0.330767	-0.565704
KLC3	-0.337283	0.948849	1.81059	-1.63996	0.485965	-2.48723	0.204192	0.174422	-1.73007	0.515473	-0.546354	0.7769	-0.0235078	-0.880694	0.310384	1.12632	-0.542758	0.158612	1.5019	1.83723	2.15572	0.452349	-0.336477	-0.42127	2.63947	0.137646	0.296735	-0.325274	-1.90097	0.75037	-0.493798	-0.172936	0.389116	0.270801	-0.0511377	-0.968477	0.193839	0.445858	-1.8103	0.82605	-0.485961	0.95869	-0.165065	-0.49542	1.71602	0.192877	0.544746	0.702645	0.0118481
KLF15	0.0545105	0.529279	-0.674561	0.158347	-0.184227	0.371784	-0.229228	-0.166983	0.209316	-0.11955	0.144727	-0.950428	0.932124	-1.12274	-0.257145	-0.107324	-1.29377	-0.0993286	-0.425627	0.547269	-0.682772	-0.761843	0.37923	3.48607	0.753575	-0.104037	0.148197	-0.638438	1.52369	1.76611	-0.87903	0.577723	-0.447552	1.20709	-1.33868	-0.817018	2.08794	0.34369	0.8157	0.0577632	-0.90964	-0.282411	2.08138	-0.497858	0.0478768	1.25803	-1.3008	0.151724	0.0244793
KLF5	-0.515409	0.888204	0.443612	-0.236413	1.70484	-1.05663	-0.371002	0.239503	1.03771	-0.14762	-1.34511	-1.07871	0.378801	0.618848	0.222324	0.563275	-2.62567	1.08488	0.325855	-0.321777	3.73167	-0.637923	-0.225899	-0.293199	0.391543	-0.382722	0.641297	-0.437177	0.0765831	0.870567	0.76823	0.964491	-0.55169	-0.116935	-0.308407	-0.0813769	1.23418	1.58917	1.01762	0.615905	-0.812513	-0.0844615	0.733151	-0.504406	-1.41606	1.36467	-1.20768	0.266846	0.935049
KLHDC7B	-0.596117	1.13749	-0.192677	2.30568	0.059758	-0.720082	-0.569506	0.198708	2.23925	-0.271005	-1.68191	-0.739923	-0.244751	1.14009	0.199996	-0.228897	0.872559	-0.879335	2.28208	1.74454	1.32133	-0.76986	-1.08373	-0.891371	1.1544	-1.34959	0.0463555	0.590343	0.863459	-1.20244	-0.850142	-0.800812	-1.833	-0.499643	1.60985	0.846676	1.09368	1.36267	0.728546	0.577797	-0.773708	0.331645	-0.869829	-1.09818	-1.33688	-1.21479	-1.28724	-0.0501279	1.17665
KLHL13	0.265355	0.29849	3.57794	0.725697	-0.351552	2.20147	-0.492467	-0.602364	0.319151	-0.678416	-0.276444	-0.327833	0.551723	1.56315	-0.542259	0.264609	0.848144	0.259594	-0.437799	0.550389	0.232597	0.00324609	-0.113202	-0.149055	-1.2347	-0.892551	0.308405	0.333036	0.480785	0.230917	-0.948546	1.16106	-1.14493	0.456357	1.06686	-0.0508922	0.344361	0.631254	1.79256	-0.871395	1.32811	-0.393106	0.503199	-0.663012	-1.94821	-1.04403	-0.773066	-0.0623071	0.0994818
KLHL35	-0.553228	1.09787	-0.646945	0.527545	-0.916786	1.29462	0.0160859	-1.07174	0.155254	0.0181671	1.27729	-1.37935	0.578593	2.27298	0.138795	-0.357865	0.54001	-0.212802	1.91653	1.6122	1.74253	-0.128871	-0.101682	-0.437553	-0.482748	-0.824992	-0.161286	-1.59355	1.01893	0.639337	-1.08811	0.144868	-0.970837	0.550603	-0.0819823	-0.287634	0.287584	-1.36968	0.000295199	2.02387	-1.39731	-0.197842	-0.0648893	-0.146801	0.675466	-0.328149	-0.88828	-0.353397	-0.969518
KLHL6	-6.16774	0.681899	-1.49762	1.38775	1.47053	-1.17586	0.388256	0.863057	0.603901	0.837627	-2.08619	-0.880306	0.355942	-0.31481	2.01757	-0.448895	-1.76304	0.369166	0.920472	-0.610184	0.838024	-0.679297	-0.679327	-0.44498	-2.00217	-0.973181	0.0693618	1.59538	0.686876	0.43572	-0.702148	0.0763923	-0.697887	0.870954	-0.254428	-0.154823	0.970265	0.9745	0.353077	-1.39904	0.708053	0.0245102	0.34253	-0.714043	-1.74608	0.557876	-0.794344	0.58136	1.21849
KMO	0.974821	-0.470497	0.712014	1.46458	-0.399001	1.63432	-0.0646319	1.62076	-0.469361	-0.643822	-0.192413	0.668637	-0.00614436	-0.792255	-0.316023	0.194471	0.969061	0.8056	-0.082448	-0.438289	-0.0267727	-1.00901	0.772491	-0.682187	0.494684	-0.215823	-0.59636	1.01437	0.0553973	-0.98374	-0.838382	0.909956	-1.70317	-0.791375	-0.721424	-0.130469	-0.25048	0.736274	1.87063	-1.68611	0.688254	0.455521	1.93989	-0.886026	0.122502	-1.61754	-0.672024	0.422867	-0.367787
KRT15	1.00808	-0.602201	-0.403689	1.13478	2.13015	-0.607378	-0.458174	-0.648136	0.591179	-0.589252	2.55283	-0.115533	0.838926	0.560805	-0.444956	0.347156	0.883901	-0.132866	-0.123646	-0.278444	1.16687	-0.242248	-0.28283	-0.366877	0.961432	0.337279	0.0536933	-0.597388	0.0824295	0.235718	-0.74791	0.994716	-1.0775	-0.474671	0.814755	-0.727232	0.172493	0.508183	-0.516524	-0.247733	-0.553878	2.08571	0.770539	0.508797	1.18906	-1.73783	-0.0879672	0.41935	0.527438
KRT17	-0.480597	0.819416	0.210863	0.164434	1.70487	-0.570644	-0.720716	-0.43999	1.67414	0.604478	-1.28493	-1.06066	1.0437	1.00211	-1.12355	1.48964	-1.62668	0.958038	2.14179	-0.98551	0.471376	-0.366596	-0.804124	0.134511	1.80341	-0.297304	-0.123833	-0.0113048	0.608171	-0.350946	0.258473	0.636005	-1.21992	-0.207678	-0.288982	0.25394	-0.263831	0.890773	-0.102283	0.41441	0.277599	0.386442	-0.149449	0.00652005	-0.0186322	-0.23812	0.177788	-0.374075	0.0104233
KRT19	0.50316	-0.899068	0.0348397	-0.1315	-1.32792	0.873595	0.126979	-0.0692832	-0.688413	-1.85934	1.3267	1.11047	-2.0503	-0.200804	1.01914	-0.0675718	0.627577	0.835849	0.510368	-0.17818	0.94856	0.614271	0.895435	0.0404337	1.53285	1.14877	0.402168	-0.1456	0.230502	0.804917	0.500883	-0.574389	-0.316795	1.08571	-0.854615	-0.156694	-0.563388	0.249431	0.255695	-4.16541	-0.37693	0.806364	-0.234518	0.723149	2.49778	-1.06891	0.528075	1.25032	-0.282466
KRT23	-0.486524	0.998055	1.86223	0.172045	1.41776	-0.563721	-0.305541	0.361201	1.11246	-0.83994	0.310768	0.150507	1.0518	2.07676	-0.863666	1.82224	-0.372189	-0.0456913	0.766834	2.03086	-2.24715	0.377826	0.207564	0.403894	1.20029	-0.18566	-1.00718	-0.884198	-0.227269	-0.0522445	-1.99983	0.189018	-0.642321	-1.11558	-0.433549	-0.994253	-0.113324	1.51171	-0.699236	-1.87424	-0.30103	0.620308	1.47621	0.397299	-0.614583	-1.21123	-0.112909	0.31005	0.611774
KRT7	-0.566594	0.614523	1.24939	0.961209	0.634256	1.7766	0.58575	0.516876	0.245604	0.150634	-2.68584	0.195057	0.0269873	0.74472	-2.04891	0.915839	-0.815162	0.511473	0.00123552	1.02574	-0.0377126	-0.350007	1.1466	0.419568	0.842145	-1.79146	-0.261467	0.718251	0.0133937	0.0175525	0.578244	-0.140011	-1.81035	-0.0284224	1.05114	0.269324	-0.131896	0.540352	1.55389	0.577138	-0.0167184	0.225188	1.09853	0.57588	-1.50386	0.123571	0.660037	0.169154	-2.25376
KRT80	-0.500231	0.869234	0.10972	-1.47465	-0.240413	0.873303	-0.952306	0.575744	-0.149293	-0.675985	0.822907	1.3847	-0.0721801	0.744148	-1.31512	1.93097	-0.944549	0.266879	-0.037707	0.699744	1.73144	-0.591261	0.387715	-0.502145	1.15066	-1.10621	-1.93748	0.517948	0.30516	-0.516924	3.74766	-0.359721	-1.5522	-1.18369	0.0288774	-0.446931	-0.501924	0.715535	1.37053	-1.2041	0.779273	0.352071	-0.778578	-0.0149707	-1.14143	-1.55615	1.70381	-0.0957944	-0.0123574
KYNU	0.244393	0.300648	0.607042	0.124588	-0.19352	2.98472	-0.23257	1.49082	0.0568785	-0.218383	-2.1456	0.347185	-0.0559228	-0.82827	-0.235956	-0.508367	0.0959089	-0.348562	0.0160178	-0.128954	0.00176055	0.302971	-0.182235	-0.978403	-0.675655	-1.09731	-0.79313	1.46716	-0.00769573	-1.16712	-1.25859	-0.163853	-1.021	-0.364656	-1.09413	-0.0951487	-0.507281	-0.0408903	2.36377	-1.29152	0.614631	-0.384634	1.14278	-0.919414	-0.863389	-2.2424	-0.552342	0.483319	0.0705717
L3MBTL1	-0.364445	0.934184	-0.170074	0.524085	0.919718	0.16652	-0.484447	-1.08398	-2.09587	1.43031	1.41507	0.529091	0.609385	-0.994849	0.701767	-1.49466	0.594069	1.00749	-0.368669	-1.22131	0.51169	0.431629	0.52378	0.492005	0.35366	0.30558	-0.0385146	-0.75189	0.450719	0.978281	0.842323	0.547658	0.126111	0.404183	-0.172455	-0.99061	1.0686	-0.599847	0.301208	0.788653	-0.433003	1.21073	0.0210354	0.841408	3.04717	1.93139	0.111943	0.970671	-0.893687
LAD1	0.064816	0.249027	1.44027	0.682093	-0.0420948	0.573727	0.339969	0.76479	1.46047	-0.559645	-0.707853	-0.555119	0.0988957	1.62959	-0.790791	0.98244	-3.71828	0.638158	1.27972	2.08447	0.964176	0.460023	-0.0189009	-0.403562	1.4422	-0.918831	-0.852527	0.170675	-0.94894	-1.42204	-1.2035	0.0884382	0.0170627	-0.445702	1.85376	-0.574723	1.64738	0.45643	0.493818	1.96151	1.01103	-0.0900788	-0.300902	-0.952075	-1.2586	-0.618037	-0.273131	-0.462418	0.171882
LAG3	-3.23583	0.989474	-0.571786	3.22528	0.381783	-0.50416	-0.281531	0.96261	1.50609	1.17303	-1.88773	-0.428185	1.00323	0.501262	1.40681	-0.273136	-1.50598	-0.164643	2.33152	0.85998	1.55098	-1.47783	-0.798312	0.167483	0.953691	-0.598884	-0.0933659	1.1671	-0.147856	-0.238473	0.334509	-0.910173	-0.565582	-0.113668	0.670497	-0.36674	0.706995	0.918335	-0.706766	1.34886	-0.498776	-0.705795	-0.446633	-1.10046	0.867067	0.277024	-0.326489	-0.137443	1.72877
LAMA2	0.932705	-0.49272	0.0199445	-0.56004	-0.348833	-0.2203	0.70915	-0.48556	-0.0406013	-1.17885	-1.13955	-1.99937	1.08789	-2.72241	-0.727561	-0.579647	-1.41297	0.123506	-2.17559	-2.37719	-1.79236	1.04108	0.0848564	1.2198	-1.81536	-0.0883889	0.851477	0.142996	1.54657	1.50188	0.302475	2.13128	-0.588385	1.48675	-1.62169	0.613306	-0.630024	-0.598285	-0.737898	-0.783603	0.167113	0.437816	2.01827	0.51164	-0.727325	0.571896	-0.0670127	0.581996	-0.984146
LAMA3	-0.557426	0.802361	-0.70459	-1.25372	0.158607	-1.08082	0.681005	-0.664783	-0.120094	-0.506649	0.977201	0.427997	0.0767257	-3.36311	2.30903	-1.50832	0.616341	-0.154814	-1.36832	-1.15838	1.80914	0.422562	0.263129	0.250782	-1.26181	-0.473049	0.206841	-0.947916	0.651079	0.230774	2.29706	0.503869	1.15097	0.637548	0.0795976	1.0803	0.0563377	-0.800564	0.265274	-0.553285	-0.487151	2.42862	0.372365	0.588112	-0.458581	-2.02919	0.812569	-0.623317	-1.16636
LAMB3	-0.502293	0.834291	1.13089	0.832665	2.162	0.451801	-0.723287	0.854303	1.86056	-1.67418	-2.68827	-1.63091	2.03193	-0.0564425	-1.62152	1.17278	1.29323	0.444046	-0.933045	1.13632	2.26882	0.000126434	-0.91689	-0.0041362	0.856688	-0.963032	-1.03613	-0.757608	0.0261879	-1.1602	0.228689	0.642676	-0.686916	0.288227	2.19291	0.66656	1.93149	0.363112	-0.403902	1.9069	0.889858	0.35198	-0.175546	0.129174	0.130368	0.491136	0.911912	0.584335	-1.5387
LAMC2	-0.481815	0.774407	1.36168	0.537904	1.25628	0.895099	-0.880232	-0.811087	1.72627	-0.233283	-2.2752	-2.56487	1.51662	-1.04136	-0.889296	0.729606	1.49774	0.614252	-0.185013	0.546395	2.3913	-0.558525	-1.84527	-0.676204	0.576981	0.279497	-0.988431	-0.779963	0.656504	-0.0874015	1.12443	0.310307	-0.126733	0.0932835	-1.15987	0.443946	0.356236	1.0558	-0.269012	1.42013	0.878977	0.196478	-0.485366	0.850054	-1.14169	-0.486775	0.824123	0.465561	-0.998924
LAMP5	0.441661	-5.93575	-1.39976	-0.732606	-0.159642	-0.0427572	0.853224	-0.504598	-0.849222	-0.969552	-0.990295	0.00660934	0.668988	-1.41204	0.416487	-0.964032	0.198694	0.223034	-0.854492	-1.9249	-1.21605	1.46409	0.882198	1.26851	-1.43231	0.0239853	1.21453	-0.436518	0.508188	1.28486	0.0386647	1.81126	0.695355	1.36193	-1.67439	0.707115	-0.758359	-1.11189	0.139564	-0.487955	0.0832859	0.0502236	1.72111	0.545378	-0.0185543	0.496495	0.00812606	-0.18045	-1.08514
LANCL3	-0.079008	0.698457	0.902396	0.0961648	0.38257	0.0748034	-0.0871442	0.941362	0.87273	-0.0713642	-1.54405	-2.44715	0.604469	0.59974	0.0215901	-0.0613728	-0.747393	1.49436	-0.208841	1.22597	1.40671	-0.108362	0.0465034	0.296724	-0.472337	-0.679377	0.133964	0.600436	1.68915	-0.0991087	-0.685614	0.661135	-0.597423	0.444988	-0.638524	-0.854063	0.385435	1.70592	-2.42285	0.710476	-0.320471	0.784665	0.690291	-0.0887874	-1.42134	-1.29707	-0.476916	-1.31552	1.12606
LAYN	-0.379969	0.965586	-2.62149	-1.36179	0.727794	-0.808993	0.12785	0.141336	0.662671	-0.427515	-2.12062	-0.892276	1.56812	-1.89433	0.377059	2.02803	-2.01167	1.00978	-0.315998	-2.08968	-0.665486	0.658944	0.881637	0.0797378	-0.68535	-0.757702	0.995245	0.767707	0.332532	0.824678	1.47914	1.6777	-0.465595	0.299657	-2.8821	-0.239866	-0.360893	-0.406262	-0.58725	-0.698082	-0.243442	-0.0913283	1.52008	-0.88378	-0.580874	0.849718	-0.0872152	-0.476431	-0.953653
LDHD	-0.456486	0.81861	0.0833621	-1.40767	0.070457	1.64117	0.216922	0.87407	-1.00209	-0.820878	1.21433	0.956248	0.103426	-0.0958958	0.794446	-1.1648	0.236466	0.0439556	-0.140663	0.310792	0.434744	0.425706	0.868064	1.44212	-0.754907	-0.347371	-0.112045	-0.572838	0.291948	0.134931	-0.822671	-0.465017	-0.397612	0.144805	-1.80001	-1.39183	-0.476626	-0.654769	2.44149	-1.6096	0.243718	0.537299	1.02071	0.0188432	1.04849	-0.756403	-0.922323	0.142541	0.194129
LEF1	0.973517	-1.14791	-1.66088	-0.355014	-0.0214189	-0.482378	0.0266857	-0.434506	0.692857	-0.465631	-0.265608	-0.904461	0.631319	-1.35147	0.131568	-0.373664	1.69373	0.669233	-1.15975	-2.46937	-0.908519	0.52139	0.336779	-0.881446	-2.06922	1.53681	1.34567	0.482933	0.402037	-0.312382	-0.256828	-0.166565	-1.05471	1.05549	-1.43226	0.373268	-0.490231	-0.797236	-0.924538	-1.69667	-0.0840289	0.0258696	-0.106392	1.85906	-0.0636638	-0.571245	-0.521979	1.8181	-0.243026
LIN7A	-1.17006	0.730466	-1.41036	-1.02717	-0.281044	0.716568	0.0233253	-1.02374	-0.406157	-1.02936	1.37653	-0.69697	-0.683015	-1.37815	1.40527	-0.716564	0.234906	0.0434754	-1.41082	-1.95954	-0.0873839	-0.405323	2.22996	0.490099	-2.40918	-0.909943	-0.18304	0.424238	1.42766	0.409046	0.214134	0.6521	1.42894	0.563389	-1.24784	0.848295	-1.14806	-1.15458	0.616683	-1.98157	-0.776312	1.1048	0.364645	0.919527	-1.93914	-0.757558	0.212569	-0.304875	-0.864853
LINGO1	-0.564037	0.843782	0.978369	-1.57696	-0.308117	-1.19916	-0.916244	1.16111	-0.643146	-0.419353	1.29585	0.878769	0.333349	0.911265	1.55645	-0.492141	-1.3034	-0.571832	0.909156	1.34531	-0.736972	1.4588	1.39462	1.22104	1.67109	1.67842	-0.574999	-1.32867	1.40246	-0.283185	-0.587877	0.78409	-0.626417	-0.461351	0.942491	-1.1044	0.973767	0.0279163	-1.46658	-1.18695	0.996559	1.17841	-0.194856	0.169957	-1.45112	2.19807	-0.868243	-0.0144792	0.490506
LIPG	-0.39791	1.11292	0.92434	-0.241146	0.203283	-0.144829	-0.322681	0.36714	3.54787	0.883644	-1.79846	-1.83928	0.552973	-0.630455	-1.09678	2.86348	-0.137195	-0.056435	-0.0244407	-1.19688	-0.512227	-0.842487	-1.05502	-0.102024	0.53757	-0.846737	0.298291	0.956438	0.046694	-0.375085	-3.85613	0.854511	-1.09971	-0.236807	1.07614	-0.596072	2.27562	0.380969	0.08724	1.10766	-0.252848	-0.0179749	0.617748	-0.680403	-1.68773	0.568324	-1.30186	-0.948077	0.581489
LIPH	-0.523514	0.79977	1.33278	-2.1856	-0.914944	0.706772	0.369003	1.08474	0.18329	-2.32037	-0.251119	1.12894	-0.0997262	-1.18787	0.720035	1.18781	-0.0613671	0.211653	-1.88521	-0.00964916	-1.08109	0.67574	-0.366619	0.378021	0.472133	-0.581288	-0.428502	-1.2401	0.586767	0.768358	0.467614	0.404611	0.502387	-0.800074	-2.23501	0.130784	-0.641297	0.289881	1.85939	-3.54278	1.81254	0.0957717	0.254937	0.668571	-1.15543	-1.41477	-0.260268	0.414618	-0.757433
LMO3	-0.834891	1.25655	-0.976159	-0.851843	-0.68868	-0.495758	-0.564605	-0.420461	-0.594426	-0.0779621	-0.546673	0.882547	0.159016	-0.931514	-0.955789	-0.397701	1.81176	-0.592317	0.841365	-1.27434	-2.47478	1.18242	0.728001	0.898181	0.599182	-1.97696	0.906038	0.461748	0.771904	0.123952	0.991431	-0.37748	1.79016	0.604017	-0.883454	-0.514856	-2.47397	-0.287912	0.33119	0.357623	0.54345	0.251242	0.594339	-1.45736	0.733597	0.226722	-0.827115	-0.807096	0.540281
LMOD1	-3.96813	0.869016	-0.333891	-2.2975	-0.0503422	-0.0302037	0.376407	0.164091	0.0512788	-0.204156	-1.40679	-0.838429	1.24004	-1.50517	-0.305643	0.410032	-1.18569	1.1364	-1.44442	-2.12498	-2.88026	0.815603	0.761925	1.65991	-0.842035	-0.52798	0.650519	0.386785	1.07384	0.864847	1.13018	2.0287	-0.132552	0.883252	-2.48333	0.509386	-1.5892	-0.0744815	-0.253057	-0.50044	-0.417998	0.364683	1.56423	-0.27617	0.264334	0.321168	0.201843	-0.254328	-1.46597
LMX1B	-0.471477	0.727234	0.0258987	-2.33398	-0.897263	-0.363722	0.494231	-0.683412	-2.46247	-1.61144	0.980669	0.144325	-0.83555	-1.1554	0.607641	-0.447105	0.335679	0.429626	-1.55258	-2.85433	-0.71309	-0.100376	0.3609	0.351563	-0.333762	0.405411	0.66803	-0.959342	0.665404	0.829393	1.23683	0.278529	1.21793	0.720341	-2.41525	0.966063	-1.68004	-0.938054	-0.493953	-0.751145	-0.418356	-0.165106	-0.951687	0.985988	0.0206092	-0.740158	1.03409	0.237925	-1.43763
LONRF2	-0.521956	0.745188	-2.14715	-1.99811	-0.564061	-1.52438	0.456077	-2.08981	-0.115232	-0.465626	1.31141	0.422509	-0.881826	-2.03683	0.480275	-1.64706	0.532355	0.952544	-2.44876	-3.41569	-0.334676	0.468717	0.236611	0.48921	-0.370199	0.542461	1.04305	-0.299573	0.845074	1.52718	0.7561	0.152419	1.04243	0.689877	0.362249	0.391317	0.0421947	-0.396953	-0.59635	-0.645912	-2.3228	0.715006	-0.312343	0.710004	0.158596	0.485189	-0.724994	0.805639	-0.0517987
LRG1	-0.103483	0.460999	-0.118922	-1.51848	-1.44159	1.30915	0.153854	0.236429	-1.2133	-2.20621	-0.0412754	0.229767	-1.31053	-1.89083	0.591283	0.510588	-0.926142	0.293947	-0.640991	-0.745175	0.808241	1.34322	0.278421	0.870555	-1.32237	0.303151	0.743352	-0.653024	-0.0891281	-0.136805	-2.74852	0.84401	-1.58753	-0.0123633	-1.27723	0.934054	-0.392131	-0.0628513	0.611858	-1.70829	-0.345437	0.366581	0.56587	1.34881	0.267692	-2.24547	0.188941	1.44795	-0.509628
LRRC17	0.861785	-0.503558	-0.559504	-1.65616	-0.162546	0.420438	0.574545	-1.62207	-1.08622	-1.20441	-0.716266	0.214257	0.943755	-2.11129	-0.245323	-1.01822	-0.629165	-0.327042	-1.53894	-2.78279	-2.081	1.39739	1.00937	0.0292457	-2.35379	0.106967	0.604196	-0.587292	1.15873	1.44915	0.96953	1.52354	-0.331295	1.42948	-1.42384	1.26111	-0.854838	-1.05172	-0.706134	-1.48987	0.300289	0.62227	1.0351	0.854025	0.173094	-0.185384	1.23462	0.430839	-1.07199
LRRC46	-0.255214	0.346453	-2.08104	-1.44565	-1.35317	-0.363982	-0.43701	-1.20919	-0.378259	-1.21344	0.470428	0.253409	-1.21952	-1.40447	0.480505	-0.478313	2.69749	0.140776	-1.12811	-0.545262	-0.780009	1.05142	0.679668	0.409425	-2.79086	0.565934	1.27022	-0.887015	-0.50646	0.688638	-0.205475	-0.631755	0.712852	-0.0566324	-0.315941	-0.196987	-0.478384	-1.10247	-1.46489	-1.37569	0.153792	0.521756	-0.947584	1.28242	0.802389	-0.106543	-0.418343	1.49529	-0.839876
LRRN2	-0.706113	0.736136	1.52176	-0.135413	-0.0561959	-2.30994	0.169427	-0.000644268	0.171525	-1.63809	0.77497	0.794882	0.967361	-0.299405	-0.14789	-0.30527	2.31585	0.689031	-1.39164	0.876653	-0.523792	0.535647	0.597664	-0.485352	0.079126	1.00882	0.320127	-0.780919	0.584546	1.32877	0.628983	0.0371765	-0.733242	0.873579	0.782909	-0.000505587	0.689531	0.282871	-1.33424	1.53062	-1.68871	0.890128	-0.14816	1.06824	2.29471	1.89248	0.288324	0.75828	-0.702022
LRRN4CL	-0.297947	0.628383	-0.689872	-1.31186	-0.71699	-0.747811	0.579455	-0.588562	0.315076	-0.990799	-1.41939	-1.97002	0.714928	-3.37448	-0.73003	-0.482356	-1.38797	0.476541	-0.355096	-1.34029	-0.250563	0.626735	0.309086	2.39344	-0.730132	0.158133	1.11286	0.455953	1.62762	0.974623	0.56874	1.62702	-0.158006	1.20358	-3.38297	-0.424294	-0.832774	-0.638994	-0.811427	-0.548092	-0.0309027	-0.393558	1.8671	0.209231	-0.724026	0.363588	-0.267264	0.526722	-0.726783
LTB	0.206827	0.224101	-0.333385	1.3422	-0.18019	-0.352575	0.37699	0.240325	0.960111	-0.0278304	-1.59518	-0.562281	0.72633	-0.0906815	0.719699	-0.0140283	-1.22944	0.377909	1.16019	1.16184	0.928596	-0.865134	-0.961962	-0.725807	0.264624	-0.63916	0.808213	1.0222	-0.579693	-0.683032	-3.78941	-0.0522045	-0.760732	0.0226127	1.35652	-0.257134	2.8344	0.237061	-0.28451	3.34652	0.336491	0.435609	-0.033074	-1.11028	-0.642382	-0.781837	-0.401373	0.145393	1.0321
LTF	0.864534	-0.578513	0.0904383	1.07222	-1.14154	0.928135	1.59445	0.747325	1.87748	-0.813561	-1.79208	-0.329445	-0.101691	-0.623828	-1.56093	-0.142741	-0.744937	0.0856089	0.252776	0.188955	-1.71699	0.361065	-0.833953	-0.346723	-0.981302	-0.710976	0.258653	0.319965	-0.196715	-0.554962	-1.83274	0.695206	-0.471906	-0.405659	-1.91567	1.50933	1.35519	0.348956	1.27221	0.659792	-0.985104	0.590458	0.675808	0.25661	-1.15903	-1.72593	-0.537866	1.64848	0.595318
LURAP1L	-0.460791	0.855194	-1.06127	-1.50529	-0.550345	-0.817068	0.532632	-0.234889	-0.46914	-1.54795	2.5562	0.614164	-1.21415	-1.94568	0.0461147	-0.29466	0.687236	0.424418	-1.39147	-1.38771	-1.91615	0.660685	0.842273	0.495263	-1.24979	1.13094	1.15162	-0.414422	-0.275513	0.0324143	1.4887	0.417584	-1.1473	0.731911	-1.44659	0.68929	-1.12885	-0.696992	0.554134	-2.05954	1.47833	1.30681	-0.206184	0.661417	-1.83295	-2.50216	2.04182	0.97743	-1.46918
LVRN	-2.2046	1.14309	0.855486	-0.406604	0.0208734	-0.302695	-0.143604	-0.466478	-0.178096	0.675219	-0.945198	-0.973446	-0.487751	-0.380381	0.0944969	0.144579	-0.472154	0.549675	-0.922276	-0.147953	-0.332959	-0.992022	1.55027	3.65818	-0.924189	-0.964134	0.911989	0.765163	1.81034	0.254817	-0.0301115	0.53875	-1.01154	2.03016	-1.04024	0.0181234	-0.982679	-0.119572	-0.244306	-0.235443	-1.73735	-1.00295	2.80545	0.329571	-0.2088	-0.329069	-0.477374	0.607301	-0.109204
LYNX1	-0.486902	0.99885	1.74213	0.245767	2.55141	0.546415	0.397749	1.63255	0.14371	1.83256	-0.757033	-0.180718	1.71801	1.22029	0.603997	0.304963	0.100155	-0.956855	-0.316389	2.27654	0.953485	1.06167	-0.2228	1.12141	0.762439	-0.382419	-0.771253	0.471641	-0.643579	-0.136888	-1.30765	0.185032	-1.85495	-0.103925	-0.49147	-0.261125	1.0856	1.9493	-0.0428471	1.17599	-1.3901	2.60326	0.726397	-0.120662	-1.35336	-0.647947	-0.119368	-0.240732	0.267478
LYPD6	-0.786278	0.836142	-1.85554	-1.78736	-0.865984	-1.80536	-1.38709	-1.90467	0.023199	0.16904	0.0133288	0.558597	-0.998407	-1.22311	1.08549	-0.636074	0.570649	0.764715	-1.53242	-0.79531	-0.309338	0.659354	0.356099	-0.865923	-0.96018	1.11034	1.23211	-0.670907	0.297453	1.23681	0.313791	0.352918	0.263356	1.16191	-0.412605	-0.191688	-1.34803	-0.969253	-1.30993	-1.22836	-0.161441	0.500002	-0.858665	0.678531	-0.241487	1.08373	-0.437627	-0.247128	-0.240204
MACROD2	1.08108	-0.559599	0.0847616	-0.174542	-1.07213	-0.140851	-0.198558	-1.37551	-0.234271	-1.19938	-0.883017	0.702566	-0.587478	-0.792638	0.195847	-0.920852	0.0438645	-0.34635	-0.858216	-2.41417	-1.31801	0.127955	-0.0158997	0.688987	-2.41007	0.946422	1.73755	0.261682	0.76286	0.290057	-0.178099	0.855254	-1.7043	0.183658	-0.0241213	-0.82861	-0.363559	-1.30494	-0.922292	0.0718434	0.72431	-0.572674	0.434329	1.12368	-1.37604	0.911887	0.401405	0.114665	0.845675
MAOA	0.900513	-0.569748	-0.491953	-1.60637	-1.21304	0.482508	-0.583503	-0.715178	-0.54987	-0.82556	0.983606	-0.791058	-0.569463	-1.51119	-0.570921	-1.46302	0.684311	-0.451906	-0.674005	-1.73698	-0.077833	0.783789	0.619031	1.85872	-0.00861366	-0.846409	-0.0214885	-0.367309	1.38928	-0.253767	-0.938118	0.157997	1.05379	0.975436	-2.08734	-0.0500313	-0.751621	-0.776618	0.733375	-0.677833	-0.0125556	1.50579	1.6599	0.266202	1.52915	0.560432	-1.30595	-0.514195	-1.39897
MAOB	0.156851	0.197331	1.45196	-0.353997	0.359191	-1.77495	0.561619	-0.997107	0.891609	-1.66582	1.40473	1.00346	0.51627	-1.45495	-0.121419	-0.994692	1.22216	-0.162725	-0.755965	0.130858	-1.57197	1.68576	0.830816	0.752232	-0.955337	-0.602953	1.75444	-0.628727	-0.00124532	0.496029	-1.3458	1.12485	0.269526	1.02097	0.0175776	-0.494573	0.00815741	0.725889	-1.47946	2.1146	-0.979883	1.77276	0.350114	-0.0733108	0.229672	-0.243104	0.259898	0.792448	-0.953021
MAP10	0.860136	-0.319015	1.12269	0.564188	-0.692772	0.400367	-0.101208	0.693035	0.369654	-0.555895	-2.2973	0.277298	-0.191593	-0.173675	0.264827	0.152829	0.439263	-0.0489955	0.0567469	0.817433	-0.0653635	0.105239	1.08794	0.254829	-0.682425	0.262806	-0.155835	-0.433628	0.806298	0.809929	-1.58555	0.0748356	0.227371	-0.131764	0.544871	-0.837224	0.604622	0.705831	0.034555	0.558204	0.491487	0.71731	-0.128783	0.512945	-4.98487	-3.44022	0.382695	0.591698	0.452604
MAP7D2	-0.447358	0.742677	-0.353915	0.27447	0.0352363	-0.315442	0.115864	-0.697447	0.137538	-0.717627	0.210277	1.46325	1.03971	-1.39934	-0.387667	-0.175341	0.0862649	0.000424149	0.990075	0.401094	2.24629	-0.420171	0.473187	-0.368259	1.71548	-0.709914	0.363239	0.448793	-0.423257	-1.36392	-0.936796	-0.513262	-0.506513	0.0315569	-0.89034	-1.54658	2.16732	1.65006	-0.923955	2.24479	-1.37125	-0.436679	-0.330191	-0.540755	0.380529	2.15318	0.647409	0.260549	-0.698074
MAPK10	-0.519571	0.838123	1.57753	-1.49181	-1.41883	1.77844	0.957416	0.210321	0.401361	-0.871219	-1.36197	0.428948	0.105425	-0.890218	0.434229	-0.274805	0.546838	-0.369633	-1.68092	-1.43567	-0.375965	0.854898	-0.194193	1.32799	-2.04517	-0.790148	0.860646	0.912671	0.0410826	-0.686974	-0.791894	0.0985402	-1.18542	0.556541	-2.15553	-1.42218	-0.384881	-0.0996589	1.32225	-0.454593	-1.28011	0.378964	0.742113	-0.879331	0.14939	0.949997	-0.168335	0.337749	-1.89218
MAPK8IP2	-0.512182	0.842143	-0.645241	-0.657581	0.849051	-1.82587	-1.243	-0.365102	-0.450891	-0.492766	0.388743	0.29759	0.661684	-0.695127	0.289122	-2.45998	1.12104	0.392906	-0.578845	0.0302516	0.852884	1.24212	0.497801	-1.53165	0.15549	0.479778	-0.252843	0.0477386	0.820489	-1.20902	-0.328417	-0.817131	1.56019	-0.437095	1.86783	1.05883	0.794363	1.2078	-1.24368	-0.837195	-0.946682	1.08892	0.552415	0.120261	1.08951	-2.12042	-0.796661	0.035859	-1.7698
MAPT	0.811044	-0.522832	-0.542472	-1.36217	-1.41824	-0.504035	0.812153	-0.365436	-1.05624	-2.21161	0.700628	0.289012	-1.05563	-0.913249	1.19515	-1.42274	0.0415439	0.837778	-1.34453	-1.66312	-1.50692	0.943793	0.963507	0.649502	-0.979656	0.691194	0.952733	-0.453366	0.780149	0.260178	0.52631	0.301003	1.40094	0.0249457	-1.67695	0.654007	-1.85588	-1.79427	-0.257532	-1.23461	-1.51344	0.767774	-0.0176246	1.46023	0.905218	-1.21783	0.0246273	0.815801	-1.43247
MATN3	-0.71568	0.528156	-1.20917	-2.78025	-0.381555	-0.0932401	-0.224441	-0.782554	-0.567957	-0.772606	0.0981185	1.00013	-0.0898275	-1.94275	0.635159	-0.490936	-0.754627	0.584606	-0.401571	-1.03545	-1.14838	1.73408	0.995849	0.513724	-2.09215	0.421479	2.03448	0.161442	0.17846	0.732775	0.63712	0.932161	1.48584	1.47686	-2.52944	0.395363	-1.34295	-1.49561	-0.414385	-2.01202	-0.0783542	1.46919	0.386635	0.283569	0.10088	-2.6179	-0.227478	0.216326	-1.28116
MDFI	-0.489053	0.838814	0.726883	1.01112	0.854856	1.28742	1.62986	1.0514	0.158539	-0.927381	-2.0999	1.21125	1.80627	1.14027	0.542482	1.51455	-0.938588	0.0450387	0.308996	0.892596	0.76982	-0.203494	-0.446579	0.898716	1.37909	0.920981	-0.278802	-0.959603	0.433306	-1.31064	-0.635728	-0.18843	-1.49422	0.0311004	-1.66104	-0.580592	-0.232285	-0.0714623	-0.62125	2.25827	1.36615	-0.927627	0.190031	0.00135657	-0.681763	-0.654994	-0.340221	-0.891492	-1.19316
MDH1B	0.913291	-0.365712	-2.13144	0.102503	-1.52662	0.0115615	-0.715003	-0.78136	1.11027	-1.28481	0.514249	-0.746171	-0.973222	-0.383285	-0.0380834	-1.38375	1.60626	0.279376	-0.636269	-1.54324	-0.239215	1.50064	-0.40803	0.397903	-1.83988	1.24354	1.85829	-0.205664	-1.40355	0.214463	-2.75973	0.605608	1.45617	-0.410425	0.0714769	-0.903142	0.572994	-1.21099	-2.09109	0.278463	-0.881503	-0.0701713	-1.22298	0.0665713	0.869618	1.34923	0.738538	0.378603	0.130988
MEGF10	1.00698	-0.535723	0.881229	-0.85388	-0.627852	-0.351044	-0.430056	-1.22164	0.694577	-1.76308	-0.594255	0.0604206	1.39332	-0.150878	0.300804	-0.358283	4.09632	0.217146	-1.74443	0.134998	-1.77693	-0.043321	0.849316	-1.22697	-0.925652	-1.03463	-1.07584	-0.700349	0.716358	-1.60622	1.48132	0.136549	-0.269645	-0.20812	1.39122	-0.469849	0.979605	-0.0715973	-0.85445	-0.481356	-0.00120113	2.03704	-0.2065	-0.681787	-1.64754	-1.28301	1.27776	-0.929263	0.113436
MESP1	-1.84829	1.13449	0.255563	0.125166	-0.603807	-1.79962	0.411217	0.687999	0.237344	-0.274249	-0.293593	-0.768215	-0.822559	0.720693	-0.241381	1.53916	-1.35702	-0.038975	0.834902	2.31032	0.277866	-1.34586	1.44243	1.45455	1.88285	-1.33192	0.185389	0.0715515	-0.303911	-0.778553	-1.78778	0.345457	-1.35562	-0.436351	-0.626469	-1.24999	0.406513	2.08586	-1.80893	0.409915	-0.958577	0.766315	1.27754	-0.309555	-1.78135	0.0402585	-0.975903	1.20347	0.353471
MEST	-5.72	-5.72827	0.347027	-0.0760396	-1.06501	-0.0139219	-0.0695345	0.720874	-0.850748	2.90714	-0.0308541	0.948701	0.138953	0.621984	-0.205243	0.41988	-0.371694	-0.353474	0.778963	1.87504	0.886511	0.139821	0.151234	0.953331	1.85205	-0.147591	0.605882	0.0673937	-0.0933271	-0.442288	-0.159603	0.1714	-0.317221	0.283141	-2.39739	-0.120731	-1.6317	-0.491779	0.227601	0.698164	0.283494	-0.0188756	0.736477	0.199884	0.117496	1.61531	0.0828713	0.130855	0.161647
METRN	0.804454	-0.505614	0.188951	-1.76809	-0.521158	0.137958	0.655502	-0.559336	-1.34606	-1.58118	-1.10482	1.00785	-0.764736	0.587286	0.195674	0.0390768	1.01072	0.588634	-0.292097	1.03391	-0.655438	1.5099	0.894087	-0.0808979	-0.0161833	0.620267	0.858966	-0.133049	-0.820058	0.222028	-0.168874	-0.0699331	-0.207019	-0.32762	-1.07769	0.0864253	-0.910071	-1.59883	-0.15274	0.487232	-0.797565	1.71539	-0.674244	1.7291	0.245971	-0.867443	0.971364	0.0303441	-1.8848
MFAP4	0.501716	-0.793625	-0.662551	-1.0595	-0.632958	-0.197532	0.498376	-0.447632	0.22394	-1.11929	-0.854201	-1.26575	0.970181	-2.37063	-1.12924	0.663416	-1.78056	0.0631669	-0.615051	-1.79121	-0.816914	1.07549	0.153517	2.11132	-1.29739	-0.376143	0.675968	0.135087	1.53677	1.43302	0.25046	2.65178	-0.932639	0.776477	-2.40483	0.28614	-0.513211	-0.465901	-0.868112	-0.690643	0.422667	-0.0151619	2.30378	0.520054	-0.628396	0.685066	-0.659983	-0.099473	-0.681224
MFAP5	-7.1889	0.410814	-0.644118	-1.2237	0.0809485	1.05565	0.0568718	0.24961	0.523911	0.310323	-1.71316	-0.621461	1.18466	-1.02549	-0.461386	0.56668	-0.489813	1.05469	-0.353071	-1.69378	-0.948631	0.0118381	0.70148	0.576232	-0.622787	-1.04611	0.445482	0.972408	1.30109	-0.127743	1.30277	0.648399	0.289807	0.931051	-2.07502	0.499543	-1.03706	-0.0146259	-0.221397	-0.142093	0.232882	0.0850581	0.294425	-0.505841	-0.734344	-2.01471	0.401959	0.05331	-0.327107
MGAM	-0.54017	1.49881	-0.143931	0.0301955	-1.37458	-1.39229	-0.936585	-0.717618	0.166928	-0.80926	-2.77979	-0.495576	0.190039	-0.264684	0.422353	0.327816	-0.0633135	1.52742	-0.813315	-0.572966	-1.49395	0.777878	0.0632769	-0.136984	-2.77328	-0.0111394	0.208778	-0.288667	0.317472	1.38808	0.675998	3.57149	1.66918	0.739061	1.38334	0.418355	0.565097	-0.968281	-1.42885	-0.706972	-1.50162	-0.570672	-0.233115	0.0544996	-0.436413	-0.891805	-0.397756	0.102521	0.0701244
MGP	-0.749518	0.571208	1.93439	0.627059	-1.1861	-0.307579	-0.890736	-0.0974186	-0.63995	-1.5488	-1.15697	0.194091	0.599183	0.198454	-1.41389	1.02783	1.14948	0.101032	-1.35574	1.66372	-2.13436	1.94486	0.0007557	0.346368	1.22985	3.30999	1.16981	-1.03557	-0.308598	-0.18112	-0.990259	0.694579	0.112676	-0.0644317	-2.79752	-0.00277126	-1.64455	0.420342	-0.0244929	0.393062	-0.622352	0.27202	0.715679	-0.096633	2.63973	-1.80129	-1.15078	1.06884	-1.67711
MGST1	0.552084	-0.456765	0.198471	0.556881	-1.45481	0.745494	0.336861	-0.0720646	-0.535501	0.516428	-1.43238	0.984874	-0.451479	0.302499	-0.439558	0.649705	1.2906	0.140627	0.71152	0.479151	-2.04771	0.69129	0.318561	0.863322	0.362375	-1.04563	-0.513202	-0.146659	-0.0450926	-0.248635	-0.458332	-0.282802	-1.60004	0.469486	-7.47058	0.562248	-0.129412	-0.396047	0.674275	-0.00387043	0.709313	0.862071	0.802	-0.283611	1.33954	-1.53111	0.375037	0.252989	0.0522598
MKI67	-0.491836	0.777526	0.0623369	1.43666	1.00814	-0.285046	0.335253	0.902087	1.21506	1.20505	-1.08774	-0.374747	-0.0612895	1.03587	-0.432359	1.27669	0.183736	0.461862	0.0476716	-0.329002	0.893291	-1.637	-0.594411	-2.04892	0.887172	-2.5801	-0.0316848	0.240824	0.519917	-1.2955	-0.518189	-1.44848	0.0597899	-0.0139153	1.19941	-0.00183473	1.07749	0.82164	-0.190543	0.70274	0.788016	-0.412703	-0.132518	-0.177552	-1.1473	-1.19302	1.18159	-0.704916	1.70286
MKX	-0.655191	1.04636	-1.33791	-1.34074	0.261685	-2.70334	-0.357349	-0.89044	0.720233	-2.68957	-0.890542	-1.36294	0.125751	0.761672	0.387435	0.220158	-0.565472	-0.114999	-2.71473	-0.716739	-0.122996	-0.262931	2.22356	0.651693	-0.822862	0.125129	0.268799	-0.0269415	0.441974	-0.477402	0.312374	0.487528	-0.561492	-0.149908	-0.892541	-0.0867645	-0.749718	0.237001	-0.206094	-0.346564	-0.358996	0.334266	0.52786	0.274264	0.824256	0.200134	-0.0285455	-0.0622957	-0.753915
MLPH	0.566503	-0.57452	-0.927773	-1.57347	-0.976523	0.753118	0.367171	-0.412349	-1.99285	-1.63585	1.17934	0.367908	-1.41264	-2.51619	1.05548	-0.826241	0.534501	0.063895	-2.20212	-1.42429	-1.65998	0.682609	0.411077	0.373984	-2.06936	0.984041	0.256285	-0.20898	0.523333	1.01568	1.23339	0.420059	0.58777	0.46569	-1.87226	0.420947	-1.70245	-1.01054	0.677816	-2.29814	0.377313	0.208227	0.0799693	1.06623	1.17033	-1.55374	0.00345976	0.239988	-2.51599
MMP11	0.237897	-0.525452	-1.32148	-1.58444	-0.441663	1.35883	0.57216	0.482618	-0.528992	-0.321152	-1.85154	-0.236746	1.56459	-0.83493	-0.376407	0.0726952	-0.542937	0.455365	-0.282711	-0.778829	-1.25399	0.0592719	0.438525	-1.63127	0.895925	-0.688395	0.0755291	1.13243	-0.0766007	0.106347	2.33858	-1.20087	-0.0826658	0.331737	-1.2252	1.49434	0.171215	0.947311	-0.310783	0.0185796	-0.0963038	0.498544	-0.214356	0.265661	1.56257	-2.24344	1.55479	0.785504	-1.29435
MMP12	-0.208838	-3.30217	-0.584453	-0.41251	0.6613	-0.884261	1.24704	1.39663	1.74454	0.119504	-0.870368	-3.26818	0.614467	1.51458	0.182039	0.912752	-0.539736	0.382872	1.99267	0.292044	3.11717	-0.604114	-1.75094	-1.27354	0.831113	-1.23503	-0.38466	0.943394	-0.523971	-1.73021	-0.400587	0.406363	-0.144222	-0.355967	1.23851	0.183244	1.2157	0.87242	-0.583909	-0.219056	0.0657871	-0.446368	-0.92404	-0.902363	-1.18039	-0.895322	-0.0413466	0.212999	0.977458
MMP16	-5.08218	0.359193	3.13223	-2.33009	0.888992	0.432836	0.509255	-0.581133	-0.283803	-1.25707	-1.03724	-0.572628	1.14593	-0.0385835	0.379605	0.0512127	-0.725429	0.447249	-1.44991	-0.285093	-1.61509	1.75751	0.191897	0.651067	-2.0176	-0.177727	0.684122	0.0466591	0.967301	0.616639	0.274615	1.56122	1.062	1.05617	-1.03203	0.488327	-1.14531	-0.64358	-0.696333	-1.19201	-0.263212	0.788536	1.00556	0.358871	-1.20244	-1.25451	0.583994	-0.245989	-0.942376
MMP7	1.11254	-1.21378	0.351077	1.9713	0.0412926	-0.706219	0.484699	-0.178654	1.75932	-0.983204	-1.66638	0.301212	1.20146	0.918094	-1.56266	2.32231	-1.60826	0.772082	2.27453	1.45138	-0.879737	0.0154069	-0.178291	-0.764524	0.173349	-0.951345	-0.444836	0.493251	-0.0154834	0.0442401	-0.99616	0.243409	-0.614471	-0.527407	2.19357	-0.557925	0.513511	0.872511	-0.530649	2.40604	-0.199638	0.234439	0.621655	-0.408778	-0.926913	-2.00914	-0.861856	-0.267027	1.31735
MOXD1	-0.520893	1.02777	-2.49121	0.698594	-0.379963	1.36676	-0.668616	0.229464	2.32376	-0.910982	-2.69864	-1.16169	1.76865	-1.38438	-0.110998	0.638823	-1.37225	0.468297	-0.0275912	2.27536	0.0593099	0.350465	0.27766	0.507555	-0.948293	-0.662904	1.09336	1.14757	0.0465871	0.40807	0.926455	1.34024	-0.301593	0.614558	2.50118	0.403017	2.3212	0.192655	0.161554	1.73423	0.537053	0.0449479	1.39039	-0.657817	-1.37382	-3.0027	-0.493771	0.400994	-0.837046
MPP2	0.811128	-0.748227	-1.28251	-2.41285	-0.372828	-1.51311	-0.123111	-0.12101	-0.224662	-1.12323	0.999849	0.052748	-0.65976	-0.169358	-0.861816	0.490426	0.66724	0.866965	-0.935536	-1.25595	-0.307581	1.80889	0.282094	-0.457449	-0.474182	1.44282	1.29841	-1.40475	-0.18496	1.24222	-0.523351	-0.185145	2.262	-0.454859	-0.0610508	-0.772917	-1.12546	-0.155232	-2.03803	-1.91371	-0.629522	0.837571	-0.498611	0.141636	-0.65387	-1.2576	-0.0757286	0.601819	0.258656
MPV17L	0.623811	-0.514144	-1.92216	-1.41262	-1.88701	1.93798	0.585325	-0.316343	-1.77819	-1.73053	0.495009	0.867492	-0.981659	0.392653	0.847189	-0.618548	0.604866	0.776722	-0.511623	-1.10753	-0.686269	0.457576	1.30198	0.0782529	-0.751935	0.165647	-0.169376	0.0860535	0.334961	0.364606	-1.19788	0.392991	0.675652	0.217933	-0.202942	0.0968361	-1.44125	-1.63622	2.30681	-0.514545	1.51727	1.23155	1.35474	0.956962	0.411008	-1.64317	0.554576	0.897662	0.392795
MPZ	0.419691	0.269914	0.0405726	0.412918	0.375251	-0.544362	-0.079095	-0.0888119	1.53394	0.159658	-1.09067	-1.7877	0.666194	-0.619189	-0.305872	4.89931	-0.0468893	-0.223474	0.766157	-0.397832	0.404659	0.879572	-0.134114	1.26516	1.75125	-3.19031	0.166504	0.181454	0.0169216	-0.0397532	-0.195659	0.0457339	-0.385532	1.12272	1.81701	-0.616485	3.95687	1.14673	-0.518281	1.23292	-0.285917	-0.183985	0.0283144	-0.568378	-0.41725	2.13023	-0.613796	0.0317813	-0.383244
MT1E	0.877049	-0.489135	1.34593	2.07596	0.718037	-0.780732	-0.535162	-0.348814	0.755038	-0.806004	-2.55717	-1.30251	1.24469	1.71841	-0.416087	-0.181608	1.23255	1.18542	-0.848382	1.87892	1.48256	-0.982989	-0.603154	1.11545	1.12933	-1.86715	1.35291	-0.114333	1.415	0.157819	0.317022	0.426637	0.565164	1.63034	-0.11676	-1.09498	0.0816821	1.10193	1.03358	-0.835767	1.06685	0.133658	-0.204348	-1.64494	-0.18413	-1.63886	1.19861	-1.03863	0.161811
MTFR2	-0.440133	1.08434	0.586225	1.60522	0.0869435	-0.388604	-0.793752	0.598002	1.36248	1.77503	-1.05837	0.415541	-0.652387	1.2494	-0.55512	0.377196	-0.224555	-0.205107	1.39054	1.59201	1.55737	-0.451524	-0.0690944	-1.4061	1.01209	-0.597243	-0.250915	0.192083	-0.172548	-1.24303	-0.953625	-1.06063	-0.0327513	-0.0170247	2.65435	-1.30483	2.38962	0.275078	-0.0433977	0.545165	0.418205	-0.362126	-0.50375	0.213325	-0.950068	-2.57861	0.538617	0.0498778	1.67888
MUC1	0.721292	-0.602631	0.0140699	-1.09227	0.545662	1.83243	1.19815	-0.593922	-0.753989	-2.18395	-1.27168	0.549897	-0.839975	-0.390552	-0.0344125	-2.35558	-0.943009	0.569326	-1.12843	-1.87403	0.300167	0.504878	0.771797	1.76402	-0.213622	0.380061	-0.0114855	-0.169713	-0.00444244	1.04585	0.402679	0.798916	0.49873	0.248453	-3.27841	1.2355	0.0190128	0.195848	0.318544	-1.01064	0.472803	0.114551	-0.435147	0.772773	-0.326837	-0.39144	1.04851	0.786523	-1.33312
MUC20	-1.01369	0.873195	-0.336493	-0.220258	0.747468	-0.665581	-1.13819	-0.278379	-1.33507	-0.755719	-0.429638	1.24042	0.0963119	-0.70953	-0.0290211	0.9638	0.341806	1.05927	-1.17986	0.10081	-1.44887	-0.385414	0.141043	0.316511	0.85983	0.316408	0.129342	-0.560682	0.558509	-0.143758	0.420584	0.758483	0.121046	-0.467094	-2.18922	-0.100507	0.596545	0.20452	-0.0823748	-1.1543	-0.651954	1.26579	-0.0206482	0.175792	1.68347	0.19713	-0.572019	1.03956	-0.665224
MYB	0.730391	-0.592755	-2.10981	-0.823447	-2.17436	-0.52658	0.18692	-1.17041	-0.158372	-0.998716	0.463962	0.347433	-2.36107	-0.10033	0.945585	-1.28568	0.134073	0.105357	-1.4356	-1.67314	-2.7563	0.972479	0.574589	0.094315	-1.47021	1.68854	0.983816	-1.20419	0.0291162	0.59658	0.0142083	-0.102089	1.17085	0.758686	-0.818528	0.964346	-0.17448	-0.477085	-0.817141	-1.82252	-0.604909	0.349756	-0.562338	1.27007	0.863675	-3.71846	-0.0682267	0.611509	-0.0679037
MYBL2	-0.450765	0.846514	0.256313	1.37769	0.324612	0.261615	0.0028926	1.08384	-0.391039	1.1099	0.121283	0.635252	0.325815	1.09302	-0.558557	0.796945	-0.426442	0.206044	1.85295	1.66947	1.25604	-1.04696	-0.64286	-1.78144	2.16568	-1.37164	-0.332258	0.557026	-0.129819	-1.1519	-1.3623	-1.6409	-0.965937	0.134922	0.708578	-0.548922	1.54292	1.31052	0.0447886	0.785858	0.288184	-0.0889946	-0.463104	-0.487604	0.818081	-1.41493	0.627435	-0.203293	0.668631
MYCBPAP	0.974544	-0.270132	-0.608912	-0.396349	-0.578492	0.0201988	-0.851948	-1.12648	-0.45512	-1.04178	-2.82622	0.85569	-0.589915	-0.485025	0.255613	-1.01777	1.57894	-0.183845	-0.769549	0.731411	-0.226074	2.07745	-0.202623	0.500223	-2.81745	0.268383	-0.0343989	-1.24338	-0.0376836	0.965075	0.654896	-0.0610016	0.429206	0.73716	-0.0585107	0.168376	-0.420477	0.138239	-1.98211	-0.651227	0.326882	1.82824	0.0613565	0.166583	1.89502	0.271394	0.029982	1.21887	-0.466699
MYH11	0.572967	-0.541745	0.165914	-1.14579	-1.11289	-1.59636	0.051715	-0.0223798	0.114138	-1.08902	-0.583213	-1.32321	0.685736	-1.78937	-0.0246525	0.459287	-1.08648	1.22669	-1.8685	-2.04952	-2.26591	0.358855	0.782685	1.84729	-0.872561	-0.136106	0.640236	-0.150701	0.952106	0.445805	-0.262872	3.82617	0.602356	0.518414	-2.53531	0.335476	-0.213745	-0.892394	-0.164252	-0.372679	-0.0642417	0.85477	2.0876	-0.1272	-0.789974	0.316922	-0.524888	-0.344117	-0.948107
MYH14	-0.149511	0.192141	0.543123	-1.61275	0.848562	-3.09558	-0.503611	0.303727	0.830587	0.550545	-0.213969	0.390505	-0.296376	0.440454	0.428748	-0.0698205	-0.0377439	0.1484	0.0696195	0.122541	0.17281	0.499068	0.35281	-0.172151	0.798889	-0.00056382	0.167904	-1.35725	0.403497	0.181677	0.722508	-0.0755534	-0.454101	0.074388	0.788976	0.147315	0.916456	0.0851325	-0.30066	0.721086	0.270653	0.810529	-0.66101	-0.0644376	-0.616864	0.471114	1.32409	0.381522	-0.146156
MYL9	-0.522834	0.772757	-0.124801	-1.82875	1.16329	0.466324	0.257006	-0.0552814	0.0806285	-0.172182	-2.01366	-0.124051	1.8492	0.56925	-0.407761	0.627461	-1.89263	1.16622	-0.0818085	-0.9617	0.510993	0.0303632	0.712906	1.51965	2.41126	-1.17489	0.217857	0.196205	0.406639	-0.162456	2.21034	1.41801	-0.296717	0.937947	-2.82095	0.268419	-1.36383	-0.357576	-0.885339	-0.167469	-0.369436	0.249302	1.25534	-0.705767	0.518106	0.631044	0.179947	0.0227178	-1.98532
MYO1G	0.890774	-0.551452	-0.819437	1.80486	1.09736	-0.883767	-0.178262	0.920381	1.11428	0.477344	-1.13529	-0.904369	1.17209	-0.442034	1.15066	-0.326456	-2.22854	0.56039	1.81078	0.544205	1.50675	-1.82543	-0.916491	-0.294441	0.107055	-0.519265	0.00904565	1.14442	0.0824148	-0.189438	-0.892112	-0.191308	-1.32176	0.467248	0.199018	-0.561548	1.0374	1.1546	-0.232115	0.925043	0.0912775	-0.0613587	-0.256722	-1.331	-1.06444	-1.55975	-0.848915	0.0538487	1.42194
MYOM2	1.06176	-0.186403	-0.727653	0.394236	0.194892	5.08571	-0.0919809	0.0487892	-0.531379	-0.0318774	-0.376107	-0.266866	0.158418	-0.885	0.0567995	0.0171937	-3.4582	-0.343491	0.0266788	0.330574	0.101291	-0.26726	-0.408079	0.467434	-0.824488	-0.854942	-0.2186	-0.516087	0.305634	-0.390653	-0.467493	0.446099	-0.360982	0.137658	0.306148	-0.886476	-0.266693	0.189378	5.23685	0.890979	-0.384286	0.0263231	0.791245	-0.425341	-0.804118	0.00264264	0.516853	-0.882172	0.419174
MZB1	-4.31996	-4.10337	-0.297024	1.88409	1.22785	-0.310809	0.53365	0.646892	0.67853	0.628419	-1.11983	0.839562	-0.316691	0.292747	1.64862	-0.443956	-0.438546	0.670283	1.73782	0.556062	0.329239	0.319025	-1.14908	-0.6021	0.247645	-0.102785	-0.570347	0.905858	1.09182	-0.559134	-1.41251	-0.375845	-0.554334	-0.155736	-1.40192	-0.130347	0.0505253	-0.16632	-0.163846	-1.33991	0.723521	-0.692593	0.607314	-0.613968	1.21512	-0.133229	-0.901858	0.327536	0.990016
NAT1	-0.556249	0.834572	-0.817757	-1.2099	-1.03636	-0.652883	0.126903	-0.967315	-1.07068	-1.38069	0.775885	1.63387	-1.34223	-1.75496	-0.369094	-0.743027	1.27617	1.16264	-1.13848	-0.759461	-1.0398	0.0771714	0.525317	0.140743	-1.35258	1.10881	0.928229	-0.833231	-0.161674	1.29979	0.225469	0.951709	-0.357816	1.32225	-1.25525	1.63481	-1.33284	-1.44063	-0.980666	-1.78154	-0.409435	-0.967503	-0.933413	0.908386	-1.15112	-1.76034	0.932302	1.43022	-1.11531
NAT8L	-0.470154	0.994909	0.731384	-0.705414	0.189243	-1.16212	-0.422875	-0.49483	0.655447	0.421618	0.888071	0.239698	0.482514	1.80104	0.996298	0.0769119	-1.18955	-0.3672	0.735435	0.17385	0.466739	0.719258	0.829242	2.35208	1.86661	0.359874	1.04312	-0.294795	0.381063	-0.619052	-1.32959	-1.01133	-0.806121	1.08576	-1.06177	-1.3702	1.10752	-0.353403	-1.38971	-0.549224	-1.26988	1.62871	1.7335	-0.799637	0.72449	3.76319	-0.485678	-0.387103	-0.167597
NAV3	0.0196417	0.545228	0.168358	-1.38464	-0.492609	-0.452641	-0.445983	-0.875673	-0.289612	-1.16709	-0.0995605	4.40091	0.201202	-1.53352	0.400711	-0.975719	-0.536724	-0.0636008	-1.40971	-1.46331	-0.856422	0.371294	0.232933	0.603899	-2.15729	-0.712402	0.104491	-0.162652	0.0823483	0.255414	-0.315216	1.06724	0.59632	0.753319	-2.22751	0.0403102	-1.04423	-0.865722	-0.11922	-0.776062	-0.575987	0.367366	0.551602	-0.219629	-1.11049	0.467219	0.253082	-0.437837	-1.28535
NCALD	0.392407	-7.06667	1.68015	0.285338	-0.405195	-0.467969	-0.779897	1.23302	-0.0614716	0.420778	0.402094	0.944498	1.46742	-0.759339	-1.06383	-0.101938	1.29043	-0.336673	0.432958	-1.72481	-1.16441	0.179482	-0.0779569	0.325413	-0.12632	-0.798756	-0.3356	0.725802	0.688547	-0.113616	-0.158649	0.850942	-0.421703	-0.726528	0.756114	-0.54121	-0.931394	0.19278	-0.361124	0.054739	0.645733	0.121351	0.644049	-0.462785	-0.724494	0.445053	-0.426248	-0.455847	-0.152664
NCAM1	-0.464194	1.18987	0.0601038	-0.384983	1.30651	0.372468	-1.2974	1.58182	0.825001	-0.254158	-2.55913	-0.436487	2.42179	-0.664189	-0.189043	1.20278	-0.475464	0.302351	-1.09683	0.509603	-1.48264	-1.07995	0.0752744	0.118942	-0.283706	-1.92054	0.252698	0.269497	0.230575	1.93967	1.37578	1.16821	-0.280432	-0.39305	0.145566	0.231884	-0.177797	-0.341958	-0.577238	-0.335032	-0.961903	-0.547991	0.458006	-1.19892	-0.579533	3.83251	0.823753	-0.866307	0.0921665
NDUFA4L2	0.956964	-0.68465	0.514353	-0.591178	4.75351	1.66637	-0.0694533	-0.393829	-0.0687679	-0.597798	-0.803209	-1.15892	-0.050163	-1.21592	0.255801	0.980031	-0.219547	0.378763	0.400968	0.28425	-0.670348	-0.215334	-0.386791	0.403183	0.872428	-0.939767	0.308497	-0.213862	-0.28209	-0.624684	-0.798844	0.0108352	-0.467339	0.209529	-1.27695	-0.792933	-0.48597	0.15659	0.811518	0.165968	-0.305625	-0.283084	0.547367	-0.721035	-0.875184	0.564982	-0.831103	-0.316447	-0.928678
NEK10	-0.67718	0.660126	-0.982267	-0.726168	-0.637663	0.445316	1.14503	-0.79091	-0.707348	-1.56782	-0.767061	-0.418728	-0.54585	-1.14136	-0.237478	-0.77082	2.01914	0.247343	-0.996203	-3.70666	-1.57805	-0.138646	-0.689524	1.15634	-1.5268	0.478431	0.738254	-0.751607	0.514497	1.15836	-1.1416	0.461104	0.805325	0.138861	-1.45217	1.82649	-1.57352	-1.06277	-0.00769702	-0.73919	-1.2598	-0.599172	-0.362243	1.58036	-0.408959	-0.728964	-0.970095	0.856282	-0.829883
NEK2	-0.454073	0.848916	0.568279	1.10741	-0.0406353	-0.794275	0.041779	0.707806	1.27068	0.50527	-0.852503	-0.0849979	-0.16631	1.56922	-1.17367	0.104284	0.842115	0.475136	0.707349	1.03742	1.27934	-0.683249	-0.358524	-1.69877	1.10087	-0.798128	-0.273903	-0.398654	-0.208023	-0.205928	-1.66662	-1.92168	0.268571	-0.154519	1.70164	-0.19951	0.639563	1.2523	-1.39739	-0.0416229	1.16544	-0.108326	-0.988963	-0.459038	-1.23087	-0.755998	1.12031	0.688626	1.51611
NELL2	-0.92542	0.594047	-2.11784	-0.0973315	-1.009	-1.66299	-0.367835	-0.629509	0.738353	-1.00812	-1.53344	1.75326	-0.391996	-1.26961	0.180753	-0.63221	-0.179522	-0.751561	-0.753026	-1.80094	-0.177441	-0.574634	-0.264232	0.452223	-0.93215	2.55958	1.81636	0.309563	-0.105636	0.963093	1.46993	-0.265584	1.61448	0.530105	0.111158	0.489242	-0.690822	-0.377676	-0.999175	-0.581547	-0.641484	1.52304	-0.699337	0.780922	0.14945	-1.55054	0.178865	2.08435	0.418521
NES	0.34981	-7.61808	1.40816	-0.598334	1.98624	-0.541934	-0.24761	0.301916	0.0111499	0.567367	-0.373477	-0.702751	1.41707	1.51533	-0.108789	2.31147	-0.14498	0.0970855	0.799889	2.29681	0.892006	-0.0857745	-0.351841	0.546411	2.39548	-0.687953	-0.429229	-0.418753	0.324932	-0.295983	-0.153191	0.672188	-0.551643	0.193811	-1.19505	-0.15446	0.852897	0.933248	-0.943998	0.780713	-0.457497	1.35813	0.693685	-0.572463	0.245989	0.240908	-0.120117	-0.57761	0.309064
NFASC	0.788376	-0.431563	-0.519569	1.6473	-1.04593	-1.87379	-0.871662	1.69822	1.44353	-1.66616	0.170866	-0.0561459	-0.0406344	-0.584279	-0.133843	-0.603098	2.60905	0.66329	-0.11777	-1.90796	0.0501231	-0.280083	-0.284623	-0.2047	0.316037	-1.01063	-0.786014	0.0599687	0.679708	0.129629	-1.42773	0.330633	1.01459	0.290769	0.711179	-0.602441	1.82087	-0.388197	-0.915106	1.38958	1.02863	0.940675	0.395887	-0.259261	1.59112	1.48298	1.62168	-0.592235	0.331331
NGFR	1.01728	-4.08327	-0.160459	-0.934591	-0.410802	-0.476198	-0.138566	-0.17361	0.384321	-0.18437	-1.06562	-2.27973	0.909857	-2.33409	-0.908517	-0.129816	-1.02551	0.630751	-1.02585	0.407623	1.7935	0.27592	-0.116153	1.14664	-0.275437	-0.825753	0.482125	0.290184	1.50963	0.207186	-0.238874	1.77021	-1.05826	0.972476	1.49313	0.0787795	-0.794532	-0.0496888	0.466652	-0.298394	0.399121	0.324663	1.48481	0.148059	-0.214103	-1.08811	-0.541367	-0.257189	-0.315922
NKAIN1	0.646325	-0.674482	0.563553	-1.29753	-1.2393	0.259646	-0.5041	-2.13218	-1.62495	-0.473829	0.803117	0.674061	-0.337878	-1.12885	1.14602	0.0302315	0.562407	1.01458	-0.594512	-1.0789	-0.341143	1.46108	0.478266	-0.662421	-0.253278	0.869635	0.66613	-0.263598	0.654622	1.2471	0.929309	-0.972599	0.883862	0.706871	-1.28638	0.987409	-0.503123	0.338695	-0.816976	-0.398222	-1.61139	1.27686	-1.62324	0.595923	1.76396	-0.756837	0.358938	0.982314	-1.60662
NKD2	0.879422	-0.514469	0.52816	-1.39464	0.0914998	-0.42788	0.408177	0.369991	-0.212264	-0.346088	-0.867452	-0.616282	0.98151	1.0024	0.226527	-0.431107	-1.81206	0.184111	-0.661645	-1.6804	0.198359	0.315109	1.37161	-0.272794	1.01874	-0.625199	0.367527	0.56053	-0.145459	0.131853	0.326983	-0.0367948	-1.14079	0.0890758	-0.809047	0.285319	0.451552	0.387311	-0.279382	-0.534955	-0.250772	0.101528	0.988582	0.243911	-0.2863	0.687928	0.598619	0.555672	-1.66591
NKX3-1	-0.455084	1.09667	-0.222033	-0.0859282	-1.02954	0.455754	-0.657628	-1.14769	-1.18327	-1.51328	-0.958083	0.923422	-1.1779	-1.61127	-0.141984	0.762428	0.566221	-0.0772033	-0.219735	-1.69361	0.295835	0.835236	-1.24064	2.26793	-0.615309	0.168149	-0.872141	0.105333	-0.0806135	0.145995	-0.48678	0.856747	-0.802689	-0.24917	-0.803362	0.794411	-1.06424	0.0307464	1.19227	-0.156993	2.49851	-0.217336	0.42007	0.569824	-0.16316	-2.23074	-0.289978	0.0497438	-0.258109
NLRP1	-0.439336	0.918089	1.93078	1.65517	1.10842	-0.0866459	0.337154	0.633614	1.12454	0.842085	-1.90124	-1.75363	2.07788	-1.73969	1.16999	1.12047	-3.08289	0.191773	0.146853	-2.24812	1.32373	-0.0394887	-0.114943	0.868077	-1.51463	-1.76713	0.0465171	0.780788	0.542927	0.672806	0.0887803	1.2011	-1.39722	0.99936	-0.131697	0.308546	0.599435	0.519811	0.00128704	-0.166351	-0.341204	0.130241	1.13304	-0.949356	-1.26543	-0.265352	-0.8946	-0.272941	0.447403
NLRP3	1.09751	-0.526902	-0.912324	0.415959	0.918463	-1.20222	-1.06986	-0.426988	0.189416	0.0978641	-3.31922	-0.704492	1.46576	-2.14316	0.335404	0.314143	-2.58799	-0.11744	0.409005	0.335684	0.440397	0.151292	-0.0880473	2.71672	-0.917408	-1.64668	0.0919913	0.657416	1.27369	0.659385	-0.170637	1.6716	0.591187	1.81699	-0.838217	-0.802097	0.669752	1.2846	-0.52095	1.64737	0.000932244	0.461022	0.741914	-0.261352	-1.62019	-3.01631	-0.998119	-0.0960848	0.376597
NNAT	-0.257557	0.642695	-0.352818	-3.46456	-0.18225	0.138406	0.48146	-0.299573	0.00917912	-0.35062	0.5179	-0.221866	-0.432276	-0.831076	-0.501043	-0.650161	-0.88309	0.856387	-0.300108	-1.42741	-0.166925	-0.394451	0.185112	2.36137	-3.48848	-0.600813	0.424736	0.0602314	1.61352	0.286971	0.0267698	-0.272002	-0.262186	1.94248	-0.639461	-0.649315	-0.15993	-0.934	-0.576747	-0.847107	-0.445643	-0.284761	1.77823	-0.0622375	-0.0177985	0.0223597	-0.0250084	0.331252	-0.580158
NOS1AP	0.925649	-0.407415	0.0948142	-0.630273	-0.492249	-2.16357	0.159238	-0.788913	0.256649	-1.05026	0.00343126	-0.760926	0.0280666	-1.75073	-0.115743	-0.902394	0.528975	-0.160604	-1.36593	-1.16748	0.456261	0.289121	0.296745	0.54308	-0.795798	0.023284	0.308058	-0.513429	0.346809	1.20268	0.378145	0.659564	1.96485	0.432161	-0.418353	0.780247	-0.28398	0.344459	-1.18735	-0.26888	-0.664737	0.470705	-0.382579	0.807043	1.03719	0.580228	0.0750679	0.382693	-0.441235
NOVA1	0.51239	-3.70043	-0.779535	-0.792002	-0.0982458	-0.813299	-0.14532	-0.736906	-0.183835	-0.785846	1.51833	1.33252	-0.235872	-0.726487	0.24844	-1.13993	1.56488	-0.47423	-3.65094	-0.991799	-1.03466	0.473195	0.640775	0.428137	-1.9977	-0.262167	1.16021	-0.325034	0.243744	1.71779	-0.376469	0.643622	1.73363	1.13626	-0.792062	1.20668	-1.1526	-0.71049	-0.851145	-0.983454	-0.50919	-0.539485	0.400071	1.24648	1.20415	1.20375	-0.453125	0.149211	-1.02648
NPNT	-0.493869	0.73038	1.01873	-1.54382	-0.830483	0.415374	0.922602	-0.154147	-0.488748	-2.0536	-1.9186	1.17393	-0.942042	-0.427697	0.593392	-1.60609	-0.323392	0.389469	-2.3432	-1.6824	0.119058	0.86784	1.09907	0.00196895	-1.97242	1.27129	1.15521	-0.979966	-0.325718	1.04127	1.17165	-0.333098	0.624674	0.870236	-2.39383	0.991777	-1.46427	0.460363	0.536785	-0.553469	0.546707	0.750381	-0.034565	1.25977	0.887028	-2.28299	1.51352	0.85741	-1.53114
NPR3	-0.470947	0.891775	1.2518	-0.821979	1.94399	-1.58045	-0.227719	0.611016	0.347393	0.151034	-1.28059	-0.0469569	0.981117	2.12718	-1.46772	2.41636	-1.61321	0.0323384	1.69254	0.892417	-2.15282	-0.184293	0.98964	1.29402	1.26826	-0.399512	0.558405	0.85368	-0.242671	-0.29423	-0.381794	0.0623342	-0.384881	0.0432775	-1.43002	0.44332	-1.16485	-0.0619126	-0.591253	-0.0136126	-1.12754	0.0536239	1.27261	-0.583856	-1.67302	-0.138456	-0.883007	-0.547225	2.1567
NPY1R	1.04041	-0.771143	0.843681	-0.595979	-0.202382	-1.1886	0.403234	-1.37643	-0.586987	-1.27363	2.33248	-0.307772	0.0440227	-1.56731	0.454444	-0.139584	1.3589	0.809304	-1.00462	-0.362287	-0.836104	0.231253	0.517408	0.221	-0.963017	-0.329117	0.912983	-1.07774	1.05914	0.798563	0.847214	0.102992	2.12505	-0.0135817	-0.816368	0.885026	-0.501302	-0.370932	-0.981262	0.352604	-1.26299	1.51324	-0.164654	1.40464	-0.257813	-1.14239	0.0164354	1.15025	0.084274
NR2F1	-0.57926	1.0277	-0.740375	-1.93047	-0.767422	1.73123	2.57381	-0.954922	-0.522545	-1.40904	-0.986396	-1.01528	0.329994	-1.89451	-0.691678	0.509251	-1.60347	0.221094	-0.783053	-0.96104	-0.330869	0.465555	-0.121135	0.812519	-1.76397	-0.314599	0.659504	-0.0111188	-0.307635	0.532854	-0.378019	1.32515	-0.547177	0.412616	0.0910575	2.05515	-0.898529	-0.486788	0.0536405	-0.950483	-0.767768	-0.0454936	1.93667	-0.248366	-0.802756	-0.0762784	-0.462786	-0.123279	-0.691153
NR3C2	1.02274	-0.409973	-0.125511	-1.90629	-0.0773243	-0.0981109	-0.55797	-0.808301	-0.0197163	-0.4967	1.05671	-1.79014	0.233887	-1.60516	0.929183	-0.878224	-1.08071	-0.458922	-2.61207	-3.08363	-1.3008	0.0884423	0.942311	1.04917	-2.45151	0.36004	1.03775	-0.129367	0.504649	-0.0688149	-0.336912	1.6144	1.21612	0.360107	-0.42335	0.873721	-0.782115	-0.799232	0.237614	-1.96127	-0.726077	-0.904316	1.31767	0.429413	-1.73291	0.979339	-0.824727	0.250842	-0.279
NRAS	-0.537548	0.925367	0.117398	-0.0910722	-0.086086	-2.31942	1.1767	-0.553499	0.548526	-0.78565	0.123917	-0.249971	0.46219	2.17677	0.45107	0.86002	-0.388421	0.561623	0.0283795	0.292392	1.36796	-0.593815	0.280295	0.98638	-2.46235	1.15639	0.867806	-0.536409	1.07768	-0.264228	-0.875986	-0.175095	-1.30295	0.183869	1.16288	0.71619	0.144352	-2.81176	-0.998284	-1.34327	0.399935	-0.175563	-0.325736	1.09357	-1.66696	2.0467	-0.671064	0.594889	-0.949937
NRCAM	-0.540138	1.03188	-0.107151	-0.627954	0.990515	-0.132706	-1.1759	-0.548676	1.43907	-0.912081	1.77133	3.6593	-0.441113	-1.22296	0.845876	-0.398183	1.75507	0.175958	-1.03034	-1.73993	-0.284871	0.983908	1.3091	-1.45572	-1.68995	0.209909	0.26746	-0.327481	0.289498	-0.558828	1.56301	-0.542115	2.83204	0.0703945	1.41463	-0.557713	-0.115403	-0.87705	-0.293795	-0.912674	1.74557	2.07074	-0.377348	1.08513	-0.926887	2.52348	0.135882	-0.372507	-0.82177
NRG1	-0.469687	1.27973	-1.50117	0.614365	-1.00088	1.15793	0.229828	-0.399723	1.46932	-0.85875	-1.6884	-0.576023	0.516178	-0.0661512	-1.61206	-0.0233264	-2.13703	0.822153	-0.685489	-2.30136	1.18359	0.174636	-0.0518043	-0.20859	-1.18753	-1.60602	0.459295	0.199446	0.0617085	-0.447769	0.617896	1.8164	-0.606438	-0.631408	0.719304	0.971109	-0.876426	0.230334	-1.66543	-0.24417	0.0827119	0.389333	-0.174906	0.104292	-1.36302	-1.53587	0.887004	-0.156654	-1.07877
NRIP3	-0.294297	0.817714	-0.762048	-1.33108	-0.219811	-0.490614	-0.0650277	-0.654541	-0.276698	-0.422944	-0.885895	0.576783	0.292636	-0.328999	1.29275	-0.204932	0.991812	0.107531	0.0514504	-0.618036	0.134392	-0.443677	-0.221834	-1.05441	-0.592683	-1.30809	-0.425667	-0.199911	0.619208	-1.04786	-0.772415	0.414748	0.576864	0.0733014	-1.72901	-0.692231	-0.379706	-0.429774	-0.945714	-0.181049	-0.885535	1.15389	-0.851778	-0.760904	-0.753414	-1.43509	0.585489	0.17225	-0.820214
NRXN3	0.212973	-0.855522	-1.12516	-0.786832	-0.481387	0.251971	-0.314714	-0.56148	0.404377	-1.37254	-0.349553	-0.0426085	-0.153122	-3.56249	-0.272316	-1.35299	1.30695	0.563021	-1.49527	-3.5478	-1.36604	-0.316621	0.928919	-0.529712	-1.49794	-0.947928	0.607248	0.100292	0.779551	-0.0710332	-0.252664	1.06056	4.04515	0.70819	-0.87702	0.434862	-0.979556	0.142189	0.645018	-0.959884	0.890149	-0.339122	0.837141	0.455984	0.335632	1.0659	0.808966	-0.0286188	-0.786491
NTN4	-0.512289	0.738534	0.351418	-1.65575	-1.80749	0.313742	0.862577	0.384252	-1.31887	-0.698445	-2.17603	0.266398	-0.4208	-2.32362	-0.121581	-0.492068	-0.214057	0.21604	-1.34713	-1.47528	-0.217734	0.332201	0.443823	0.941524	-1.02449	-0.510234	0.836882	-0.333766	0.625136	1.44742	1.33511	1.4367	1.27513	0.677279	-2.67055	1.46584	-1.66085	0.280204	-0.76474	-2.46736	-1.58064	1.31359	0.152753	0.633487	-1.54691	-1.37168	0.00449035	0.265056	-0.375625
NTRK2	0.571066	-0.380223	-0.854059	-0.483429	1.06663	-0.806245	-0.642201	-0.355783	1.65631	-1.08248	-0.00247121	-0.796578	0.507626	-0.954778	0.429196	-1.20875	2.16674	0.179951	0.160464	-0.135874	-1.02168	0.511536	0.102626	1.29699	-1.41043	-0.44885	0.233836	-0.511503	0.470843	-0.0556014	-0.816592	1.03057	2.67497	0.707746	1.53839	0.124251	-0.606918	-0.592437	-1.29506	1.60658	-0.496238	0.51871	0.745309	-0.297019	-0.468036	-0.914178	-1.02699	-0.505161	-1.22772
NUDT8	0.73339	-0.144572	-0.0943318	-0.321509	-0.16836	1.1309	0.941828	0.653277	0.541695	-0.0338524	-1.40032	-0.39607	0.165105	1.3852	-1.29536	0.627808	0.0185307	-0.825026	0.735856	2.65595	0.505763	-1.20451	0.518215	0.259896	0.685985	-0.579111	-0.877073	0.738189	-0.629429	-1.07728	-0.704472	-0.149986	0.201493	0.113296	0.302094	-0.142599	0.996974	0.729267	3.32322	1.14627	-0.204341	-0.162969	1.47291	0.817215	-0.383314	0.0592585	-0.141007	-0.172772	0.546216
NXPH3	-0.222574	0.533078	-1.03878	-1.6685	0.509429	-0.514689	-0.860805	-1.11345	0.0226496	-1.60161	3.53962	-0.317139	0.423012	-1.07754	1.45013	-0.258836	1.70722	-0.310519	-1.05363	-1.21379	-1.17237	0.177325	0.956009	-0.0405507	-0.848794	0.454588	-0.382385	-0.387512	0.199326	-0.189167	0.57957	0.364829	0.898591	1.1334	-2.13201	-0.779288	-1.40657	-0.765144	-0.838114	-0.555615	-0.662143	1.02333	0.223244	0.112238	2.01236	-0.506239	-0.0611039	-0.311664	-2.12983
OASL	1.00785	-0.558769	-0.326824	2.70357	-0.587616	-1.81758	-0.814004	0.581703	-0.260217	-0.115866	-0.297149	-0.557569	0.768776	-0.288443	0.0137268	0.243571	-0.573156	-0.256763	3.79653	0.57811	-0.139457	-0.4923	-0.524319	-0.905018	-0.116885	0.956516	-0.5857	0.442522	0.0828088	-1.22091	-1.3898	-1.37262	-1.32412	-0.267716	0.077162	0.315098	0.536254	0.520915	-1.27004	-0.543827	-0.855165	0.398812	-0.774771	-0.433622	-1.20318	-1.26639	-0.027181	0.314076	0.77697
ODF3B	-0.325395	0.761979	-0.425441	1.33287	-0.517803	-0.510629	-0.025631	-0.470944	0.560061	-1.33036	-2.47575	-0.258364	0.00663789	-0.275641	0.0997793	-0.368776	0.385198	-0.140064	1.44284	0.777677	0.949897	-0.122353	-0.438774	-0.234566	-0.188128	-0.950001	0.0993533	0.0966904	0.0234128	0.0382166	-1.4266	-0.801266	0.0535202	0.0589701	2.04411	0.702804	1.18682	1.3384	-0.0102604	1.33236	-0.812615	0.212272	-0.0654	-0.249093	1.75665	-1.1595	-0.654471	0.00418271	1.08201
OLFM1	-0.647376	0.832855	-1.63231	0.539923	-0.794274	-1.13747	-0.132362	-1.09576	-0.859425	0.0963262	1.22462	-0.297758	0.307782	-2.62944	1.27149	-1.19792	0.0113131	1.02218	-1.74954	0.276988	1.01812	1.95063	-0.785765	0.626707	-2.30179	0.330783	0.370539	-0.0633426	1.1887	1.23515	0.523288	0.920436	1.95554	-0.0905404	0.985658	-0.715222	-0.205362	-1.59881	-1.21465	0.627654	-0.780026	0.568444	0.527218	-0.427766	-0.203398	-1.88935	-0.312404	0.54575	-1.09701
OLFML3	-7.78991	-0.125381	-1.06203	-0.465805	0.310239	5.10155	-0.00668818	-0.0677281	-0.154914	-0.356142	-1.17671	0.587352	1.01576	-1.01323	0.0135489	-0.229734	0.124667	-0.210007	0.118432	-0.661792	-0.897845	0.242853	0.0232672	-0.0150944	-0.961193	-0.600845	0.0219452	0.289085	0.284385	0.499547	0.601957	0.82875	-0.342927	0.166587	-1.10977	0.126164	-0.128417	-0.35883	1.56238	-0.442843	-0.0899802	-0.00634652	0.68118	-0.037536	-0.337252	0.769567	-0.0640457	-0.156833	-0.863906
OMD	-0.189515	0.385209	-0.843187	-3.01326	-0.664749	0.809128	-0.283549	0.0215761	-0.0714603	-0.853448	-1.88888	-1.01901	0.821878	-0.731995	-0.673598	-0.282508	-0.585923	0.081026	-0.880828	-1.89959	-0.775995	0.549027	0.825928	0.998697	-1.617	-0.515878	0.706112	0.323398	1.17613	0.751379	1.44114	1.81096	-0.164142	0.908731	-1.16706	0.682899	-0.963617	-0.597285	-0.260342	-1.52735	0.883832	-0.220257	1.25309	0.38478	-2.26348	-2.08389	0.664322	-0.00539088	-0.82247
OPLAH	-0.408529	0.735901	0.658707	0.588583	1.56965	1.00489	1.47007	-0.500229	0.520307	-2.86279	0.941684	0.553185	0.602119	-0.135611	0.617061	0.246789	-0.00163221	-0.224439	0.379685	0.534609	-1.21698	-0.0520556	0.285339	0.321555	0.929386	-0.321276	-0.194875	0.114896	-0.64708	-0.220959	-1.48789	-0.649095	-0.330016	-0.132447	0.0639188	0.186422	3.15232	0.966949	1.59864	0.885564	-0.109114	1.09146	0.250027	-0.33528	-0.327383	-2.22924	0.0722717	-0.453833	0.203388
OSR1	-0.33469	1.06586	0.344756	0.134347	2.09407	-0.788455	-0.125807	-0.556728	-0.171062	-0.490893	-1.42022	-1.45381	1.37327	0.605655	-1.4503	0.517157	0.304885	-0.266796	0.132275	0.520334	0.0736975	0.336691	-0.550073	1.71338	1.74083	-0.209363	0.917337	-0.843191	1.09147	0.873364	-2.03409	1.97205	-0.680039	0.446003	2.29001	-0.204165	0.101112	1.44615	-0.971893	0.715591	-0.0534644	-0.507757	1.58434	-0.0873346	-1.37336	-0.1593	-2.00775	-0.247063	0.00390731
P3H3	-0.593364	0.799209	-0.740417	-1.31206	-0.114922	0.027799	0.140928	-0.622231	0.589476	0.222828	-3.01042	0.620236	1.41071	1.84927	-1.31895	0.520503	0.985639	-0.134913	1.90064	2.15052	-0.0382131	-0.0335553	0.221892	0.642807	2.40802	0.84767	0.331516	-0.250409	0.418585	0.84094	1.24901	0.585803	-0.0249282	0.264018	-2.00285	0.23411	-0.321126	0.200313	-0.689188	-0.789887	-0.413799	0.813357	0.426946	0.134226	-0.0215225	1.32561	0.314649	-0.291356	-0.664806
PADI2	0.629284	-0.418675	2.15443	1.67277	0.776823	1.24207	-0.25431	1.50182	0.736322	0.0788555	-1.81472	0.735285	1.03434	2.56338	-1.36254	-0.688698	-0.543242	-0.396911	0.253261	1.14659	0.245302	-0.0204061	-0.506981	-0.527697	1.27823	-1.09156	-0.0502169	1.32111	-0.366698	-0.887145	-0.937633	0.397595	-1.23799	-0.190136	0.561856	-1.21183	0.911243	1.37377	1.08979	1.74183	0.469586	0.662792	0.919311	-0.23022	-0.218903	-0.608172	-1.07365	-0.565694	0.900121
PAK3	1.25324	-0.492055	1.69245	0.902532	-0.470965	-1.00432	0.0611852	-0.840132	2.37341	-0.553653	-1.7172	-1.30777	1.02166	0.352708	-0.463564	-0.0306748	-2.59206	-0.0475392	-1.69979	-0.94651	1.44236	-0.221499	-0.243159	0.176898	0.463241	-1.09308	0.57035	0.401764	0.698623	0.0983161	-0.431759	1.20386	-1.34515	0.222699	3.1981	-0.328182	2.27288	-0.04828	-0.954942	1.4903	-0.959804	0.925392	1.10239	-0.599835	-0.924918	-2.58181	-0.138776	-0.506102	-0.519921
PALM	-0.486528	0.780544	-0.274841	-1.58133	-0.407037	-0.542451	-0.00215886	0.719692	-0.844716	0.0952918	0.124779	0.00285371	0.254202	-1.92755	0.908946	-0.474519	-2.0539	0.103429	-0.854814	-2.02781	-0.825113	0.342864	0.518547	1.56428	2.27514	0.402039	0.45419	0.283828	0.663473	0.489043	0.9419	0.674992	-1.24618	1.16876	-0.989549	-0.144533	-1.47085	-0.432611	-0.698766	-0.895898	-0.689625	0.921251	1.06473	0.471897	-0.928327	1.85625	0.086767	0.732889	-1.84632
PAMR1	-0.415418	1.05208	-1.19694	-0.763183	1.05426	-1.47795	0.605508	0.0633529	0.406798	-1.86026	-1.12842	-1.81018	0.869606	-1.69007	0.603141	-0.21028	1.95531	1.33563	-0.507009	-1.39147	-1.63595	0.10695	-0.878171	0.474564	-2.45878	-0.133889	0.366928	0.24218	2.03516	0.176506	-1.22831	1.75412	-0.584778	-0.202854	-1.90555	0.0945968	-0.201474	-0.155826	-0.501646	1.13619	-0.4819	0.364484	2.02497	-0.451281	-0.890292	0.645755	0.0236893	-0.912501	-0.687128
PARD6A	0.98534	-0.379922	-1.86185	-0.118486	-0.808768	-0.660014	0.230367	-0.267483	0.639941	-0.0595012	-0.892939	-0.170293	-1.06914	0.843514	-0.319378	0.340369	2.49385	0.510231	0.70441	-0.122588	0.362118	0.968784	-1.32758	-0.524305	0.783099	-1.07887	-0.400844	0.551029	0.45933	-0.28055	-1.23486	-0.777401	1.41355	0.372683	-0.945081	-0.219311	0.603032	0.0431733	-0.187938	0.421364	0.582196	0.263773	0.0349475	0.217805	1.54705	-0.351676	0.544093	-0.0409205	-1.1317
PAX8	-0.826159	1.52206	-0.984447	-0.5152	-0.0993558	-2.6507	-0.57642	-0.613307	-1.04818	0.623886	1.04292	1.43618	-0.266716	-1.22817	-0.589679	-0.602673	-1.16443	-0.0363892	-0.322098	0.355027	-1.21249	1.81506	0.705424	0.501644	-0.521663	0.84913	-0.595525	-0.162381	-0.78708	0.372962	0.302937	0.837817	-1.20915	0.429268	0.138713	-1.1202	-0.272284	0.408978	0.112765	0.780032	0.688485	0.0741992	0.861745	0.558599	1.225	5.89613	-0.115398	-0.592315	-1.20686
PCBP3	1.07369	-0.192451	1.12945	-0.262528	1.00749	0.729113	0.113852	0.012713	0.391266	1.87864	-2.52192	-0.896574	0.447265	1.32223	0.0809294	0.911441	-2.54875	0.39779	-0.263234	-0.15693	0.19245	-0.29947	0.386413	0.600638	0.43011	-2.52927	-0.130768	3.09547	1.78897	-0.912621	0.315297	0.690023	-0.329772	1.59013	0.779765	-1.64439	-0.509783	0.396928	0.477807	3.08107	0.338162	-0.459509	1.11912	-0.506384	-1.38816	0.00894092	-0.157767	-0.128419	0.104787
PCDHB16	-0.468692	0.878419	1.04427	-2.3634	1.32144	-0.49187	-0.476813	0.432467	0.90595	-0.659131	-1.77049	-0.69884	0.594645	1.45452	1.3986	-0.985717	-1.75068	0.320014	0.687603	-2.65456	-0.182379	0.443176	-0.113985	0.887658	-0.228408	1.81929	-0.377546	-0.340406	-0.258478	-0.645042	1.87865	1.21604	0.206958	0.160714	-0.252706	-0.0479047	-0.779063	1.12886	1.41515	1.25356	0.88735	0.168277	0.484831	0.042019	-1.62313	0.100134	-0.247691	2.03697	-1.74367
PCDHB4	0.844904	-0.279218	-0.993316	-1.49849	-0.391161	0.182946	-0.265134	0.52092	-0.00608107	-0.0842253	-1.495	0.0185655	-0.125798	-0.804316	0.727448	0.364851	-1.28328	0.0499879	0.791004	-2.15871	-1.32947	0.83392	0.0425033	0.963526	-4.43595	0.103783	0.344913	0.243224	0.359517	0.219787	0.059549	1.05833	-1.22765	0.203241	-4.48944	-0.351801	-0.518277	0.886825	1.26227	-0.0162099	0.398372	0.155588	0.684927	1.10776	-0.543241	-1.50307	0.191562	0.511991	-0.322527
PCDHB7	-0.374162	0.706275	-1.68158	-2.40258	1.5099	-0.517335	-0.291873	0.978306	2.44253	-0.862971	-1.67705	-0.505532	0.137593	-0.550172	0.697805	1.36622	-0.226335	-0.252558	-3.74012	-1.59164	-1.1429	0.827268	-0.77177	0.844587	-0.603322	1.555	-0.343577	-0.135895	0.403468	-0.160753	1.4368	0.959835	0.479217	0.440978	-1.68488	-0.272199	-0.352567	-0.152301	1.53139	1.26725	-0.432308	0.162266	0.819771	0.544132	-0.219268	-1.59264	0.157488	1.24732	-0.929171
PCDHB9	0.323952	0.162341	0.331539	0.326427	1.36477	-0.213017	-1.2161	0.0297203	1.89729	-0.975266	-2.69043	-1.0878	0.259938	0.971275	0.911568	0.906194	-2.19356	0.582175	0.829586	1.4555	-0.54236	0.0577323	-0.457604	0.278535	0.292786	0.438672	-0.947813	-0.638711	-0.234991	-0.735795	1.24863	0.320129	-0.75513	0.129441	-0.609158	-0.710766	0.191617	1.92013	1.28711	1.73109	0.470523	-0.657422	-0.268937	-0.274837	0.875464	1.72639	0.243033	1.60304	0.986976
PCDHGA10	-0.410728	0.954085	-1.04995	-2.96288	-1.38684	0.944582	0.127084	-0.330372	-0.365578	-0.439906	-1.61529	-0.618408	0.340321	-1.41189	-0.0973649	-0.503573	-1.81702	-0.587995	-2.1089	-1.36246	-1.07324	-0.33307	-0.549174	0.984102	-0.730254	0.923994	-0.603084	-0.653188	1.51211	-0.833089	0.640016	1.029	0.382634	-0.182033	-0.367015	-0.691766	-0.02436	-0.326156	1.50711	-1.11864	0.499795	-0.439776	0.590792	1.13724	-0.179247	0.444818	1.06157	2.34715	-0.198697
PCDHGA2	-3.57299	-3.45672	-0.128979	-2.04048	0.950368	1.2283	-0.396419	-0.0368556	-0.181741	-0.626972	-1.56461	0.263114	-0.147001	-0.145528	1.89503	-0.522582	-0.392022	0.175704	-0.774186	-0.958576	-1.39327	0.139025	-0.37565	1.72102	0.0941152	3.04993	-0.0874748	-0.265954	1.70292	0.0769078	1.68444	1.00774	0.215682	0.245048	-2.08282	-0.231884	-0.5662	0.01315	1.44409	0.609362	-0.0187525	-0.200088	0.355491	0.112308	0.129196	-0.69256	1.52965	0.64854	-0.774544
PCDHGA7	0.0390923	0.248752	-0.0782419	-2.12872	1.87744	-0.429252	-0.544529	0.32942	0.436099	-1.1424	-2.20866	-0.752669	0.476097	-0.764443	2.23024	-0.688281	-0.548134	0.379513	-2.1844	-2.01616	-0.0650637	0.798519	0.0188482	0.0868573	-0.583449	0.407952	-0.588443	-0.334079	2.51556	-0.558387	1.21388	0.6422	-0.121248	-0.490925	-2.08434	-0.526821	-0.692426	-0.109087	0.867303	1.77135	0.794067	-0.0582927	0.439131	0.0313374	0.462724	-0.152899	1.4143	0.944052	-0.211537
PCDHGB5	0.938379	-0.401005	0.519088	-0.319152	-0.505906	1.1107	-0.00234498	1.53712	1.48191	-2.34156	-1.88686	-0.487008	-0.107406	1.21163	1.60646	0.757557	-0.776461	-1.01028	-1.50283	-1.7124	-1.88973	0.483012	-0.106911	0.890544	-0.281201	0.888742	-0.983629	0.353196	1.54341	-1.61864	0.680748	1.07113	-1.05757	-0.0491226	-2.61432	1.10039	0.682579	-1.6254	0.883671	-0.792319	0.0683273	0.846646	-0.0180385	1.55056	-0.690766	-1.28042	1.47369	-0.74524	-1.14053
PCLO	0.00510922	0.304194	-2.99042	-0.808525	-0.00124164	0.572744	-0.366055	-0.708639	0.945954	-0.8231	1.17136	0.594792	-1.99736	-0.655872	0.0040177	-1.0785	0.293034	-0.573371	-0.720993	-1.19359	-0.977596	1.24667	-0.205156	-0.415897	-1.98261	0.0528833	0.49803	-0.122691	0.547922	0.513495	-0.5131	0.0579779	1.54692	-0.213909	0.898395	-0.238926	0.0633364	-0.417555	0.947134	-0.882208	0.367168	-0.446892	0.0563882	0.516096	-0.440901	-0.224681	-0.283009	0.99254	-0.510033
PCOLCE2	-0.467393	0.751682	0.313419	0.345182	2.53678	-0.258346	0.114281	0.182004	0.989382	1.27538	-1.04912	-0.858424	1.85885	1.50747	-0.0151474	-0.538754	-1.0198	0.38738	-0.0484626	0.855693	0.797449	-0.860963	1.01681	2.4092	0.934989	-0.677992	0.598698	0.388692	1.35418	0.139651	-0.79665	-0.124528	-1.41037	1.74321	1.46323	-0.596979	1.621	-0.338311	-0.830166	2.44184	-0.682389	-0.851695	1.626	-0.588228	-1.36266	-0.874655	-0.519275	0.3836	-0.785438
PCSK6	0.302931	0.0147988	0.760395	-0.710872	-0.0125665	-2.19709	0.423462	-0.0380032	0.512779	-0.201946	-0.661178	0.328917	0.517174	0.504756	0.990414	0.128243	0.425121	-0.361785	-0.805318	-0.110403	-0.14308	0.577075	-0.700041	-0.0612119	0.459492	1.04771	0.565384	-0.345787	0.673364	1.33074	0.989394	0.127765	1.60007	1.04056	-0.60342	0.776506	0.22732	0.961042	-2.08279	-1.46007	-1.93762	0.761937	-1.03237	0.421371	-2.77628	-0.761755	-0.689229	0.353875	0.0883877
PDE6B	0.888783	-3.39929	-0.646315	-0.302873	-0.190543	-2.04818	0.395914	-1.07969	1.04833	-0.907317	-0.814771	-0.491826	0.484879	1.81645	-0.0255327	0.244596	1.66252	0.244686	0.439431	1.22623	0.318554	1.03449	0.0193437	0.655056	1.2078	0.189436	0.897223	-0.435345	0.0975457	0.730082	-0.961949	0.432694	-1.83388	0.747904	0.142483	0.529235	-0.366759	-0.471971	-1.19771	-1.94408	-0.121815	1.28494	-0.803121	-0.0692326	1.91676	1.09775	1.19666	0.376856	1.09416
PDGFRA	0.776703	-0.573907	-0.568966	-1.35492	0.605383	0.224225	0.392041	0.921447	0.892868	0.217604	-2.67128	-1.78817	1.73839	-1.11057	-0.769325	1.16962	-1.89185	1.15605	-0.469333	-2.83383	-0.586417	-0.0944928	-0.140305	0.1893	0.141141	-1.73096	-0.0420297	1.2177	1.18276	0.457111	0.918507	1.65425	-0.804686	0.656667	-1.24652	0.796898	-0.107731	0.271294	-0.873537	-1.33673	0.714204	-0.0976959	1.40601	-0.705649	-2.39689	-0.021242	0.591252	0.191955	0.368771
PDZK1	0.00129295	0.175889	-0.952726	-0.843393	-0.809751	0.0198539	-0.339006	-0.994889	-0.988895	-1.68563	0.241501	0.315552	-0.739014	-1.21411	0.382207	-0.789647	1.87833	0.849463	-1.83545	-1.20475	-1.70742	0.664647	-0.206575	-0.0113972	-0.802633	2.09025	-0.125103	-0.746472	0.667481	0.888879	0.348051	-0.214062	2.06229	0.373623	-0.930245	0.32557	-0.319396	-1.49874	-0.755363	-0.562889	-0.97676	-0.767102	-0.871002	1.12216	0.271621	-0.910715	-0.219432	0.820587	-0.982926
PDZRN3	-0.469748	0.890185	0.0850116	-1.24005	0.58229	-0.607359	1.10583	-0.834106	0.207689	-0.915099	-3.04295	-1.2457	1.10763	0.31739	-1.9739	0.702098	-0.520969	0.676864	-0.537734	0.209396	-1.91017	0.657061	0.736483	1.75748	-0.0783275	-1.60044	0.120808	0.227839	0.726284	1.18773	0.662415	1.69085	0.0403752	0.517207	-3.00403	1.02183	0.661367	-0.237739	-0.711684	0.689787	1.86656	0.102049	1.59606	0.883383	-2.07058	-0.812509	0.168893	-0.046764	-1.05024
PEG10	0.787246	-0.508804	0.836453	0.751266	0.801453	0.630118	-1.19136	-0.623359	0.299869	-1.538	-0.0893233	1.00327	0.277658	0.32586	0.278083	0.572119	0.266108	-1.35577	-0.729986	0.390085	0.360958	1.0558	0.590928	-1.19664	1.10986	-1.26407	0.303443	-1.15436	1.08385	-1.04723	-1.45333	0.590941	-0.939519	1.00281	0.968616	0.638293	0.222907	0.00386866	-0.0944222	0.0306876	-1.44765	-1.25189	0.801698	0.104281	1.40518	1.20804	1.5727	-1.36046	-0.427854
PFKFB1	-0.353671	0.72174	-0.21649	-0.446482	-0.734994	2.19005	-0.639614	-0.218661	-0.682052	-0.384191	-0.0315992	-0.398901	-0.129696	-1.84272	-0.465682	-0.48403	0.114142	-0.450181	-3.15187	-3.17896	-0.114598	0.565389	1.45368	2.59866	-1.20425	-0.381395	0.602165	0.112017	1.05254	-0.495146	-1.07695	-0.288594	-0.470507	1.04818	-3.20505	0.841555	-1.28784	-0.528048	0.672416	-0.709263	-3.18407	0.935394	2.10032	0.660398	0.120711	-0.646061	0.147089	0.342384	-1.07868
PGAP3	-0.651931	0.93217	-1.01118	-0.439514	-0.509265	-0.0240184	-0.143589	1.94044	-0.844764	-0.710285	0.577418	0.503299	-0.457008	-1.03505	0.18248	-0.771975	-0.0810281	-0.121434	-0.478975	-0.924531	-0.619278	-0.404149	0.0908183	-0.216724	-0.0906407	-0.153723	-0.103798	-0.67583	-0.171602	0.0280672	-0.506584	-0.304259	0.0148317	0.84815	-0.974431	-0.633884	0.234604	-0.0695033	-0.27651	-0.0975591	-0.637068	0.0840485	1.8195	0.125074	0.795753	-0.484214	3.85496	0.364159	-0.716417
PGBD5	0.0417119	0.660716	4.85431	2.01534	-0.165522	0.238413	0.393706	-0.278519	2.03434	-0.741261	-0.332553	-1.41219	0.741628	-0.0631137	-0.160416	2.34027	-1.32788	-0.0628317	0.787778	2.81533	0.250526	-0.907458	-0.435414	-0.69867	-0.303336	-0.402072	-0.4101	-0.00165823	0.00586994	-1.20404	-0.951148	-0.181931	1.72681	0.0682194	0.229851	-0.899946	1.38653	2.39404	0.124456	0.375635	-0.548272	-0.498385	-0.330613	-0.518958	0.136315	-1.61141	-0.391355	-0.378664	0.0570795
PGM5	0.529173	-4.86265	-0.58637	-1.07662	1.02388	-1.01833	0.2744	-0.454285	0.0164898	-0.951427	-0.0656902	-0.333679	0.289478	-0.88137	1.3765	-0.959717	-1.49039	0.758754	-1.49081	-1.02761	-0.763727	0.259594	0.103945	2.28964	-1.60992	-0.102411	0.438203	0.136365	1.13062	1.76995	-0.533661	2.30717	-0.0652377	1.54055	-0.956805	-0.744188	-0.899888	-1.20263	-0.622887	-1.26629	0.313216	0.424972	1.94704	0.282503	-0.254207	0.358229	-0.69539	-0.29465	-0.3589
PHGDH	-0.550227	0.75848	0.567887	2.20423	1.20236	-0.0922532	-0.850291	0.59002	1.23981	0.275558	-1.95574	-0.177964	0.96411	1.46566	-1.37623	1.47567	0.290363	-0.417421	1.54613	2.22391	-0.0436178	-0.58968	-1.30473	1.14521	2.21408	-1.47006	-1.3668	0.712949	-0.564658	-0.832707	-1.6921	-0.503198	-0.0480401	-0.38086	-0.0913159	0.481324	1.45749	0.967743	-0.139939	1.9487	-0.41372	-0.50424	0.3895	-0.121449	1.26311	0.711212	-0.367765	-1.19437	-0.132878
PHLDA2	-0.403273	0.919805	0.632133	-1.04628	-0.96264	0.150207	-0.53618	0.848649	-0.51023	-1.99439	-1.25159	-0.20662	-1.34613	-0.0512884	-1.68502	1.54569	1.2602	0.531193	1.4498	1.97925	1.23674	-0.989005	-0.450065	-0.220404	0.716435	-0.0162724	-0.330303	0.12329	0.608101	-1.45577	-0.69871	-0.996137	1.92798	-0.0986202	-0.129304	0.0337961	-0.683891	0.167126	1.52053	-0.304701	-1.10333	0.488166	0.0601934	1.07978	-1.41227	-0.490823	1.13373	0.00984054	-0.353437
PHLDB2	-0.425377	0.819931	-0.573463	-2.13303	-0.796966	-0.385225	-0.531862	1.18863	-0.490177	-1.00974	0.44742	-0.533667	-0.146821	-1.49679	-1.02381	-0.298115	0.78773	0.306425	-1.64585	-3.18187	2.23827	0.097854	0.451374	1.30525	-3.26504	-0.727743	0.000266711	1.02129	0.970572	0.0842261	0.943346	1.17151	-0.64457	1.13393	-1.7772	-0.0812928	-0.542348	-0.181021	-0.380127	-0.27137	0.337146	-0.00973569	1.15305	-0.419884	-2.38871	-1.88739	0.373267	-0.34168	-1.16625
PHYHD1	-0.0281634	-0.171155	-1.60609	-0.670763	-0.941319	1.73243	-1.00574	-1.56236	-1.07369	-0.92686	0.563222	-0.816963	0.474599	-1.32041	-0.932369	-0.16439	0.730448	0.0182825	0.629818	-1.01431	-2.0202	0.513848	-0.199708	1.13887	-0.168542	0.246396	1.191	-1.12631	-0.0835429	1.15925	-0.243291	0.393501	0.986653	0.915376	-2.57368	0.348149	-0.5443	-1.73258	0.868616	-1.41191	1.00566	0.477453	0.0607965	0.993302	0.973939	-0.658	0.639578	-0.497098	-1.73861
PI15	-1.13343	1.00897	-0.52505	-1.0031	-0.310845	-1.74484	-0.125333	-0.322007	0.543892	-0.96184	1.49806	2.09903	-0.746439	-0.943848	-0.20871	1.21641	2.44401	0.105915	-0.0757799	-1.63388	-0.110673	2.95934	-0.854815	0.816498	0.555634	0.371127	-0.194401	-0.18844	-0.279419	-0.625245	-1.71991	0.640597	-0.310892	-0.309326	-0.242636	-0.508648	-0.241111	-0.246127	-1.26937	-1.00414	-0.857383	2.11138	0.235142	-0.567613	-0.0105262	-1.52583	-1.04171	0.0865147	0.302035
PIEZO2	0.0396105	0.22526	-1.33183	-1.2058	0.692951	-0.47145	-0.238648	-0.805464	-1.01629	-0.971893	2.16835	-0.979255	0.230914	-2.09131	1.19128	-0.365062	2.48202	-0.385301	-1.33018	-1.36508	-1.43172	0.886747	-0.500495	0.214189	-2.12952	0.259971	0.927534	-0.207559	0.753088	-0.0515027	-0.63466	1.60866	-0.361586	2.36592	-1.52909	-0.383426	-1.11764	-0.274907	-0.586953	-0.314577	-0.463574	0.089233	0.427559	-0.326667	1.95913	-1.49636	-0.352594	-0.356892	-1.23983
PIF1	-0.520466	1.06881	0.155242	2.8577	0.997236	-0.306395	-0.54607	0.76304	0.530399	3.09313	-1.05966	-0.935783	0.875398	1.3249	-0.143461	0.626686	0.0268518	-0.144888	2.2992	0.840567	1.66078	-1.11293	-1.05257	-1.16474	2.49523	-2.00213	-0.182045	0.269861	-0.76535	-0.44411	-0.820709	-1.67901	-1.15578	-0.152941	1.55249	-0.409172	2.05547	2.10712	-0.188779	0.232882	0.191793	-0.403616	0.0043681	-1.117	0.521115	-0.758891	1.37964	-0.451815	0.782228
PIFO	0.860662	-0.434408	-0.286273	-0.499368	-1.13251	-4.36826	0.103857	-1.13046	-0.602704	-0.201214	-1.38751	0.478101	-0.118201	-0.96835	0.245143	-0.681632	3.27181	0.282306	-0.89932	-1.11975	0.256238	0.810425	0.991068	0.509	-0.505918	0.960428	-0.372948	-0.279516	0.538078	0.804404	-0.332181	0.612409	-0.709283	-0.19196	-0.490651	-0.66423	-0.498216	-1.12847	-2.73134	-1.02671	-0.352248	1.55382	-0.599794	0.412604	0.792152	1.4875	-1.34766	0.898682	-0.870603
PITX1	-0.384691	0.761208	-0.391141	0.367258	-0.386472	-0.751455	0.916345	1.25103	-0.173646	-0.992811	-2.00387	0.773192	-0.544166	0.608478	-0.845082	0.23875	-0.617079	0.336834	0.964147	1.09722	0.299787	-0.467906	0.371885	0.771753	1.11088	0.471985	0.883234	0.166573	-0.243247	0.70652	-1.94845	-0.658191	-0.334897	0.157723	-1.15423	-0.132745	0.369149	1.39124	0.935786	0.617217	0.209592	-1.07632	0.408569	0.597029	0.392998	-2.37117	-0.859579	1.21606	0.629947
PKIA	-0.390301	1.07528	-1.12653	-0.168887	-0.430471	-0.22527	0.225344	-0.406427	1.24486	-1.2641	-0.880593	-0.575057	-0.114479	-1.08427	-0.244059	-0.309803	-1.49911	-0.495691	-0.184425	-1.43633	0.670042	0.189556	2.37002	0.501145	-1.0327	-0.693458	0.299695	2.03731	0.110266	-0.305404	0.428576	1.26433	-0.99259	0.243573	-0.160702	0.278086	-0.7972	0.376923	-0.50161	-1.24668	0.0726794	-0.108768	0.716156	-0.314339	-4.32054	-0.829378	-0.537076	-0.404061	0.723724
PKIB	-0.628303	0.677506	-1.13165	-1.13468	-2.14491	0.0516609	-0.714195	-1.33945	-0.492754	-1.10761	0.803297	1.07852	-0.999024	-1.53384	-0.959511	0.377303	0.416571	0.249191	-1.79966	-0.676195	-1.32711	0.533286	-0.203594	-1.04661	-0.53131	2.44964	0.155366	-0.363522	0.609503	0.101143	-0.309553	-0.466915	1.87636	0.519066	-1.14905	0.420909	-0.531229	-0.923923	0.265963	-1.31276	0.448857	0.339293	-0.460009	1.38132	0.0659732	-2.26264	-0.0748257	0.736665	-1.26289
PLA2G7	0.447893	-5.78635	-0.667048	0.873842	0.577385	-1.10179	0.838982	1.13654	1.03056	0.952979	-1.33905	-0.295145	1.02981	-0.0444673	0.468152	0.332984	-1.00588	0.493482	2.14341	-0.42207	1.59671	-1.48709	-0.802951	-1.85786	-0.0964982	-1.436	-0.611991	1.42175	0.35694	-0.923708	-1.19746	-0.00635836	-0.598369	0.403002	0.394002	-0.205357	0.308449	0.747262	0.25088	-0.332685	0.0782434	-0.363557	-0.182619	-1.51485	-0.648959	-1.74317	-0.252874	0.995527	1.05607
PLAC8	-0.362164	0.939577	-0.53899	2.519	0.0766627	-0.483697	-0.23895	0.301582	0.467233	0.369328	-1.27688	-1.78016	1.06135	0.787279	0.24104	-0.304466	-0.731578	0.47374	1.03411	-0.0119089	1.9509	-0.238493	-1.46839	-0.273977	-0.280565	-0.864865	0.806627	1.2569	0.247567	-0.193893	-4.03151	0.0960473	-0.769797	-0.147039	0.460727	-0.578497	0.737188	0.510681	-1.08105	-0.813541	0.627937	0.536457	0.283191	-0.578107	-2.48025	-0.313883	-1.03326	0.0674303	1.89103
PLAG1	0.872464	-0.18108	0.209276	1.45523	0.0349075	-1.4448	0.887505	-0.545583	1.9964	-0.240648	-1.69844	-0.582192	0.848447	0.866538	0.083744	1.66996	-1.01575	0.22956	-1.88902	-0.659201	1.52587	-0.239841	0.532517	0.0957766	-0.965277	-0.559333	-0.266371	-0.393528	-0.160808	-0.0772454	-0.645911	0.481124	-0.59855	0.0610936	2.05149	-0.60777	1.55161	-0.555425	0.956046	-2.68024	-0.186973	-0.709148	0.593351	0.919879	-0.950092	4.46837	-0.893345	0.147842	-0.0593385
PLAT	-0.61216	0.77896	1.87924	-1.44863	-0.914954	-0.0368186	-0.61094	-0.724804	-0.791155	-0.830603	-1.19077	0.395231	-0.195759	-1.44732	-0.971039	1.19497	1.40345	0.273372	-1.95158	-1.09784	-1.21254	-0.101256	-0.107123	-0.106975	-1.0542	1.65619	-0.287275	-0.319122	0.49827	-0.808071	2.22354	0.0393738	2.32254	0.106881	-1.53545	0.976909	-1.04793	-0.580334	-0.978542	-1.66433	0.579457	0.0217803	-0.185785	0.465095	-1.00911	-0.627338	-0.200741	-0.20872	-1.0346
PLCB1	0.90736	-0.477497	1.02131	-1.97426	-0.167716	0.56399	-0.728236	0.630474	-0.343037	-0.213647	-0.0516756	0.700211	0.148778	-0.298426	0.460727	0.0690135	-1.2925	-0.0915747	-1.20029	-1.2393	-1.72486	-0.0884659	2.1202	1.02698	0.262143	-0.267721	-0.596151	-0.171564	2.02971	-0.431431	-0.89532	1.51826	-1.52447	0.113133	-1.65826	1.27347	-1.36178	-0.165636	0.780178	-1.54648	-0.651924	-0.614635	0.832233	-0.484041	-3.02109	0.254097	-0.589647	1.14256	-0.438356
PLCB4	0.799444	-0.523224	0.333053	-0.115827	0.91896	0.354937	0.288618	1.69825	0.892247	-0.122138	-1.35783	0.42991	0.927675	0.950979	-0.47869	-0.490422	-0.837328	0.424419	-0.0356466	0.323109	-2.48673	0.302714	0.231893	0.205907	-0.0119426	-0.0866046	-0.257197	0.305199	0.380296	-0.332209	0.55652	0.684201	-2.09142	0.0917075	1.65496	-0.602239	0.585321	0.217464	0.978886	1.18597	1.06349	-0.574961	0.646976	-0.145212	-0.330289	0.660772	-0.324728	-0.912016	-0.0157257
PLCD4	-0.452465	0.757945	-0.765742	-1.12377	-0.436097	-0.609859	0.982996	-0.505548	-0.989262	-2.0109	2.60802	-0.0161515	-0.511711	-1.27719	-0.337555	-1.01517	1.82559	0.593208	-1.15164	-1.95068	-1.40954	1.08169	-0.2459	0.00531507	-1.94677	0.492002	1.06323	-0.143702	-0.834282	0.64614	-0.556343	0.0813449	-0.231356	-0.311719	-1.55731	-0.936224	-1.51896	-1.31774	-1.25893	-1.09878	0.134554	1.38994	-0.314815	-0.256338	1.53594	-1.34621	-0.00597268	-0.358396	-1.00981
PLCH2	-0.33542	0.856574	0.790825	0.19933	0.408321	-0.952082	0.40674	0.148007	-0.663834	-1.11076	-0.887773	-1.84715	0.00348353	-1.25912	-0.215505	-1.02638	0.881419	-0.0374873	-0.881128	-0.319219	0.470362	0.698553	-1.24995	-0.454814	0.418043	-0.593968	0.181869	-0.38483	0.39177	-0.582488	-2.43423	0.449538	-0.796967	0.26997	0.557741	0.777985	1.03721	-0.165496	0.747783	2.4224	-0.98614	1.06021	-0.0993306	1.05622	0.404245	1.24209	-0.43643	-0.00747576	-0.0798363
PLCL1	0.961181	-0.425781	-1.19352	-1.44533	-0.797193	-0.143909	0.662783	-0.386406	-0.586857	-1.26659	-1.39602	1.07456	-0.501926	-0.9641	-0.436064	-0.556193	1.2689	0.680134	-1.40326	-2.26805	-1.42293	-0.559922	-0.337834	0.802232	-3.89884	0.446249	0.346085	0.361087	0.734744	1.41783	-0.366877	0.466321	1.5542	0.0783927	-1.22321	1.35135	-0.843167	-0.119924	-0.979089	-1.45323	-0.59792	-0.706844	0.11914	0.557793	-0.750554	0.396854	2.19902	1.81637	-0.518397
PLCXD2	-0.376606	0.853927	-1.41612	0.882753	-0.389219	-0.837128	0.0118507	1.2375	1.23259	0.382351	-1.41085	-1.46137	-0.150239	-0.486907	1.60377	-0.731182	-1.17872	0.872261	-0.0331461	-0.896442	1.80821	-1.4946	-0.75954	0.484127	-3.97323	-0.92817	0.311974	1.33543	1.30678	-0.272623	-0.518008	0.247113	-0.771762	0.293139	0.352649	-0.309946	0.338276	0.70805	0.875474	-0.978598	1.19656	-0.192871	0.505925	1.16984	-1.41334	-1.19854	-1.44368	0.70015	1.45901
PLEKHB1	0.298323	-0.0335657	0.88701	-0.0469257	1.20953	-2.1976	-1.50768	0.100045	2.13782	-0.949255	-0.305502	0.970659	0.400982	1.83332	-1.28234	2.10244	0.908929	-0.426106	-0.500802	2.15665	-0.975484	0.311033	-1.73196	-0.790327	1.17412	0.395041	-0.512926	-1.2599	0.289893	-0.623396	-0.749879	-0.712238	-0.966265	0.55976	1.76033	-0.499466	1.6395	-0.0652318	-1.85914	2.05703	-0.224464	0.96141	-0.942647	-0.128153	0.339402	1.66828	-0.506248	-0.276995	0.365815
PLEKHG6	0.92137	-0.431098	0.966126	-0.0570405	-0.910748	0.222682	-1.26882	-0.0128191	-0.52211	2.04003	-2.18603	0.758321	0.314423	1.91621	-0.118073	0.256758	0.45208	-0.324908	1.4287	2.07344	0.187907	0.207997	0.288043	1.31362	3.12067	-0.0976193	-0.669769	-0.386117	0.283564	-0.544479	-0.299699	-0.073899	-1.62786	0.617513	1.409	-0.685428	1.67423	0.536334	-0.265882	0.783168	0.119063	1.27228	0.278437	-0.6715	-0.0737915	0.808151	0.402931	0.0182717	-0.253151
PLIN1	-0.807681	0.820708	0.675839	-0.773466	-0.388497	-0.054659	-0.0561352	-0.0262853	-0.0610308	0.305857	0.25283	-0.0156638	0.281432	-1.37324	-0.787849	-1.6054	-0.563301	0.712703	-0.112739	-0.856395	-0.56072	-0.499315	1.49516	3.7744	-1.86065	-0.325261	1.14468	0.555067	1.45386	0.607637	-0.62171	0.160312	-1.15734	1.88804	-4.75491	0.0223118	-2.07157	-0.533104	-0.320572	-0.275995	-0.44022	0.183076	2.5049	0.347013	-0.00480806	-1.25482	-0.347558	0.864569	-0.975903
PLIN4	-0.574327	0.94073	0.585615	-1.08143	-0.564943	0.0121257	0.197622	0.22756	-0.0748232	0.260286	0.414609	-0.901969	0.526358	-1.70742	-0.821569	-0.695743	-0.796386	0.422367	0.0476272	-1.1132	-0.531239	-0.552759	1.38953	3.60865	-0.58791	-0.626992	1.20813	0.561328	1.06953	0.150445	-1.48018	-0.0710082	-1.42486	2.39728	-1.72944	-0.575827	-0.61179	-0.472373	-1.23886	0.225254	-0.521367	-0.309334	2.39122	0.06605	0.46433	-0.767722	-0.307368	0.80422	-0.809508
PLIN5	-0.425392	0.800859	-0.309402	-1.61973	-0.805903	-0.327033	0.560765	-0.752261	-1.21797	-0.753604	1.80559	-0.118819	-0.557042	-1.65829	0.935176	-0.169205	0.0502098	0.362733	-1.21634	-0.756948	-0.856289	1.07142	0.0145059	1.42364	-0.290113	0.585896	1.17928	-0.795773	0.199865	0.794891	-1.31285	0.151095	-3.76573	0.699483	-0.67411	0.259837	0.0678912	-0.264803	-0.512581	-0.364661	-1.20196	0.983735	0.73031	1.18982	1.25779	-0.701212	-0.703237	0.97507	-0.339544
PLK1	-0.417877	0.905339	-0.200707	0.411939	-0.0662661	-0.236275	0.233087	0.898912	0.754745	1.11212	-1.15461	-0.12748	0.441985	2.13611	-0.334118	1.4939	0.155544	-0.182899	2.071	1.61646	1.27681	-1.08822	0.453138	-1.71573	2.01454	-2.02203	-0.587692	0.248553	-0.100383	-0.897325	-1.07781	-1.9018	-0.189399	-0.424064	1.57635	-0.317253	1.61638	0.988515	-0.449103	1.02739	0.498842	0.337112	-0.849502	0.427381	-0.802474	-0.885106	0.95625	-0.171241	1.24759
PLPP4	0.0406002	0.298238	-0.367685	-1.09419	0.170178	1.38046	0.745983	0.309947	0.212462	0.375205	-2.93324	-0.433753	1.06864	-0.504303	-0.970038	0.686484	-0.909142	0.850879	-0.609166	-0.709152	-0.866493	0.647124	0.74139	-1.32308	0.542071	-1.14912	0.0159276	0.749649	0.0937102	0.0728905	1.46751	0.661667	-0.590632	0.463773	-1.10427	0.713412	-0.402254	0.2136	-0.12835	-0.256489	0.377949	0.504287	-0.318243	0.00239889	0.624079	-4.66519	0.988533	0.677364	-1.25231
PLTP	-0.503177	0.917206	1.67751	0.625232	0.896257	-1.22836	-0.0160615	0.470349	0.664048	1.59986	-2.75703	-0.620897	2.08936	0.155352	0.493688	1.03864	-1.23956	0.117001	2.05231	0.483104	1.60901	-0.78595	0.217402	0.126248	0.527327	-1.85182	-0.372306	0.851856	0.856991	-0.435358	0.0167487	1.21338	-1.32088	0.776138	-1.84152	-0.502175	1.41109	0.488619	0.124762	0.690425	-0.358819	-0.149713	0.953931	-1.42907	-0.40721	0.247184	-0.645852	-0.381091	-0.0834012
PLXNA4	0.0559651	0.294251	-0.665997	-1.18679	-0.956656	1.24361	-0.27636	0.0200283	0.957559	-0.815582	-1.82303	-0.915741	0.20784	3.6832	0.383956	-1.4269	-1.77612	0.0368329	-0.939384	-1.93997	-0.797819	0.148425	0.781682	2.65455	-1.21864	0.159623	0.588844	0.060137	0.929416	-0.354969	-0.311192	0.572594	0.70793	1.78392	1.36032	-0.645438	0.184949	0.0945908	0.452263	1.1937	-0.0771091	-0.365703	1.58003	0.636328	-1.83993	-0.468136	0.0189413	0.108147	-0.671461
PODNL1	-0.429807	0.996504	-0.560994	-1.13388	-0.368284	0.113369	0.287063	0.483668	0.217659	-1.23814	-2.62119	-1.84862	1.25382	-0.944369	-0.115996	0.0209398	-0.244541	0.469831	-0.087147	-0.14275	-0.0247421	0.402242	0.600389	-0.229189	0.17139	-1.62017	0.597323	0.186889	-0.308632	-0.278606	0.632904	0.593182	-0.0212159	0.82036	-0.950913	0.662669	0.451463	0.503046	-0.32263	3.18507	-0.213786	0.125709	0.210744	0.373718	-0.650115	-1.648	0.895526	0.173929	-0.985267
PODXL2	-0.500384	0.949445	0.857265	-0.158794	-1.525	0.536254	-0.290136	1.62641	-0.743758	0.673001	0.213603	-1.44262	0.537539	0.0487532	0.139721	0.226114	0.118214	-2.09904	1.24893	1.74369	0.794096	0.291072	-0.734932	-0.372728	-0.604987	0.633659	0.315291	-0.104104	-1.76677	-2.90763	-0.0199734	-1.51562	1.06681	-0.822329	-1.55526	-1.25799	0.75928	1.63899	0.175024	1.85961	0.786003	0.180437	-0.183051	-0.562644	-0.0913445	-0.560655	-0.716269	0.201492	0.830806
PON3	-0.400322	0.876115	-0.492233	0.0137829	-2.55946	1.59973	-0.618371	-0.0236432	0.445079	0.0160779	-1.0702	0.59561	-0.42862	-0.61975	-0.589182	0.49223	1.31623	0.591743	0.983873	0.469353	0.658177	-0.797652	-0.708132	-0.209283	0.454037	1.23501	-2.59268	0.601572	0.376641	-0.0761744	-0.721168	0.490941	1.26299	0.987547	1.36563	0.713325	0.254273	-0.717674	1.96935	0.491252	1.41462	-0.101596	0.805854	0.681672	-2.54616	-0.343857	-0.926708	0.421721	-0.605645
POSTN	-0.656915	0.512536	-1.03213	-1.26235	0.764545	1.3165	0.469476	0.0693133	-0.528972	0.390902	-2.22935	-0.675325	0.878061	-1.08294	-0.893112	-0.00536989	-1.28004	0.738776	-0.652279	-1.65154	-1.23483	0.998315	0.722845	-0.632973	-1.55277	-0.213315	0.306278	0.468556	0.873892	0.477115	1.22731	0.867431	-0.448774	0.436848	-1.51359	1.61585	-0.5624	-0.101747	-0.656404	-0.70964	0.111874	0.429717	-0.00200292	-0.0296742	-0.256356	-4.42339	1.31974	0.706422	-0.864541
PPARGC1A	1.11079	-0.274239	-0.0781475	-0.449148	2.21952	-0.206204	-0.157297	1.83376	0.0316416	0.247088	-1.61336	-2.63317	0.927865	-0.993214	-0.203704	-0.654013	-0.559107	0.0560419	0.123636	-2.63605	-1.0229	-0.0686484	0.709784	0.497923	0.982053	-0.85721	0.0776691	-0.242649	1.28172	0.0608068	-0.0969725	0.857225	-0.644125	0.238527	-0.63866	0.405739	0.704109	0.424992	-0.123788	-2.61362	-0.151849	-0.501412	1.05878	0.304143	-0.739458	-2.63626	0.238286	-0.629071	0.423778
PPEF1	0.98005	-3.05785	-0.732379	-2.05781	0.903539	1.89125	-0.0329282	0.775764	-0.479908	-0.231984	1.25625	-0.530369	1.49315	-0.985346	0.859521	0.297546	-0.0589824	0.171051	-1.02327	-1.97371	-0.623512	0.162313	0.801045	-0.846459	-0.696545	-0.446763	0.174269	0.688557	-0.127032	-0.587263	0.724409	-0.97791	0.71371	0.429756	-1.75953	0.132184	-1.16917	-1.68016	2.44281	-0.548449	0.70134	0.247601	-0.0359276	-0.700643	1.25294	-3.01762	0.706448	0.22305	-1.43085
PPFIA4	-0.572452	0.948365	0.314378	-0.765329	2.31115	-0.78706	-0.0829169	1.02184	0.59384	0.832595	-0.182701	-0.277813	1.73161	0.113983	1.10193	0.6752	-0.946693	0.389221	-0.158072	-0.595909	0.673358	-0.746296	-0.592067	-0.809376	0.982475	0.799932	-0.241006	0.0622957	-0.524272	0.273288	-0.190934	-0.684154	-0.422577	-0.0863186	-0.478695	-0.90083	0.764324	1.0243	-0.913164	1.27753	-1.93321	-0.083961	-1.06918	-0.533538	5.02579	0.967201	-0.496245	-0.0560966	-0.655572
PPM1J	-0.444904	0.878721	-0.0223223	0.912511	-0.479798	-0.602617	0.680311	-1.54714	-0.842423	-0.467923	0.446283	0.173008	0.6236	0.704621	1.04408	-0.622936	1.20356	0.955247	-0.0640202	0.0695031	-0.371561	0.722829	0.960016	-0.202401	0.847399	0.943714	-0.107931	-1.28789	0.00318103	0.719512	-0.650758	-0.113083	-0.466458	0.420804	1.0389	1.50788	-0.602249	-0.725127	-1.17619	-0.134487	-0.174087	0.588033	-0.909891	1.3445	2.10962	-1.53305	-0.267247	0.826472	-1.25142
PPP1R1B	-3.59468	-3.77762	1.33938	-0.407936	1.02809	0.918403	-0.454439	0.396162	-0.496063	-0.66761	0.294159	0.615057	0.800924	-3.58157	-0.965931	0.116553	-0.559727	-0.367075	0.603876	0.310025	-1.56262	0.553241	-0.0155379	0.65461	0.609473	-0.512836	0.262443	-0.630092	-0.0916266	0.31653	0.849545	0.649333	1.18554	-0.000356767	-0.227716	-0.297152	0.706404	1.28641	0.0521006	-0.375025	-1.10518	-0.790394	1.43653	0.782138	-1.35404	-0.563322	-0.244026	0.752099	0.72646
PPP1R3C	-0.46164	0.882947	-1.12307	-2.03782	0.625186	0.150651	0.842368	-1.15082	-0.207101	-1.23592	1.13353	0.132789	0.552065	-0.890361	0.216331	-1.07947	-1.46467	0.752995	-1.82925	-1.98576	-0.0750761	-0.731748	0.615975	0.0467463	-2.24034	0.600683	1.14151	-0.440348	0.15863	0.188761	-0.233639	0.696612	0.885144	-0.374418	-2.24639	0.745933	-2.12116	-0.53839	-0.455291	-1.64837	-0.168191	0.204916	0.277352	0.946247	-0.229594	-1.22573	-0.582079	0.89992	-2.20518
[truncated: 301 more rows]
[truncated: 72 more columns]

## Sheet: GSEA analysis
GSEA analysis on luminal vs basal signatures in MSigDB comparing NRAS knock-down and control SUM102PT cells
Gene Set	Link	Enrichment Score	Normalized EnrichmentScore	pValue	FDR	Size	LeadingEdge Num	LeadingEdge GeneSymbol
[truncated: 11 more rows]
