# Supplementary material for: Elevated NRAS expression during DCIS is a potential driver for progression to basal-like properties and local invasiveness
Source: Breast Cancer Res. 2022 Oct 18;24:68. doi: 10.1186/s13058-022-01565-5 (PMC9578182; doi:10.1186/s13058-022-01565-5)
Supplement: Supplementary file 4 — Additional file 4: Table S3. NRAS overexpression induces basal-like features in a human luminal DCIS model SUM225 cells. [file 13058_2022_1565_MOESM4_ESM.xlsx]

## Sheet: Gene Expression Matrix
Table S3 (Supplemental to main Figure 4): NRAS overexpression induces basal-like features in a human luminal DCIS model SUM225 cells
Note: 1Log2+1 transformed RSEM upper quantile-normalized gene expression values from the control or NRASOE cells. n=2 experiments.
Gene Symbol	SUM225_control_rep11	SUM225_control_rep2	SUM225_NRASOE_rep1	SUM225_NRASOE_rep2
TSPAN6	8.78894	8.17896	9.11087	8.69681
DPM1	10.4967	10.6892	10.5445	10.7632
SCYL3	9.1276	9.01654	9.11258	8.88318
C1orf112	8.94609	8.97613	9.23304	8.8534
FGR	0	1.59064	2.19278	0
CFH	5.00806	3.01075	5.91823	2.99518
FUCA2	11.7654	11.8958	11.6882	11.8795
GCLC	12.8892	12.9143	13.0164	13.15
NFYA	9.73335	9.7713	9.93268	9.86217
STPG1	7.19149	7.46962	7.56564	7.31016
NIPAL3	10.9222	10.7595	10.8422	10.7098
LAS1L	10.0701	10.3747	10.039	10.2584
ENPP4	8.97155	8.18405	9.07122	8.17666
SEMA3F	10.9784	10.1156	10.7253	10.0007
CFTR	2.00323	3.7137	2.65121	4.08089
ANKIB1	11.9182	11.8473	12.0356	11.9175
CYP51A1	14.2589	14.8046	14.06	14.9127
KRIT1	11.2193	11.4533	11.2815	11.3495
RAD52	7.03369	7.12347	7.1772	7.05473
BAD	10.2234	10.44	10.1223	10.3756
LAP3	11.31	11.338	11.2658	11.442
CD99	10.2284	10.5254	9.92241	10.3299
HS3ST1	7.04476	6.38034	6.87143	6.80922
AOC1	4.46662	4.18487	5.72869	4.899
WNT16	1.00161	1.59064	1.88876	0
HECW1	1.00161	1.00358	1.88876	3.80124
MAD1L1	9.02576	9.27391	9.07646	9.22832
LASP1	12.7041	12.524	12.5295	12.556
SNX11	9.44356	9.68023	9.46492	9.61024
M6PR	11.4299	11.4512	11.4232	11.4891
KLHL13	0	0	2.99361	2.3182
CYP26B1	6.61056	5.341	6.89754	5.8974
ICA1	10.0674	10.1604	10.1094	10.0659
DBNDD1	9.93784	10.2214	10.0467	10.0593
ALS2	9.02856	8.99502	9.33873	9.1325
CASP10	7.97863	6.69634	8.02331	7.63157
CFLAR	11.3969	11.1387	11.406	11.3048
TFPI	7.5199	6.29413	8.17029	7.26443
NDUFAF7	7.88922	7.72839	8.16686	8.06399
RBM5	10.0927	10.4109	10.1409	10.2983
MTMR7	1.58752	2.33025	2.75787	3.05167
SLC7A2	4.59236	3.18129	4.63397	3.99357
ARF5	10.9964	11.3351	11.0173	11.1902
SARM1	4.75504	6.20166	5.17056	5.22003
POLDIP2	12.4243	12.8198	12.3017	12.7926
PLXND1	12.633	12.4504	12.3879	12.2544
AK2	12.5741	12.7058	12.506	12.713
CD38	2.58913	3.18129	3.77752	2.99518
FKBP4	13.1671	13.0786	12.9617	13.1846
KDM1A	10.9469	10.9407	10.9674	10.9388
RBM6	10.3397	10.5082	10.2773	10.467
CAMKK1	8.16797	8.95978	7.93362	8.13665
RECQL	9.35319	9.60164	9.69851	9.59187
VPS50	10.5591	10.5652	10.6048	10.6438
HSPB6	1.58752	1.00358	0.94438	1.58241
ARHGAP33	8.14754	9.00946	7.94566	8.12647
NDUFAB1	11.7141	11.7895	11.6942	11.7513
PDK4	9.42669	10.0001	9.83142	10.3702
SLC22A16	1.00161	0	0	0
ZMYND10	4.25478	3.92089	4.08154	3.80124
ABCB5	0	1.59064	0	0
ARX	7.64166	8.13759	7.85052	8.015
SLC25A13	10.4504	10.7414	10.434	10.5912
ST7	9.0538	9.35421	9.23879	8.99764
CDC27	11.4759	11.3905	11.436	11.4349
CALCR	1.58752	2.00717	1.49681	1.99679
HCCS	9.07531	9.128	9.10405	9.05956
DVL2	9.94971	10.3758	9.94746	10.3076
PRSS22	11.1923	10.6937	10.7838	10.9788
UPF1	12.3139	12.2069	12.2337	12.4162
SKAP2	10.3078	10.4563	10.3017	10.4001
SLC25A5	13.8593	13.9535	13.66	13.8668
HOXA11	4.81511	5.18846	3.77752	5.14714
POLR2J	9.30613	9.51694	9.20154	9.36034
DHX33	9.47674	9.22524	9.51634	9.51801
THSD7A	3.91319	3.47183	4.38556	4.57759
LIG3	10.6291	10.7761	10.7216	10.8316
RPAP3	9.16704	9.46005	9.53389	9.47259
ACSM3	4.45409	4.33887	4.8065	3.96906
CIAPIN1	11.8853	11.9742	11.7294	11.9828
SPPL2B	10.0399	10.4647	9.93268	10.1473
FAM214B	8.61005	8.32896	8.58202	8.62996
COPZ2	5.79068	6.15125	5.27433	5.31337
PRKAR2B	11.4897	9.74907	11.3547	10.3065
MSL3	8.29876	8.48975	8.43401	8.35723
CREBBP	12.1433	11.8452	12.2094	11.7803
MPO	0	0	0	1.99679
PON1	2.81188	3.18129	2.44119	2.99518
GCFC2	8.05188	8.11645	8.39147	8.07446
WDR54	7.63434	7.37507	7.72494	7.37184
CROT	7.29715	7.9109	7.74823	7.57277
ABCB4	4.25478	3.7137	4.63397	2.58081
KMT2E	10.4504	9.98109	10.5504	10.0579
RHBDD2	11.3042	11.7345	11.2814	11.8509
SOX8	7.05575	7.69993	7.42092	7.92975
IBTK	11.5244	11.2769	11.4877	11.4032
ZNF195	8.22756	8.36527	8.61664	8.47018
MYCBP2	11.8492	11.1737	11.8244	11.0736
FBXL3	10.1001	10.0251	10.0296	10.0604
ITGAL	6.13917	6.06606	6.75208	5.87319
PDK2	9.59285	9.75074	9.75312	9.59004
ITGA3	11.7558	11.3072	11.7008	11.8832
ZFX	10.5513	10.5365	10.5236	10.5481
LAMP2	12.38	12.353	12.2306	12.2662
ITGA2B	5.17826	5.60498	5.1864	5.20108
ASB4	4.65134	3.92089	4.49042	4.69288
GDE1	12.3535	12.2031	12.2841	12.1662
CRLF1	7.75685	7.32831	7.69631	7.38009
OSBPL7	9.73506	9.92419	9.73821	9.73085
TMEM98	7.50393	6.76563	7.71551	6.90774
YBX2	11.2553	11.5873	11.0513	11.2839
MAP3K14	7.87513	7.85906	8.1006	7.86948
ABCC8	2.81188	3.33384	3.86012	3.5792
TMEM132A	12.5784	12.5245	12.2946	12.5986
AP2B1	7.90755	7.41881	8.37408	7.78189
ZNF263	10.3084	10.508	10.1649	10.5951
CX3CL1	12.7687	12.4109	12.4336	12.6802
SPATA20	7.48779	7.87361	7.25898	7.77538
CACNA1G	0	0	2.19278	1.58241
TNFRSF12A	12.9604	13.0554	12.6311	13.4907
DLX6	0	0	0.94438	0
MAP3K9	11.1498	10.4741	11.059	10.6114
RALA	10.5812	10.785	10.7091	10.7525
BAIAP2L1	10.158	10.037	10.2905	10.273
KDM7A	9.61911	8.9358	9.65078	9.14515
ETV1	10.1235	9.9574	10.1504	10.1882
AGK	8.97445	9.21531	9.10917	9.07286
ALDH3B1	7.90146	7.86084	8.25558	7.86386
TTC22	6.46985	6.68208	6.91468	6.5593
PHTF2	9.98474	9.78482	10.1567	9.86217
FARP2	10.2551	9.69605	10.258	10.0094
USH1C	3.46501	2.00717	3.38557	1.99679
GGCT	11.6168	12.0772	11.4565	11.8517
DBF4	9.54261	9.70615	9.86259	9.74315
TBXA2R	3.46501	3.72369	3.92354	3.90253
IFRD1	9.3279	9.86018	9.55979	10.0255
COX10	8.90002	9.1227	9.03399	9.09899
GTF2IRD1	10.3089	10.2823	10.257	10.2362
PAF1	11.1258	11.1051	11.1575	11.1394
VPS41	10.811	10.602	10.9236	10.8521
ARHGAP44	9.33696	8.8772	9.07122	9.11461
ELAC2	11.1479	11.2324	11.1556	11.2458
SCIN	4.70691	5.37676	5.21604	4.52752
ARSD	8.95105	9.33942	8.91184	9.20435
PNPLA4	7.58965	8.02868	7.66245	7.50362
ADIPOR2	11.1251	11.3072	11.1582	11.4214
CDKL3	4.59296	4.96164	5.00013	5.16162
PRSS21	2.32567	2.33025	3.38557	2.80284
MARK4	10.302	10.3476	10.5005	10.2267
PROM1	8.18811	5.80208	8.3296	6.85932
CCDC124	10.6281	10.6304	10.3988	10.7648
CEACAM21	1.00161	1.00358	2.83314	1.58241
PAFAH1B1	11.0853	11.0535	11.1605	11.1413
NOS2	0	1.00358	0.94438	0.998393
DNAH9	0	0	1.49681	0
KIAA0100	13.4796	13.4265	13.3878	13.4069
SLC13A2	1.00161	0	3.49462	0.998393
GAS7	10.051	9.93636	9.97747	10.1372
TRAPPC6A	10.2259	10.5564	9.89403	10.2884
MATK	5.70963	5.54336	6.02046	6.21881
CEACAM7	5.09567	3.59781	6.00394	4.08089
SCN4A	2.32567	1.00358	0	1.99679
ST7L	7.70568	8.26549	7.91838	7.99991
TKTL1	3.00484	1.00358	3.49462	0
PAX6	9.64488	10.2594	9.78146	9.81866
RPUSD1	10.585	10.8992	10.4876	10.8273
RHBDF1	10.8028	10.9346	10.6794	10.8552
LUC7L	9.60042	9.93938	9.61253	9.73587
CACNA2D2	8.38419	8.17896	8.01954	7.17827
BAIAP3	6.17987	6.48258	6.39174	6.52865
TSR3	10.9513	11.1259	10.6943	11.1088
PIGQ	11.2307	11.3838	11.1649	11.2759
CRAMP1	10.7869	10.4929	10.6834	10.4394
TEAD3	10.938	10.9147	10.9966	11.0184
SELE	0	1.00358	0.94438	0
DNAJC11	11.4388	11.5586	11.4278	11.4159
FMO3	8.2178	8.43953	8.02331	8.03146
MYLIP	9.33696	9.15423	9.26187	8.88052
NOX1	1.58752	0	0	0
E2F2	9.96733	9.85378	9.82641	9.73085
PSMB1	12.1521	12.3927	12.1312	12.3233
SYN1	2.58913	2.33025	1.49681	1.99679
JARID2	10.1011	9.62684	10.21	10.0975
CDKL5	8.63265	8.34377	8.86154	8.33328
CDK11A	9.8638	10.1757	9.87355	10.2226
NADK	11.809	11.6222	11.6043	11.6492
TFAP2B	11.7884	11.9992	11.7584	12.0185
DLEC1	3.18623	0	1.90568	1.14221
CYTH3	10.1235	10.5133	9.96664	10.382
ADAM22	5.40101	4.6014	5.8077	4.38526
SYPL1	11.1715	11.3682	11.3352	11.2822
CYB561	12.9069	13.1478	12.6614	12.9076
SPAG9	10.923	10.6191	10.949	10.839
CELSR3	11.0394	10.8026	10.9433	10.8436
AASS	4.25478	4.10211	3.59559	3.42744
PLEKHG6	5.00806	3.59781	4.49042	4.69288
SS18L2	7.65618	7.80266	7.56035	7.84535
MPND	7.88922	8.16358	8.06787	8.14676
MGST1	12.7834	13.0068	12.7784	13.0848
CRY1	9.23888	9.46845	9.30527	9.30018
PGLYRP1	1.58752	0	0.94438	0
NFIX	10.4753	10.7071	10.24	10.302
ST3GAL1	12.0456	11.3299	12.1294	12.1472
MMP25	5.413	5.22617	5.49598	5.94787
IL32	4.81511	4.82459	5.55545	6.6187
PKD1	12.1111	12.1218	11.8133	11.9118
MAPK8IP2	7.31556	7.57395	7.02897	7.24572
MED24	10.1901	10.2509	10.2781	10.1821
RHOBTB2	9.58424	9.84619	9.80583	10.0053
HEATR5B	9.28173	9.33484	9.50367	9.22356
SEC62	11.9052	11.969	11.9168	11.8249
RPS20	12.1488	12.7368	12.1594	12.7187
CSDE1	12.7917	12.897	12.7677	12.9921
UBE3C	11.6797	11.5431	11.6002	11.6206
REV3L	10.2238	9.78678	10.3319	9.65164
TENM1	9.32563	8.61196	9.10063	8.16676
PAX7	11.2427	11.0486	11.2475	11.0443
MASP2	4.86581	3.92089	4.38556	4.45226
IYD	8.8312	8.75579	9.14807	8.50986
FAM76A	7.81994	7.70701	7.83327	7.5951
TRAF3IP3	2.32567	1.01081	3.18798	1.91911
POMT2	9.83441	10.1669	9.87961	10.1869
VTA1	10.8894	10.8788	10.8743	10.8544
MLXIPL	7.33626	8.78624	7.6726	8.48618
BAZ1B	12.2515	12.0838	12.31	12.0936
RANBP9	11.4037	11.2775	11.5176	11.5527
ETV7	7.43824	6.02151	7.4952	6.75731
SPRTN	8.7392	8.67194	8.94567	8.44411
METTL13	10.7747	10.4552	10.5581	10.471
DYRK4	3.81349	3.821	4.67864	2.58081
ZNF207	12.282	12.415	12.2578	12.4154
UQCRC1	13.0919	13.33	12.9532	13.2141
STARD3NL	9.11797	9.15423	9.15104	8.92814
CD9	12.582	13.1742	12.3267	12.9027
HHATL	1.00161	0	0	0.998393
NCAPD2	11.7766	11.8138	11.7703	11.719
IFFO1	1.00161	1.00358	1.49681	2.3182
GIPR	8.04638	8.095	7.60211	7.76885
PHF7	6.40263	7.20564	6.82675	6.34733
SEMA3G	5.40101	6.28925	4.53997	5.38365
NISCH	10.5237	10.7213	10.5302	10.5193
STAB1	1.58752	0	0	1.58241
FUZ	2.83847	1.01081	3.0858	2.58321
SLC6A13	0	0	1.88876	0
IDS	10.9133	10.9678	11.2151	11.6304
PRSS3	2.81188	2.00717	0.94438	3.45387
ZNF200	8.60631	8.78291	8.90593	8.68991
CD4	2.58913	3.47183	4.14802	4.16322
LRRC23	6.95171	7.39141	7.29558	7.49367
BTK	2.81188	4.10211	2.99361	1.99679
HFE	2.00323	1.59064	2.44119	2.59989
SCMH1	10.3135	10.3891	10.2526	10.2397
FYN	7.42981	8.4267	7.55504	7.83288
HIVEP2	10.7563	10.2164	10.7883	10.3874
FMO1	5.43501	4.97195	6.87143	5.27691
LYPLA2	11.0663	10.955	10.825	10.9865
CLCN6	8.9481	9.46005	9.05321	9.48458
MRC2	7.23081	8.55411	7.46142	8.54848
NME1-NME2	7.97857	8.36258	8.10988	8.34377
SLC6A7	2.32567	2.81742	3.38557	1.58241
TSPAN9	11.8555	11.9499	11.5182	11.7368
BTBD7	10.5649	10.3858	10.5692	10.3321
APBA3	8.21289	8.37865	8.42841	8.4001
MKS1	8.77901	8.96275	8.68567	8.90453
ABHD5	9.42244	9.69998	9.5264	9.65511
ANOS1	7.79391	7.46962	7.40319	7.30113
AKAP8L	10.5008	10.6629	10.6194	10.619
MBTD1	9.17464	9.01233	9.17069	8.77051
UTP18	9.10212	9.14117	9.03937	9.11461
RNF216	9.93187	10.0845	10.0696	10.0936
TTC19	10.2925	10.3524	10.3217	10.3987
PTBP1	13.3185	13.3515	13.1062	13.3538
DPF1	6.62538	6.85738	6.8448	6.95459
SYT7	11.4515	11.1185	11.2982	11.2011
LARS2	10.2137	10.2338	10.2708	10.1486
PIK3C2A	11.1575	10.8646	11.1984	10.9689
PLAUR	9.27938	8.52229	9.47276	9.02986
ANLN	11.7692	11.8891	11.7621	11.6404
WIZ	10.3442	10.5613	10.5278	10.4303
RABGAP1	10.268	10.3825	10.3822	10.3713
DCN	2.00323	0	2.83314	1.58241
QPCTL	9.19474	9.57724	9.18202	9.37936
PPP5C	11.6435	11.7665	11.6658	11.6988
CEP68	8.1931	7.85467	8.20554	8.08502
MAP4K3	10.5897	10.1874	10.5272	10.0459
ZBTB32	0	3.01075	2.19278	2.3182
GABRA3	9.61166	9.79153	9.8143	9.34908
BRCA1	9.6576	9.7177	9.88732	9.48656
ERCC1	10.5217	10.8911	10.4376	10.7105
CD22	4.59236	3.18129	5.35692	4.69288
SEMA3B	7.16128	6.93165	7.31089	6.80922
MBTPS2	10.2549	9.99791	10.5012	10.1939
PRICKLE3	8.1005	8.00587	8.22305	7.9815
LTF	11.6195	8.67845	11.3239	10.0936
EXTL3	9.30961	9.2178	9.56467	9.28426
NR1H4	0	1.00358	1.88876	0
ELOVL5	12.9373	12.8543	12.8562	12.5794
ALOX5	3.00484	2.59423	3.68959	0.998393
KDM5D	2.81188	2.33025	2.65121	1.58241
CALCOCO1	9.72819	9.81313	9.7242	9.69003
UBR7	11.1942	11.2816	11.2339	11.1325
MAP4K5	10.383	10.6172	10.602	10.5047
EHD3	6.80537	5.69276	7.12714	6.64751
PSMC4	11.6046	11.6331	11.6026	11.7272
MAN2B2	11.7726	11.9466	11.672	11.6872
SLC7A14	1.00161	0	0.930687	2.09424
CLDN11	3.40191	1.59064	1.51036	1.10925
SLC25A39	12.1989	12.4969	12.0853	12.4595
MVP	12.1182	11.4561	11.972	11.7928
NUB1	9.91077	9.98842	10.1669	10.0214
PGM3	10.3882	10.2787	10.4878	10.0872
RWDD2A	7.07748	6.91953	7.41503	6.43259
CLK1	9.67736	10.1448	9.71442	9.83747
POLR3B	8.52151	8.69996	8.73131	8.66904
ANGEL1	10.7196	10.7723	10.5937	10.8293
RNF14	10.9958	11.1501	11.0762	11.0855
DNASE1L1	9.65329	9.78697	9.63064	9.53286
DDX11	10.7763	11.035	10.6694	10.9167
HEBP1	8.93026	9.3	8.8397	9.09649
GPRC5A	10.3306	9.43885	10.5831	9.99094
MAMLD1	8.4894	8.37865	8.9506	8.62636
CD6	4.3994	4.77193	5.02592	4.74724
TACC3	11.6302	11.8174	11.4865	11.6341
UFL1	10.3487	10.5915	10.4307	10.4053
POLA2	10.1119	10.4392	10.2328	10.2619
ZC3H3	10.2513	10.398	10.0987	10.4978
CAPN1	14.2751	14.0585	13.952	14.0531
MDH1	11.7987	11.8186	11.6595	11.5827
SLC30A9	11.1401	11.2318	11.2178	11.2233
MTMR11	7.66339	7.37507	7.80256	7.51147
COX15	10.2904	10.1369	10.21	10.3464
CCDC88C	9.28641	9.05749	9.52765	9.31144
YAF2	7.84552	8.39192	8.39147	8.13157
ZMYND11	11.6577	11.8549	11.6561	11.6638
WAS	0	0	1.49681	0
DPEP1	1.00161	0	0	0
BID	10.7194	10.3071	10.8872	10.8444
MATR3	12.8081	12.9061	12.8707	12.8293
NPC1L1	2.00323	1.59064	1.88876	1.99679
XYLT2	10.4251	10.2953	10.3276	10.2064
RGPD5	9.84852	9.60208	8.95872	8.84907
STMN4	0	1.59064	0	0
NUDCD3	11.0142	11.1659	10.9992	11.17
CHDH	10.893	11.0836	10.7606	11.0379
IL20RA	11.0043	10.7423	10.9468	10.7657
CLCA1	2.00323	1.59064	0.94438	1.58241
CLCA4	1.00161	1.59064	2.99361	2.3182
GLT8D1	8.94197	9.24615	9.10351	9.30996
ATP2C1	11.6435	11.716	11.7847	11.7322
IGF1	1.00161	0	0	0
SLC38A5	1.58752	1.59064	0.94438	1.58241
RALBP1	11.0526	10.9942	11.2167	10.9682
RUFY3	8.82799	9.15423	9.16743	9.0353
CNTN1	5.98692	7.09142	6.52273	6.29365
SLC11A1	3.81349	4.18487	3.59559	4.16162
WWTR1	10.4568	10.9441	10.3103	10.556
AGPS	9.6576	9.128	9.95205	9.5004
ATP1A2	1.58752	2.59423	3.13716	3.45387
TTC27	8.27542	8.43953	8.48873	8.45806
ZNF582	3.00484	3.59781	2.99361	3.69449
VSIG2	3.17504	2.33025	3.13716	0.998393
PHLDB1	8.70401	8.95463	8.35912	8.31632
MARCO	3.00484	2.81742	3.59559	4.31498
CYP24A1	11.0947	7.82235	11.2623	11.049
PRDM11	8.34435	8.48975	8.23603	8.18159
SYT13	7.22108	6.73831	7.61236	8.51767
SNAI2	1.00161	0	2.65121	0.998393
CD74	11.5392	9.00081	11.7555	9.95408
ZRANB1	9.54624	9.57916	9.86027	9.77825
NCDN	10.926	11.4572	10.7642	11.3316
ADGRA2	5.18427	5.74791	5.38652	5.81718
ZFP64	9.63021	10.0159	9.69796	9.78029
MNAT1	9.32563	9.47054	9.5912	9.69003
SAMD4A	9.66482	9.84089	9.71114	9.75908
RUNX3	8.10581	7.8546	8.13208	7.62435
PLEKHB1	5.09567	4.40806	5.62302	3.69449
SERPINB1	9.21941	9.21281	9.42099	9.44831
SLC7A9	1.00161	0	0	0
SPAST	9.11534	8.65296	9.16273	8.85543
NRXN3	6.69728	4.82459	6.87143	5.12104
OSBPL5	10.67	10.806	10.6401	10.8537
AQR	9.96295	9.93938	10.0269	9.82967
CPS1	3.17504	3.47183	2.86512	2.30081
FHL1	5.00806	4.53978	5.53216	5.57599
NLRP2	9.94527	9.29057	9.94562	9.62475
SLC45A4	9.98185	9.56359	10.0501	9.73921
RNF10	12.3745	12.2871	12.3319	12.4211
ZNF839	8.53621	8.64526	8.61939	8.50111
ZDHHC6	9.41604	9.5577	9.59835	9.58634
GRAMD1B	9.70562	8.68206	9.59359	9.02439
RNH1	11.8638	12.1463	11.7101	12.01
NDUFS1	12.1922	12.1598	12.0663	12.0445
RB1CC1	9.66482	9.60796	9.86113	9.70718
ERP44	10.1104	10.2811	10.2988	10.1066
ALAS1	10.408	10.2894	10.4493	10.484
BIRC3	11.5104	9.33254	11.8348	11.1706
AKAP11	10.4069	9.9011	10.5368	10.0818
GLRX2	8.06283	8.13759	8.41432	8.07446
SNAPC1	8.34435	8.71059	8.78415	8.66342
DERA	9.95855	10.0763	9.9149	9.93965
STRAP	11.3169	11.3608	11.2039	11.5254
ABCC2	10.8833	10.8606	10.9748	10.9844
DEF6	8.56838	8.5891	8.64563	8.4001
PLEKHO1	6.50232	5.63484	6.72298	5.94463
GCLM	13.2933	12.9182	13.0527	13.061
UBR2	10.6583	10.4969	10.7521	10.6676
EHD2	11.1146	10.7706	11.1699	10.946
DEPDC1	9.44566	9.50358	9.70347	9.31815
CCDC28A	7.72668	7.78268	7.76658	7.6098
RRAGD	9.62282	8.71412	9.77939	8.79961
HSF2	8.13203	8.18912	8.4479	7.99835
PHF20	10.7384	10.3814	10.7505	10.5008
HSD17B6	5.89213	6.36257	6.08459	5.41754
NR1H3	7.43824	7.92312	7.81581	7.58025
TYMP	10.6025	9.2395	10.3761	10.109
NCAPH2	9.36159	9.6657	9.29936	9.44013
TOMM34	9.72128	10.0527	9.92522	10.1169
SEC63	12.2329	12.3297	12.2447	12.183
KPNA6	12.6306	12.2366	12.5404	12.4317
VIM	0	4.18487	0	0
FAS	8.97735	8.93966	9.23267	9.2005
RNASET2	10.5416	10.8587	10.5293	10.7131
CD44	12.8165	12.2412	12.8533	12.7706
KCNG1	8.55293	8.65663	8.70637	8.86531
AGPAT4	5.36619	2.33025	6.28788	4.45226
SLAMF7	5.00806	4.53978	5.57835	4.31498
BTN3A1	9.3249	8.94757	9.32306	8.78171
MIPEP	9.672	9.84735	9.55244	9.68658
PRKCH	10.7939	10.8221	10.8875	10.8089
INSRR	3.81349	4.6605	5.0924	5.41754
IFNGR1	13.2813	12.2372	13.1848	12.8858
B4GALT7	10.6529	10.7621	10.65	10.72
SH2D2A	3.17504	2.81742	3.68959	4.51629
VRK2	8.5801	8.39771	8.77934	8.50963
TNFRSF1B	3.46501	3.7137	2.99361	3.5792
VEZT	11.2445	11.3872	11.3306	11.2885
POU2F2	5.21785	4.26315	5.1864	5.03629
BRD9	9.52313	9.49128	9.75525	9.62294
SNX1	11.3283	11.354	11.1999	11.2203
TBPL1	7.99615	7.84629	8.27517	7.76439
ARNTL2	6.13917	4.40806	6.70324	5.8974
BCLAF1	12.1339	12.1331	12.1888	11.9992
SLC39A9	11.8818	11.7844	11.7864	11.8401
ANK1	1.58752	0	1.88876	0.998393
IBSP	2.00323	0	0.94438	0.998393
TFB1M	8.04085	8.00012	8.12859	8.05849
RABEP1	10.6816	10.9736	10.7954	10.6545
HMGB3	12.1977	12.3436	12.2844	12.5986
NUP160	11.4075	11.4364	11.4316	11.4873
BAK1	10.6745	10.5934	10.3353	10.6186
MUSK	0	1.00358	1.88876	1.99679
IKZF2	9.40316	8.39192	9.58402	8.56364
GRN	12.8824	12.7682	12.7565	12.828
FAM13B	10.3043	10.2558	10.2931	10.1181
ARHGAP31	7.04476	6.28925	7.54435	7.26443
CENPQ	8.0129	8.05668	8.00813	8.1007
RANBP3	10.3743	10.4615	10.4086	10.4231
ARID4A	9.5487	9.39109	9.70786	9.42154
PNPLA6	10.3043	9.88706	10.3263	10.2456
IFT88	7.29715	7.6714	7.71556	7.51928
ALG1	10.5725	10.7322	10.6027	10.7379
ZCCHC8	9.13624	9.28346	9.33297	9.22832
ABCF2	10.2198	10.2977	10.3172	10.5076
CHPF2	10.832	10.6748	10.7439	10.7599
LRRC7	2.00323	0	0.94438	0
FUT8	7.24288	7.30528	7.72466	7.22515
UBA6	11.0085	11.0145	11.2214	11.0517
GAB2	10.18	9.82952	10.257	10.1245
ATP6V0A1	10.7289	10.2679	10.7551	10.3681
PIAS1	10.4292	10.1066	10.4957	10.0909
SLC4A7	10.0189	9.69641	9.96482	10.122
APBA2	7.54353	6.51512	7.53898	7.49573
MAP2K3	11.0276	10.8485	11.0186	11.1829
TMSB10	13.2183	13.072	12.866	13.282
ASTE1	6.85653	7.3022	6.90614	7.36319
RNF19A	11.3536	11.4445	11.304	11.5211
PEX3	8.60256	8.81612	8.82037	8.64786
GABARAPL2	10.844	10.7715	10.6632	10.8621
SH3YL1	10.2435	10.0835	10.1933	9.89576
FAM136A	10.2235	10.4198	10.3449	10.1697
VCL	11.7658	11.5247	11.8262	11.6758
DEPDC1B	8.8312	8.56587	8.80557	8.74415
DAPK2	5.65296	6.08783	6.35641	6.01269
NSMAF	8.59504	9.04913	8.78846	9.23779
STAP1	0	0	1.49681	1.58241
TIMP2	10.585	10.5255	10.6677	10.7217
RFC1	11.0007	11.1763	11.116	11.051
TBC1D23	9.67914	9.74042	9.8031	9.80758
CUL3	11.2571	11.2827	11.3422	11.2924
MYOM2	2.58913	1.00358	2.19278	2.58081
CYP46A1	2.81188	3.01075	4.01166	3.31659
ZZZ3	9.6098	9.81642	9.6254	9.81234
USP2	6.43663	6.99075	6.5892	5.9437
TUBG2	7.49127	7.59676	7.33136	7.68397
RPL26L1	10.0468	10.1887	9.98106	10.1461
FLT4	7.6848	8.01161	7.74361	7.38898
NSUN2	11.9411	11.9329	11.8823	11.8768
FBXO42	9.68092	9.6212	9.76264	9.69176
MFAP3	10.0455	9.60986	10.1028	9.71058
MRI1	8.47307	8.44379	8.45372	8.19138
METTL1	7.85814	8.65296	8.31313	8.38311
HOXC8	4.09405	4.26315	4.49042	3.31659
AGA	8.77901	9.22028	8.96581	8.88957
PI4K2B	10.2601	10.4231	10.248	10.3442
BOD1L1	10.8598	10.7766	11.1038	10.7376
MAT2B	11.1492	11.1003	11.1129	11.0184
TLL1	0	0	0.94438	0
EDC4	11.4606	11.5003	11.2278	11.4914
TRIO	11.9836	11.0051	11.9072	11.2487
VCAN	2.58913	3.01075	2.99361	0
CLEC16A	10.7855	10.5375	10.8283	10.4559
MSR1	0	0	0.94438	0
CDH1	14.3819	14.3288	14.1237	14.1441
DNAH5	8.7623	7.77597	8.83292	7.72228
ZFYVE16	10.7937	10.4283	10.8884	10.3912
C6	1.00161	1.00358	1.49681	0.998393
RAI14	7.58965	6.36257	7.82457	6.93136
SOX30	3.59074	4.10211	4.84399	4.899
PNKP	10.1763	10.3814	10.0544	10.171
BEST2	1.58752	0	0	0.998393
PHLPP2	10.1975	9.97069	10.2173	9.93674
SPDL1	10.2149	10.3141	10.3782	10.1078
STAU2	9.67845	9.60886	9.91786	9.68216
CTNS	8.70751	8.58525	8.56944	8.806
RTN4R	7.64166	7.76922	7.42092	7.77538
PHF23	9.7922	9.82299	9.7296	9.73587
INPP4A	9.69861	9.1227	9.63584	9.2911
RAB27B	10.281	9.93787	10.364	10.1548
PSMA4	11.7284	11.797	11.8987	11.9237
MYO16	0	2.33025	1.88876	2.3182
LSG1	10.8028	11.3072	10.7892	11.1987
PARP3	8.82156	8.9568	8.76457	8.69681
TNC	8.71099	7.664	8.7064	7.97016
THAP3	8.34242	8.48464	8.82578	8.6575
TDP1	9.80205	9.88078	9.96119	9.95981
AIFM2	10.3896	10.7018	10.4353	10.6159
SPATA7	6.56516	6.06606	7.14163	6.34733
MED17	8.60631	8.53031	8.71324	8.78998
RETSAT	10.4441	10.5866	10.3031	10.5203
CAPG	8.23242	7.43595	8.14595	7.61709
AP2S1	12.1914	12.3933	11.8316	12.2797
USH2A	1.00161	1.59064	0	1.58241
TG	2.58913	1.59064	2.65121	1.99679
ADAM28	5.59397	3.33384	5.57835	4.16322
BARX2	5.98692	5.66409	6.10016	5.77207
DCUN1D1	10.5552	10.4876	10.7091	10.6267
JADE2	11.0974	10.7318	11.0872	11.0716
ZIC2	6.23886	6.41523	6.21871	5.99036
LCP2	2.00323	2.81742	4.49042	3.16483
TRIT1	8.74879	8.79961	8.62394	8.87141
ADRB1	5.76417	6.76563	5.95316	6.41594
GUCA2B	2.32567	0	0	0
CUL7	10.143	10.1316	10.1344	10.2804
CTNNA1	14.5203	14.4538	14.3865	14.4616
PHKA2	9.82961	9.95292	9.79078	9.6952
CNTLN	6.46985	5.92806	6.66287	5.82351
EPHA3	0	1.00358	0	0
HSPA5	14.1668	14.248	13.9975	14.1348
DSG2	11.6672	10.9528	11.7122	11.4271
GEMIN8	7.6047	7.72106	7.73896	7.72902
OFD1	8.44405	8.49796	8.75137	8.83127
GPM6B	4.81511	4.82459	5.55545	4.94623
MAGEC2	9.30961	9.13855	9.62772	9.56768
PREX2	1.58752	0	0	0
WDR37	9.6023	9.52588	9.48443	9.58263
YTHDC2	10.2997	10.094	10.3511	10.0049
CTPS2	8.77235	8.75579	9.08687	8.77703
ATP6V1H	9.82317	9.89332	9.79078	10.0145
POLR2B	11.8917	11.9174	11.9684	12.0025
FAM214A	10.4742	10.1448	10.5386	10.2608
ARAP2	9.82317	9.72823	9.96845	9.9641
TPR	11.4562	11.1538	11.6728	11.1274
CP	7.13395	4.6014	7.29365	6.54971
DTNBP1	8.54904	8.78627	8.64323	8.64073
XK	6.21947	6.21201	6.62126	5.84857
ANO2	2.32567	2.00717	1.88876	3.69449
C12orf4	8.46859	8.42889	8.69453	8.54466
SCML1	6.98853	7.38392	7.35474	7.05473
WWC3	10.5415	10.3724	10.6495	10.2433
ARHGAP6	1.58752	2.59423	0	0
FAM184B	1.06522	2.90178	2.51843	1.66634
MAP4	11.8864	11.8436	11.8235	11.9744
GOPC	10.0592	9.80982	10.0586	9.88194
ROS1	8.25169	5.80208	8.66226	6.25671
USP28	9.43726	9.15683	9.5264	9.31144
HDAC9	10.4462	8.18912	10.2773	9.21398
TSPAN17	11.7413	11.4412	11.4592	11.6015
NOP16	9.84684	10.174	10.0554	10.3035
CC2D2A	6.59558	6.57962	7.19811	6.78349
RRM2B	10.0647	10.3083	10.1424	10.3518
ZNF800	8.65418	8.58525	8.88604	8.81236
SNX29	9.1822	8.98921	9.18846	8.99115
LMO3	2.32567	1.00358	2.19278	0
MRPS10	11.2367	11.2769	11.3382	11.5997
RSF1	10.8108	10.4051	10.898	10.4408
VPS13D	12.3769	11.8872	12.2852	11.6642
CELF2	0	2.33025	3.13716	0
FAM120A	12.1175	11.9793	12.0489	12.1117
R3HDM1	9.83921	9.7696	10.033	9.79159
COL9A2	9.72991	8.99502	9.4623	9.06755
KITLG	9.86764	10.0735	9.75101	9.36862
ERCC8	7.99215	8.0026	8.3221	8.28491
ADAMTS6	1.00161	3.01075	2.19278	0
H6PD	10.9101	10.7292	10.9245	10.6402
VAMP3	10.7664	10.7715	10.836	10.8483
PER3	9.9423	10.3847	9.86098	10.0228
TNFRSF9	3.32728	2.00717	2.83654	2.58081
EPN3	10.602	10.8249	10.6234	10.6004
LTBP1	10.062	9.79821	10.0103	9.48855
RCN1	12.3496	12.239	12.5204	12.5907
ELN	4.09405	5.66409	3.13716	4.63639
RFC2	10.9072	11.1285	10.8668	11.041
ARID1B	11.0142	10.7621	11.0211	10.6962
CLPTM1L	12.4206	12.3866	12.2015	12.2729
NEDD4L	10.1546	10.0954	10.3346	10.2997
FOXP3	4.9148	5.22813	5.60087	5.41754
PPP1R3F	7.18149	7.22548	7.47277	7.08662
HEXB	11.7128	11.6163	11.669	11.5869
PTCD2	8.81833	8.99502	8.72456	9.02439
JKAMP	10.6887	10.636	10.7981	10.7196
DKK3	0	3.01075	1.49681	0
ARHGEF5	9.76886	9.63647	9.72534	9.50698
NFE2L3	7.59719	7.61215	7.69165	7.35448
MCUR1	11.2281	11.1935	11.2167	11.2138
LIMA1	10.3147	10.1129	10.4365	10.0132
LETMD1	9.35268	9.73347	9.36717	9.77705
SLC4A8	7.82638	7.58559	8.09158	7.42924
LAMC3	2.32567	1.59064	1.88876	2.3182
PTGER3	8.13722	8.66029	8.24568	8.37453
TNIP3	5.70963	1.00358	5.6874	4.38526
MAPK9	11.8155	11.8773	11.7968	11.6484
COL23A1	9.67557	9.34626	9.65078	9.48458
BCAR1	11.6112	11.4873	11.5073	11.5452
HERPUD1	13.0291	13.6833	12.6637	13.2094
HOMER3	10.0796	10.0296	10.045	10.3008
RAD51	9.20217	9.58884	9.17231	9.25189
POLQ	9.32107	9.29057	9.31992	9.07814
PIK3CB	10.7099	10.8598	10.7341	10.8705
CYBA	3.17504	3.47183	3.26702	2.99518
THOC3	11.7538	11.6422	11.4993	11.6132
HEBP2	11.6558	11.6061	11.5703	11.5789
MPHOSPH9	8.73516	8.60817	8.97522	8.40853
PLEKHA5	8.55681	8.40069	8.71096	8.44992
PRSS8	12.5348	12.3678	12.4459	12.8019
SIKE1	8.697	9.29293	8.96391	9.03802
RRP12	10.1365	10.5474	10.2502	10.7098
FNIP2	9.2437	8.21918	9.21547	8.70708
MSMO1	12.1867	12.7431	12.0942	12.9849
TTC17	11.5456	11.6321	11.6754	11.6102
ALX4	4.25478	4.47542	4.58778	4.31498
FSTL4	4.86581	4.18487	5.4598	3.80124
FOXN3	11.0446	10.5631	10.9619	10.4604
METTL24	1.00161	1.59064	0.94438	0
AKR7A2	10.3841	10.6702	10.2519	10.5096
MRTO4	10.1661	10.5375	10.2131	10.6579
NNAT	4.81511	4.6605	4.32995	4.99196
USE1	7.41281	8.12706	7.71551	8.00947
MCF2L2	1.58752	3.47183	4.01166	3.45387
NRIP2	3.70641	3.92089	3.49462	4.31498
LAMA3	9.46232	8.31973	9.59835	8.5935
AP5M1	11.3311	11.438	11.3713	11.3015
ANAPC4	8.55293	8.76941	8.82037	8.79961
KCNQ1	9.06171	7.94725	9.18524	8.42523
TRAPPC3	10.6529	10.716	10.6642	10.7811
THRAP3	12.1053	12.0797	12.1154	12.1356
PHPT1	9.51117	9.85217	9.36295	9.5733
ENTPD2	9.59854	9.5946	9.72745	9.74586
LY75	8.02415	7.44875	8.13945	7.46364
ARID4B	10.3193	9.77807	10.4405	9.86981
OPN3	10.3663	10.0189	10.2821	10.3863
SDCCAG8	8.52175	8.51423	8.67626	8.33531
PTPRN	0	1.00358	0	0
HHAT	7.79391	7.88615	7.74823	7.5877
KIF1B	11.8628	11.2755	11.8497	11.4774
FOXC1	7.09889	6.91953	7.65258	7.36319
TBC1D22A	10.1287	10.0401	10.0226	10.1796
SYNE2	12.692	12.2033	12.6214	11.7401
PLEKHH1	8.92444	8.7251	9.03483	8.58356
ATP9A	12.0292	11.8347	11.9512	11.819
FAM168A	10.6058	10.5613	10.6664	10.4498
RELT	8.82478	8.53431	8.74915	8.81125
GALC	10.0715	9.93938	10.273	10.0936
NOP58	10.6189	10.8453	10.6826	10.9021
SZRD1	12.0662	12.1331	11.9004	12.1425
KCNH2	7.65618	7.03636	7.24568	7.01108
CUL1	10.5774	10.5632	10.6375	10.6159
FAM114A2	8.85975	8.71764	8.92164	8.62274
CYFIP2	9.46645	8.19921	9.61956	7.74908
TAB2	11.4846	11.3721	11.5723	11.2879
GINM1	11.0731	10.9773	10.9949	10.9366
EIF2AK2	11.3475	10.6367	11.4073	10.859
USP36	10.2549	10.5924	10.2795	10.4241
KMT2C	11.4681	10.8725	11.5473	10.7509
MCOLN3	6.5497	6.32638	7.03677	5.77207
CCDC85A	3.59074	1.59064	3.53896	2.3182
PUM2	11.3334	11.0281	11.3497	11.0307
MRPL43	10.2609	10.4799	10.2245	10.4909
ITIH4	3.25012	1.09476	1.49681	1.07551
ZFR	11.7851	11.4709	11.8001	11.572
ZNF280C	8.16797	8.10039	8.38859	7.92388
NPFFR2	2.32567	2.59423	2.99361	3.45387
PHF21B	5.21785	4.97195	5.12446	3.5792
TRAF1	5.00806	5.14767	5.05956	4.69288
RC3H2	10.5658	10.1539	10.6895	10.3702
IL17RB	9.28875	9.48509	9.2573	8.96571
TRAF3IP2	9.80695	9.60796	9.79808	9.65998
GYG2	7.64894	7.58167	7.92147	7.6459
DCBLD2	10.6049	10.4825	10.7065	10.7267
SERPINB3	4.3289	0	4.99143	3.99357
SOAT1	10.1988	9.93332	10.2078	9.71398
PKP2	9.24611	9.68564	8.90197	9.3469
MSH4	0	1.59064	0	0
F7	3.32728	0	3.38557	3.16483
GDI2	13.0036	13.1272	12.9997	13.191
PRDM1	5.21785	4.26315	5.91823	5.45066
ATG5	9.74019	9.52185	9.7296	9.69692
TMCC3	8.54514	8.76941	8.52838	8.17666
PITHD1	9.79549	10.1669	9.73284	10.0445
MTA3	9.74531	9.69104	9.95297	9.77054
USP13	8.56838	8.66758	8.64323	8.81236
ATP11B	11.2486	11.092	11.2753	11.1861
LAMC2	10.361	8.627	10.4191	9.96695
CDK14	8.78563	9.16974	8.77765	8.48618
SEC61A1	13.8708	13.8432	13.576	13.7345
PPP1R12A	10.2759	10.2144	10.4206	10.1443
RASGRF1	9.55454	9.92916	9.65306	9.57128
CAMK2B	5.62376	6.06606	6.41651	6.11943
CROCC	8.65779	8.92807	8.58452	8.68991
POLR3E	11.0622	11.1431	11.0525	11.065
ATP2B4	9.60793	8.49386	9.51382	8.65849
ZC3H11A	11.9734	11.8922	11.9947	11.8131
RIOK2	9.42244	9.60796	9.57438	9.5004
YIPF1	9.81346	10.079	9.99977	9.99792
NDC1	10.8948	10.9935	10.9538	10.9788
DGKG	4.00645	3.7137	4.84399	3.5792
FLYWCH1	10.342	10.2727	10.2643	10.3177
UNKL	10.1304	10.1433	9.87462	10.007
TBXAS1	4.81511	4.6014	5.38338	4.74724
PARP12	9.04799	8.88034	9.33441	9.12996
ALDH18A1	11.3593	11.4369	11.3841	11.4053
TARBP1	9.97461	9.7177	9.88732	9.74752
GATB	9.1014	9.30926	9.09344	9.35345
MXD1	9.31191	8.34723	9.64621	9.28426
CDK17	9.50113	9.52588	9.55857	9.59373
DNAJC25	7.60896	7.85581	7.45227	7.5178
PSD	5.43971	5.77552	5.86408	5.57599
CTDP1	9.49709	9.24246	9.46099	9.42777
YBX3	12.4206	12.306	12.4098	12.4978
STYK1	8.08984	7.8673	8.20995	7.97016
WNK1	12.365	12.1421	12.401	12.1175
CCAR1	11.0718	11.0881	11.1299	11.2129
OGFR	11.0987	11.0792	10.9379	11.0389
GNA15	5.46824	3.59781	6.16072	5.31337
PIGV	8.87226	9.14641	8.68334	8.98553
PTPRU	12.5105	12.2775	12.453	12.2526
SNRNP40	10.1597	10.2013	10.2229	10.1796
RIMBP2	0	1.00358	0.94438	1.58241
QSER1	11.4661	11.0159	11.5301	11.103
MPC1	10.8535	11.1891	10.6686	10.8506
ACAA1	10.5227	11.0288	10.3469	10.7581
BCAT1	3.32728	4.53978	3.77752	3.69449
HDAC7	10.7923	10.8676	10.8705	11.0209
LZTS1	2.32567	1.00358	2.19278	0.998393
PRDM6	4.9148	3.33384	3.59559	2.58081
SPAG4	3.32728	4.40806	3.38557	2.58081
NCKAP1	12.6036	12.4645	12.5956	12.535
MRPS35	10.7512	10.964	10.96	10.8697
SFSWAP	10.4134	10.8035	10.4683	10.8234
TNK2	10.3884	10.6191	10.0501	10.4136
MON2	10.2124	10.1617	10.3193	10.009
CDH3	12.931	12.6763	12.5115	12.2904
GPBP1	11.4769	11.4229	11.5622	11.4908
DGAT2	9.83121	8.52631	9.91207	9.34908
ZNF112	6.98853	7.16514	7.31089	6.93136
CS	12.4554	12.4997	12.4486	12.525
LTK	2.81188	1.59064	2.83314	2.80284
MRPS24	10.629	10.7291	10.4518	10.961
ELMO2	10.9086	10.7791	10.9065	10.7234
WAPL	10.9907	10.7587	11.1129	10.9489
VMP1	11.8818	11.9831	11.8454	12.1037
APPBP2	9.96295	9.82135	10.1102	9.87588
POLD1	11.2122	11.22	10.9227	11.112
SEZ6	0	0	0.94438	1.58241
EIF4B	12.757	12.6819	12.686	12.8675
SLC6A16	4.70802	4.18487	5.55545	4.38526
SPHK2	9.11773	9.38663	9.16034	9.2363
RPL18	13.5749	13.6192	13.207	13.7408
CA11	8.29412	7.84821	8.21979	8.05312
ISOC2	11.1027	11.22	10.9525	11.1114
U2AF2	12.7311	12.886	12.5496	12.8981
EPN1	12.2236	12.5366	12.0391	12.3186
MED29	11.4193	11.6443	11.3195	11.4843
AHRR	9.16157	8.0787	9.59952	8.454
ZNF275	9.57192	9.128	9.78665	9.37508
MTMR1	11.0785	11.0956	11.1353	11.1657
GPC1	11.423	11.8525	11.2418	11.6319
ADCK1	8.71794	9.0379	8.86585	8.88354
HAGH	10.723	10.6911	10.5212	10.6711
RNF4	11.11	10.9942	11.082	11.1375
CASP8	9.95266	9.93028	10.1312	10.0593
LIMCH1	12.6163	13.0975	12.6649	12.7934
TM7SF3	11.5495	11.4082	11.4883	11.3004
DLX3	7.96702	8.03432	8.40295	7.98714
SPA17	5.46824	5.92806	5.8077	5.79802
TSPAN32	1.58752	0	0	0
ST3GAL6	6.69728	6.38034	6.81764	6.34733
ATP2C2	10.4963	10.4613	10.2187	10.2664
NGFR	11.7076	10.0825	11.9422	11.607
CDON	4.9148	4.26315	4.96888	4.08089
TAF2	10.6709	10.8142	10.7336	10.8374
HIPK2	11.9995	11.0116	11.9584	11.0933
TNPO3	10.6691	10.5573	10.8498	10.6597
BORCS8-MEF2B	6.07673	6.40381	6.70294	6.05483
RFXANK	9.04149	9.37185	9.04849	9.36248
TMEM161A	9.1127	9.15163	9.19805	9.27739
LPAR2	8.59504	8.46904	8.49676	8.70708
CTSA	11.7866	11.8323	11.7415	12.0623
SUGP2	10.1169	10.257	10.174	10.149
SLC12A2	11.3819	10.4959	11.4298	11.3605
SNX24	7.51194	8.18912	7.69646	7.90017
EYA2	8.67217	7.69993	8.60683	7.79481
CNN2	12.0308	11.6814	11.9252	11.8414
ABCA7	9.97606	9.89175	10.0612	9.89994
SNCAIP	6.27689	4.82459	6.3408	6.2753
DDX20	8.67575	8.84215	8.82247	8.74747
BTBD1	10.5935	10.4928	10.6385	10.6031
FAR2	11.408	10.9662	11.3468	10.9474
BCAS1	9.6339	8.48563	9.69102	8.90152
CHI3L2	3.81349	4.01434	4.439	4.85017
SBNO2	11.547	11.4093	11.4856	11.572
PMS1	8.20303	8.11645	8.4058	7.98714
HMG20B	11.8755	12.4027	11.6627	12.192
CALCRL	1.58752	0	0	0
TAF11	10.0062	10.2338	10.2773	10.1511
ANKS1A	10.8012	10.4762	10.8006	10.7191
AP3D1	12.6829	12.5374	12.535	12.6345
ZNF76	9.7126	10.0968	9.61017	9.85911
SLC9A3R2	12.2718	12.4046	12.1954	12.3363
NTHL1	9.25803	9.2265	9.20883	9.33598
UHRF1BP1	11.0029	10.7045	10.9864	10.8652
GNAI3	10.9668	11.1897	10.9657	11.1451
IPO5	11.7642	11.7979	11.8841	11.9519
OAT	12.5235	12.199	12.4747	12.3527
WDR3	10.0216	9.74734	10.1304	10.0323
PKN2	11.8392	11.533	11.839	11.4618
WDR18	10.0756	10.2448	10.0484	10.3573
TRAM2	9.89398	9.88392	9.86602	9.40271
NTN1	9.24851	9.46426	9.25577	9.51995
GLP2R	3.32728	4.10211	3.68959	3.31659
MCM10	9.70212	9.86972	9.87089	9.78676
DGKA	9.41817	9.21531	9.54505	9.27278
ERBB3	12.1482	11.985	12.0716	11.9616
ROPN1	0	0	1.05553	2.58081
ANKRD44	6.66895	6.43236	6.72298	6.38204
ADAT1	10.0288	9.96633	10.1432	9.79798
PDIA5	9.85507	10.1461	9.88924	9.97405
TBC1D22B	9.6153	9.41461	9.58496	9.49637
NDUFB4	11.3874	11.7009	11.2876	11.5532
SPEN	12.1671	11.5727	12.1601	11.6015
MYLK	4.59236	5.06248	5.38338	4.74724
ZC3H15	10.7002	10.7509	10.8602	10.9146
MAP2K4	9.93933	9.90883	10.1606	9.97263
SNAP91	4.3289	4.01434	4.88237	4.38526
SLK	11.5866	11.4223	11.6865	11.6175
CYB5R4	8.63228	8.61573	8.96709	8.67948
COL17A1	2.58913	3.821	4.49042	4.16322
GSTO2	5.25639	6.19204	5.84555	5.69128
SEC61A2	7.89535	7.68566	8.19006	7.97584
PRKCQ	0	0	0.94438	0
TLE2	10.2869	10.4285	10.2146	10.2792
ASB1	9.50716	9.56163	9.45176	9.58077
FAM107B	11.6841	11.7018	11.7506	11.771
ME1	12.1212	12.6583	12.0586	12.612
TBC1D1	10.1813	10.0259	10.349	10.171
CDK13	10.8392	10.7501	10.9894	10.8312
MTHFD2	11.9146	11.9391	11.7365	11.8664
SLC9A7	10.7264	10.09	10.8775	10.6321
FOXJ2	9.71434	9.68023	9.61722	9.62655
YBX1	14.3823	14.4561	14.1851	14.5996
PDE4A	6.27689	4.71729	6.69326	5.60569
PPP2R5A	11.0663	10.9285	11.0127	10.9264
CTNNA2	0	1.00358	0	0
ELAVL1	11.2541	11.3054	11.2368	11.3305
TIE1	0	2.14845	2.10558	0.998393
DIP2B	10.6067	10.6058	10.615	10.5538
SMARCD1	9.79877	9.86336	9.76685	9.86676
KDM4A	10.7831	10.7274	10.7465	10.8544
NFYC	10.6437	10.9326	10.5575	10.8051
ZMYND12	3.70641	3.18129	4.38556	4.57759
SLC9A3	3.59074	3.01075	3.68959	2.99518
NGEF	5.73716	4.33742	5.27433	5.27691
ASPM	10.8739	10.6426	10.9582	10.1734
CD84	1.00161	0	0	0
ELOVL1	11.7872	11.8832	11.6676	11.9397
SPI1	1.58752	2.00717	2.19278	1.58241
ZBTB11	10.0456	9.90229	10.1028	9.9611
ATXN3	9.43816	9.44627	9.55046	9.28785
GOLGA5	11.3775	11.5153	11.5447	11.5743
FGFR2	6.68318	8.35627	6.69326	7.08347
LRRC40	8.7988	8.95382	9.04473	8.86531
ISOC1	10.1826	10.5153	10.1917	10.3199
EML1	8.38854	8.07323	8.46711	7.94141
TRMT11	8.19807	8.46486	8.19673	8.31753
THUMPD1	10.4886	10.4403	10.6324	10.4639
MSANTD3	7.2785	7.60459	7.43842	7.4556
KIF26A	7.56677	7.47792	7.0827	6.70345
ATG2B	10.7081	10.549	10.736	10.5376
ARFGEF1	10.9055	10.6546	10.9661	10.8036
ZFAT	8.23242	8.47321	8.56941	8.75078
MTFR1	9.83121	10.0583	9.95297	10.2124
STAG3	7.25371	7.96284	7.20707	7.45617
FECH	9.73335	10.0173	9.68464	9.67093
MYO9A	10.1725	9.59076	10.3052	9.40061
PFKP	11.566	10.9377	11.4276	11.5408
IDI1	12.3216	12.7162	12.2034	12.6843
SP100	10.246	9.79153	10.3156	10.0765
KLF6	11.0043	11.4959	11.0303	11.5001
PLPP1	8.87117	8.94871	8.80561	8.68143
NEO1	10.8232	10.7449	10.8877	10.6728
TRAM1	11.6992	11.8931	11.7237	11.8658
PHKA1	9.67557	9.31404	9.6712	9.54687
TNFRSF1A	11.2562	11.2673	11.2542	11.4011
CACNB1	7.36942	7.32077	7.4952	7.22677
EVI5	9.66841	9.32794	9.73068	9.49646
STOML1	8.66859	9.0209	8.54906	8.81236
PKM	16.0484	15.5654	15.7303	15.7655
DHX29	10.441	10.1617	10.5109	10.2468
DNTTIP2	12.3133	12.2662	12.4901	12.4181
METTL22	8.308	8.6195	8.4058	8.78028
TP53BP1	11.0544	10.5118	11.0843	10.7784
TRO	2.81188	2.00717	1.88876	0
RRP15	8.55293	8.97751	9.00859	8.72405
RHOA	13.2376	13.3918	13.1341	13.2453
DHX8	10.3787	10.0188	10.4126	10.2231
PRKCZ	10.0554	10.2334	10.0274	10.1732
ZFY	0	0	1.88876	0
IARS2	12.4749	12.2745	12.3336	12.3314
SYT1	7.69186	7.51871	7.70125	7.14836
NAV3	5.17826	3.35111	6.45511	3.23205
IDH3G	11.2995	11.5169	11.2407	11.4704
ROGDI	10.7486	10.9528	10.5338	10.6893
PDZD4	6.5497	6.15125	6.77113	5.69128
ATP2B3	5.50071	5.77552	6.10016	4.74724
ROCK1	11.1681	10.9167	11.2934	10.9942
CBFB	11.5514	11.5265	11.5159	11.6148
PDK3	9.77062	9.96633	9.89594	9.89396
HYAL2	10.2633	10.15	10.1134	10.1821
HDAC4	9.42881	9.13592	9.51255	9.29565
RASSF1	8.42838	8.87987	8.46732	8.51907
FGFR3	10.1117	9.88235	10.1248	9.88043
IFI35	7.87065	7.17537	7.74361	7.74908
HEATR6	8.82156	8.76262	9.10234	8.69681
COASY	11.4389	11.5471	11.4223	11.537
PLEKHH3	10.6781	10.9202	10.3228	10.6813
MEF2A	9.78794	9.87991	9.88041	9.57143
OTUD5	9.82478	9.82135	9.84338	9.86981
TFE3	10.4875	10.6077	10.4054	10.6068
TBC1D25	8.04638	7.89237	8.02331	7.92975
ACSL4	8.55293	8.12706	8.76019	8.2394
INPP5A	9.91676	9.9483	9.75631	9.78515
GPKOW	9.01169	9.05192	8.77113	8.9427
GRIPAP1	9.53892	9.60606	9.65193	9.65864
FTSJ1	8.95105	9.128	9.02497	9.02439
PRR11	10.2259	10.068	10.5332	9.98814
REEP1	7.16128	7.50253	6.98116	6.51308
ATP11A	9.82156	9.01805	9.9447	9.30919
POLR1A	10.863	10.4969	11.0353	10.55
LAPTM4A	12.3285	12.1104	12.0901	12.1251
TTC7A	10.4742	10.335	10.2599	10.1697
IP6K2	10.3907	10.622	10.2585	10.5183
STON1-GTF2A1L	0	1.59064	0.730947	0
SRBD1	8.308	8.40069	8.62879	8.22039
KIF2A	10.3852	9.81971	10.5415	9.83747
RASGRP2	3.70641	4.33742	4.9197	3.80124
PSME4	12.2751	11.8129	12.2012	11.8393
IFT80	9.78125	9.88367	9.69677	9.60175
SIRT2	10.466	10.6675	10.2296	10.4375
ERLEC1	10.6887	10.498	10.7007	10.3266
PPP2R5B	9.05074	8.85179	8.90593	9.0134
PYGM	2.32567	2.59423	3.13716	2.58081
PAGE1	2.81188	1.00358	4.32995	2.99518
PITX1	12.1712	12.1417	12.051	12.2193
MAST4	8.13722	7.72804	8.39435	7.93559
ADGRF5	9.53695	8.79629	9.91584	9.31144
SDK2	7.67056	6.87003	7.81581	6.67575
ADAM7	3.59074	2.59423	4.439	2.3182
NUP133	10.5027	10.2691	10.6212	10.2735
NUCKS1	13.4089	13.3083	13.2401	13.195
VPS35	12.9696	13.1365	12.913	13.1226
DNAJA2	12.832	12.9359	12.7596	13.0422
BCL3	11.6088	11.1503	11.4236	11.3595
KCNAB2	5.9403	6.41523	6.3013	5.96767
ABCC9	8.19638	8.0364	8.41704	7.74136
GAL	5.53247	5.60498	5.74888	6.5893
CLEC2D	6.50617	6.7951	6.72416	6.89567
FUNDC1	7.80698	7.90475	7.88019	7.48779
RORA	7.11999	7.00229	7.19811	6.9196
DRD4	1.00161	3.01075	3.77752	1.99679
TGFBR3	8.46896	8.73857	8.49141	8.57116
PLA2G10	5.32036	4.18487	5.49477	4.45945
HES2	6.17987	6.23171	6.71315	6.46532
ATP1B3	12.3176	12.4254	12.1781	12.4089
NEDD4	10.9731	10.7787	11.1304	10.9397
PIGB	7.86009	8.01149	8.08077	7.99494
MAPK6	11.7275	11.4358	11.6942	11.546
GNB5	7.97284	8.31045	8.24247	7.84535
RAB27A	8.62121	8.48955	9.17844	8.65495
LRP6	10.302	9.93028	10.3101	10.0187
GUCY2C	1.00161	0	0.94438	0
PHRF1	11.1238	10.961	11.0106	10.9604
NUCB2	10.9748	11.2557	11.0768	10.7689
PFN2	11.5023	11.8497	11.5095	11.6337
PTPN3	10.1024	9.9318	10.2824	9.80758
SPTB	6.31924	6.11735	7.00869	5.43651
DAPP1	8.68995	7.58167	9.04473	8.70024
FGF10	0	0	0	0.998393
SLC44A1	10.3272	10.4605	10.2628	10.4395
TMEM260	9.00602	8.85179	9.23577	9.07021
SMG6	9.66879	9.3418	9.71304	9.47389
EXOC5	11.8618	11.7793	11.784	11.7924
CLTCL1	7.6047	7.67125	7.47842	6.96607
FGF22	0	0	1.71072	1.59199
FSTL3	7.90146	8.16873	8.05318	8.53316
DGCR2	11.6158	11.5406	11.412	11.6256
RNF126	10.3543	10.4689	10.2723	10.468
MNT	9.13365	9.05326	9.11764	9.0029
ZXDC	10.1064	10.2101	10.2138	10.3121
JMJD6	9.24611	9.0658	9.48314	9.08614
POLB	7.5199	7.69993	7.75744	7.38044
ST6GALNAC1	6.93002	6.23171	7.69646	6.23789
WIPI1	9.71382	9.80812	9.76231	9.74724
FRMPD1	6.83997	7.46412	7.38232	7.25782
GBA2	9.91834	10.079	9.94101	9.85604
NDST1	13.0174	13.1349	12.7796	12.9003
ASNS	8.98024	10.2509	9.44646	10.3376
AP3M2	7.33373	7.44444	7.37311	7.61709
CNGB1	8.95105	8.7351	8.92359	8.70708
ST6GALNAC2	3.9615	5.28001	5.34647	4.42383
CHAT	1.00161	0	0	0
PABPC1	14.6219	14.8507	14.6897	15.1497
TESK2	6.98853	6.80567	6.77113	6.39909
CFAP20	11.2861	11.5761	11.2228	11.5541
CSNK2A2	11.8918	11.9055	11.9478	11.9684
PTPN21	9.01169	9.03508	9.03937	9.01063
EIF2B3	9.34821	9.54783	9.47536	9.57704
CAMK2A	1.00161	0	0	1.99679
TCOF1	11.5942	11.4656	11.5941	11.6233
CDC42	12.2991	12.2723	12.2417	12.3183
OSBPL3	9.52114	9.44099	9.74889	9.33591
EPHA8	1.00161	1.59064	0	0
SLC12A3	2.32567	2.59423	1.88876	3.31659
RAD18	8.95987	9.13592	9.16254	9.18978
ATP2B1	9.76391	9.61365	9.91772	9.92507
NCK2	11.1823	11.0224	11.0257	10.9991
MAP4K4	11.0332	10.6665	11.1136	11.0959
MGAT4A	11.1835	10.7197	11.1743	10.991
RPL31	12.4549	12.4597	12.1419	12.5272
WDR1	13.5575	13.446	13.4333	13.6784
SNX13	10.4997	10.4382	10.6003	10.6213
ARHGAP10	8.0129	7.90475	7.63262	7.95873
RPS6KA2	9.56036	9.75079	9.86699	9.94977
ING3	6.64005	6.93165	6.69326	6.70345
VASH1	4.25858	3.52355	4.76918	3.86168
LMCD1	8.02415	8.31045	7.62253	8.30855
SEL1L	12.253	12.1437	12.1769	12.1397
TRIP13	9.95561	10.0485	10.045	10.0884
ATP6AP1	13.7965	13.7165	13.5909	13.7452
TCF3	11.6284	11.7054	11.6616	11.6301
TRIB2	10.0218	9.5946	9.98554	9.69348
DAZAP1	11.7776	12.0227	11.7066	11.9426
MBD3	10.9432	11.2231	10.855	11.1283
HLTF	11.1453	11.4709	11.1881	11.3149
FAM50A	10.7797	10.8364	10.8583	10.7451
FAM3A	11.6251	11.9484	11.431	11.8202
CPSF1	12.0751	12.4987	11.9372	12.3497
MYO3B	6.45333	6.32638	5.98723	5.41754
CYBRD1	11.0071	11.1424	11.1089	10.8811
CDH19	3.59074	2.33025	4.8045	2.80284
PDCD2	10.9305	10.9392	10.9508	10.9696
SLC6A15	3.59074	3.01075	3.49462	3.31659
RDH11	12.306	12.5189	12.3214	12.6419
PRKACA	11.2667	11.1232	10.8784	11.0523
ADGRL1	12.0926	11.6372	12.056	11.7673
SPP2	2.00323	2.00717	1.88876	2.58081
ACTN1	13.341	13.2644	13.1931	13.5501
ZFYVE26	10.5376	10.2204	10.5489	10.3895
RPS6KA6	4.3289	3.01075	4.08154	1.58241
EPN2	8.92426	8.90216	9.08341	8.93398
PTPN18	9.79877	9.78313	9.95297	9.59373
LIMS2	2.58913	3.33384	3.77752	3.45387
ASIC4	1.58752	1.59064	1.49681	1.99679
SPEG	7.92565	8.53829	7.96943	8.85303
LNX1	8.94668	8.96103	8.91076	9.07399
ALDH3A2	12.2392	12.5841	12.2051	12.4133
TFRC	12.8524	13.0213	12.7631	13.2254
SREBF1	12.9113	13.1427	12.5944	13.0266
AFF4	12.6851	12.0391	12.6353	12.2587
UBE2D1	7.70589	7.69993	8.02331	7.83288
RHOBTB1	6.56516	7.08057	7.01321	7.38044
SMC1A	11.5592	11.4482	11.7187	11.4415
HSD17B10	10.3863	10.6285	10.3249	10.6606
MARK2	11.7336	11.4772	11.5809	11.5574
HMMR	10.7605	10.8364	10.96	10.6927
CHFR	10.5493	10.8992	10.4845	10.9235
TRHDE	0	0	0	1.58241
P4HA2	10.9602	10.7071	10.8918	10.802
FCGR2B	1.00161	0	0.94438	0
NFATC3	11.2223	10.8749	11.2502	10.7641
TRNT1	8.59152	8.8902	8.72648	9.02737
ACADVL	12.8648	13.2382	12.4558	13.1231
STK10	10.3341	9.73695	10.4145	10.2584
FBXW11	11.6527	11.0423	11.5781	11.2316
ACAP1	4.59236	5.14767	4.439	3.90061
CRMP1	2.81188	2.00717	4.14802	0.998393
EVC	6.19981	5.479	6.16072	5.34894
DERL2	9.81832	9.82135	9.63699	9.78837
SIDT1	9.59665	9.48922	9.79387	9.51411
NDE1	10.0048	10.0058	10.1716	9.98252
TMEM38A	8.4975	8.20423	8.60683	8.5898
AP1M1	9.85665	9.98394	9.84424	9.97651
PVR	11.566	11.6563	11.5272	11.8613
XRCC1	9.96733	10.1565	9.99089	9.96552
SCARB1	10.4144	10.4253	10.4468	10.5096
CYP2W1	1.58752	1.00358	0	0
MCM2	12.253	12.365	12.0643	12.2934
MOV10L1	3.17504	3.7137	1.88876	3.31659
PANX2	10.3994	10.5415	10.4795	10.1296
TP63	6.19981	5.5745	6.17545	5.8974
ALPK1	8.79223	8.23398	8.68799	8.20112
LLGL2	12.0652	12.013	11.9276	11.9926
PDE8A	9.64488	9.08229	9.88828	9.40902
CLCN4	8.64692	8.26313	8.63121	8.72405
NLE1	8.89083	9.42814	9.03219	9.59373
SDHA	12.3792	12.3708	12.1448	12.0897
SMARCE1	10.2621	10.2751	10.2756	10.2219
GSDMB	6.72507	6.5626	7.03077	6.07768
KDM5A	10.7613	10.3544	10.729	10.3365
ADAM11	0	2.59423	3.13716	0.998393
PPP2R3A	9.49507	9.09588	9.72312	9.44423
FERMT2	11.9501	11.7653	11.9337	11.8749
ABCB11	1.58752	0	3.38557	0.998393
DHRS9	8.0129	4.10211	8.68799	7.05473
PTGS2	3.00484	2.33025	3.86012	1.99679
IGF2BP2	9.89244	8.96571	10.2093	9.90292
MAP3K13	9.18582	9.19139	9.35233	9.16297
ST6GAL1	10.4987	10.398	10.4014	10.1091
TBX21	0	1.00358	0	0
FRY	8.8376	7.67855	9.11764	8.05312
PICALM	11.7494	11.6199	11.7854	11.8919
NSF	10.9631	10.7501	10.9665	10.8413
GLI2	1.00161	3.01075	1.49681	0.998393
CLASP1	10.3487	10.1382	10.5946	10.1808
MRPS34	12.1731	12.3599	11.8825	12.2668
NOTCH3	11.5989	10.9407	11.4387	11.0273
CLNS1A	10.2247	10.4499	10.4204	10.4879
PPP2R2C	10.5247	10.3036	10.6561	10.528
TEAD2	10.7806	10.5953	10.7793	10.7149
EED	9.59665	9.61932	9.62423	9.60293
CDHR2	1.00161	1.59064	0	1.58241
SNCB	0	1.00358	1.49681	1.99679
TSG101	10.1104	10.2201	10.2577	10.3638
NCBP3	9.90675	9.88078	9.93268	9.82337
ATP2A3	11.7784	11.3602	11.648	11.0239
CA12	7.74038	7.02509	7.97335	7.23628
MGLL	10.5687	10.6923	10.5824	10.7064
NTN4	12.3041	11.4907	12.1256	12.0072
BCS1L	9.43515	9.60986	9.37559	9.62836
NUAK1	6.53408	6.10928	7.29809	7.05473
DPP8	9.93336	9.71946	10.0261	9.86828
SLC24A1	8.34722	8.31245	8.57196	8.22039
ZNF532	8.88158	9.01519	9.03758	8.84684
SCARF1	2.58913	3.33384	1.49681	1.58241
LMAN1	12.3136	11.8493	12.1704	11.821
HACD3	11.7726	11.7258	11.7324	11.7209
IPCEF1	3.17504	2.67859	4.0924	4.58239
ZZEF1	10.7793	10.6524	10.7484	10.5556
ENO1	16.2737	16.3555	15.9103	16.4962
SLC12A1	1.58752	3.01075	0.94438	0
MYDGF	11.6904	11.7661	11.2765	11.6006
ANO8	8.61005	8.80293	8.52577	8.66904
TUBE1	8.16797	8.51018	8.33861	8.38738
ARHGEF10L	9.5448	9.17231	9.51382	9.44013
TXK	2.32567	2.00717	3.26702	2.3182
WSCD2	5.00806	5.06248	4.95604	3.90061
KCNQ2	1.58752	2.59423	2.19278	1.99679
TACR2	3.17504	3.59781	4.14802	3.90061
ACTR6	10.7831	11.1037	10.7191	11.1382
TIPIN	7.49588	7.47709	7.66413	7.49573
SRI	9.5448	9.56163	9.6462	9.71906
EIF4G3	11.1466	10.9178	11.2958	11.1011
NUP37	9.25569	9.36211	9.317	9.3337
SEMA3A	6.50232	5.69276	6.81764	5.63478
GTSE1	10.4546	10.3634	10.3415	10.087
SEMA3C	12.5092	12.3804	12.2889	12.539
TTC38	9.50113	9.42598	9.60782	9.67442
ACAT1	8.78894	9.19523	8.87396	9.22117
GRAMD4	11.0064	10.9039	10.8513	11.0577
CELSR1	11.7954	10.7561	11.8323	11.2736
WNT8B	3.59074	3.7137	4.32995	3.69449
ZNF638	11.3368	10.8899	11.4095	11.0663
SLC25A40	9.42031	9.43458	9.51255	9.3879
TIMM21	9.15172	9.25221	9.23732	9.12741
ADD2	2.58913	2.33025	3.13716	2.3182
RASAL2	9.82478	9.15942	9.85689	9.42362
VPS9D1	9.19969	9.75079	9.3416	9.31592
ZNF37A	8.4894	8.36527	8.67167	8.20112
MARK3	11.0213	11.1312	11.1334	11.17
SLC25A3	13.3897	13.5206	13.0654	13.5143
FNDC3B	12.0169	11.6942	11.9983	11.8802
FOSL2	11.4004	10.5818	11.4695	11.0429
CACNG4	10.938	11.0577	10.9024	10.6455
FRYL	11.0994	10.6537	11.1544	10.72
TMEM131	11.5278	11.2853	11.6408	11.2563
FSCN1	5.79068	7.16514	6.71315	7.60247
ACTB	16.5959	16.8144	16.2139	16.8032
MOCOS	7.36058	7.20834	7.91332	7.83288
PLD1	6.38532	6.53112	6.23282	7.0971
ATP12A	0	1.00358	1.49681	2.3182
WDR62	9.82317	10.0954	9.83941	9.75075
DLG1	10.7427	10.5924	10.7942	10.7292
RAB7A	12.7923	12.9948	12.6795	12.9863
BCAP29	9.19222	9.15683	9.41453	9.16764
SEC31B	6.83641	6.70356	6.77727	6.34909
SART3	10.6718	10.5953	10.6374	10.6509
ARHGAP15	0	0	0.94438	0
TUBA3D	0	1.00358	0	0
PAX2	7.02253	6.84463	7.11983	6.75731
EXOSC7	8.79223	9.2603	8.72456	9.31592
KIFAP3	8.60256	8.57753	8.83708	8.5898
MKRN2	10.1156	10.343	10.111	10.1991
MCM6	11.4499	11.5366	11.454	11.5177
REXO2	9.62282	9.82297	9.58522	9.74254
RBM7	8.83811	8.45992	8.98932	8.8902
RBMS2	11.3007	10.9527	11.3274	11.0612
BAZ2A	11.8183	11.4125	11.7903	11.5058
PTPN23	10.6896	10.7142	10.661	10.65
MLH1	10.062	10.422	10.1794	10.2326
UNG	10.9063	11.215	10.6257	11.0205
FMO4	9.89398	9.34626	10.1288	9.24486
KLHL20	8.25647	8.19921	8.47526	8.03691
RGS11	5.33051	4.97195	5.12446	5.57208
SLC46A1	8.99579	9.37225	9.3163	9.4469
PLXNA2	8.7454	8.49386	8.71551	8.04233
SPAG5	11.112	11.3625	11.1774	11.1644
ANKRD13A	10.5081	10.4406	10.6362	10.3461
TPD52	11.9766	12.2159	12.0144	12.2857
ACACB	5.17826	4.53978	5.21634	3.99357
TRAF4	12.0376	12.2134	11.7978	12.2851
PAG1	5.50071	6.62357	5.48435	6.07768
GPATCH1	8.67217	8.89596	9.05892	8.72405
ICAM3	7.61722	8.04062	7.20184	7.97873
NT5C2	11.63	11.8461	11.6961	11.7418
MCAM	8.59504	8.87404	8.48066	8.4782
GPC4	5.29393	4.33742	5.4598	4.08089
MBNL3	10.1988	9.74561	10.2393	9.72075
CAMSAP3	10.8094	10.7053	10.847	10.6114
RAP1GAP	11.6093	12.2301	11.3975	11.8158
XAB2	10.4515	10.5041	10.3511	10.4899
ARHGEF1	10.3397	10.5808	10.3422	10.5135
STXBP2	10.8215	10.9178	10.8455	10.9485
MAP2K7	9.83761	9.84251	9.7166	9.95838
DGKD	9.96879	9.86655	9.94009	9.74087
CTTNBP2	1.00161	0	0	0
ACTL6B	1.58752	0	0	0
RARB	2.58913	3.33384	2.83314	2.99518
TOP2B	11.7438	11.4656	11.7756	11.6057
TM9SF3	13.0196	12.9501	12.9499	12.9912
NFKB2	11.1053	10.5041	11.0047	11.2239
UBE2T	9.45401	9.3955	9.50621	9.21158
PPP1R12B	9.31794	9.04566	9.44513	8.78109
DNAJC10	12.4487	12.4202	12.4142	12.371
GTF3C1	12.3667	12.0427	12.3768	12.1235
IL4R	11.3237	10.4887	11.3648	11.1242
USP33	10.1274	10.1448	10.3346	10.0593
PAK3	3.00484	2.00717	3.63492	2.35517
CAPN6	2.00323	1.00358	0.94438	0
DCX	0	0	0	1.58241
SNRPA	10.8755	11.0415	10.8065	10.9668
EXOSC5	9.1972	9.49128	9.04651	9.44627
DYNC1I2	11.1917	11.1516	11.1586	11.2469
APBB1IP	3.91319	4.26315	4.7219	3.16483
LRCH4	10.1732	10.3911	10.1435	10.3072
FAM76B	7.95532	8.24863	7.79811	7.67415
SIRT6	8.52548	8.70351	8.2805	8.54848
POLD3	9.1594	9.20781	9.48572	9.12486
ACTN2	0	0	0.94438	0
CAPZB	12.3167	12.4079	12.1978	12.3713
GPR137B	9.13104	8.99792	9.11595	8.83752
NAALAD2	3.59074	2.59423	3.38557	3.31659
JADE1	9.59854	9.92266	9.6019	9.62655
SLC25A43	8.7623	8.81284	8.83916	8.74082
UBE2A	10.8464	10.8914	10.7986	10.9257
FGFR1	11.2613	11.354	11.0808	11.3676
SMC1B	7.97284	8.22906	8.24247	7.89418
FBLN1	13.792	14.1865	13.5388	13.9156
CST7	3.00484	0	2.99361	1.58241
MAP2	10.802	11.4283	10.6218	10.6684
PIAS2	8.68995	8.62326	8.53617	8.28129
AMPH	5.05253	4.87539	5.24564	4.85017
ARAF	10.1661	10.1887	10.2009	10.2538
MCCC1	10.6095	11.215	10.6071	11.0557
LAMP3	5.21785	4.40806	5.4598	5.8974
FAP	3.46501	4.6014	5.0924	3.31659
NEBL	11.8376	11.8075	12.0012	12.0926
ACER3	10.2567	9.88141	10.3779	10.0816
UBE2K	11.1652	11.3048	11.1788	11.3464
PIK3C3	8.4975	8.30111	8.72907	8.18159
N4BP2	8.86602	9.09317	9.05007	8.82185
TIGAR	7.56677	7.95916	8.00431	8.06383
TULP3	8.60631	8.31973	8.65515	8.35723
SYNJ2	10.2075	9.66387	10.2766	9.60109
ADCY2	1.58752	3.33384	2.19278	1.58241
PPP2R5C	11.865	11.9287	11.9451	11.9038
GNB1	13.6567	13.5491	13.464	13.5541
HOXA9	0	2.00717	1.49681	1.99679
EDN1	10.0302	10.6304	10.1646	10.4487
MLLT10	9.60793	9.55178	9.81531	9.72581
ZCWPW1	6.19981	6.65312	6.3146	6.74403
P2RY10	1.00161	1.00358	0	2.3182
VDAC3	10.1661	10.2582	10.1963	9.99932
PCM1	10.1353	10.2727	10.423	10.0923
TNRC6C	8.67364	8.25942	8.82249	8.11452
CBFA2T2	10.4323	10.2942	10.3438	10.1598
BRINP1	3.46501	2.00717	4.32995	2.58081
ITCH	10.8118	10.7423	10.8826	10.9816
PKD2L2	1.00161	2.02158	3.30126	2.5784
TP53INP2	11.029	10.6638	11.0017	10.9058
SDF4	14.0483	14.1405	13.7119	14.0327
MYH7B	3.0458	4.86588	3.98706	2.86526
BPIFB2	10.1901	8.88973	10.4944	9.18243
TP73	8.64353	8.64703	8.73519	8.36777
TOLLIP	11.086	11.1292	11.0265	11.2387
UBE2D4	8.07542	8.31236	8.02127	8.11142
CLUL1	1.00161	2.00717	2.83314	0.998393
RUNX1T1	0	1.00358	0	0
THOC1	8.08448	8.35627	8.49942	8.015
FKBP7	5.00806	4.26315	4.95604	4.63639
OSBPL6	7.36058	7.71405	7.98115	8.20112
SLC1A3	7.26909	6.30793	7.35474	6.43259
XRCC5	12.7371	12.7784	12.7499	12.8293
LXN	1.00161	0	2.19278	1.58241
SP140	3.47026	2.02873	3.3867	2.58321
MKNK1	8.78894	9.19776	9.08514	8.99395
TNS1	9.43726	9.20279	9.54875	8.89856
REXO1	9.99879	10.2229	10.0321	10.1274
SAR1A	11.1214	11.149	11.1665	11.1441
CDC14A	8.0353	7.94125	8.33861	7.77538
RAPGEF3	10.7349	10.7996	10.8261	10.7495
CEACAM1	9.53894	8.15324	9.72312	9.38364
SENP1	8.95693	8.89906	9.14111	8.71049
DUSP13	2.58913	2.81742	4.27196	5.45066
CIC	11.768	11.6203	11.6819	11.5375
LIPE	7.93163	7.48617	8.20666	8.36591
FDFT1	13.0227	13.2809	12.9817	13.4579
PAFAH1B3	10.5266	10.3785	10.3887	10.3205
OPHN1	9.88693	9.72743	9.94712	9.7172
AFM	0	1.00358	0.94438	0
KIF22	11.6725	12.0511	11.6075	11.7741
PGM1	10.7638	10.5244	10.6407	10.6944
DDX1	11.0227	10.9415	11.0876	10.8953
DNM2	12.396	12.2231	12.2345	12.2796
EPB41L2	6.09728	6.19204	6.3408	6.63318
RIMS1	4.09405	5.479	3.86012	4.45226
MOXD1	1.00161	0	0.94438	0
STX7	9.83441	9.69641	9.92895	9.73921
RABL2B	7.64414	7.67934	7.84274	7.58688
KEAP1	11.0629	11.1405	10.7863	11.0205
PTPRH	8.21289	6.17179	8.57196	7.40593
DCT	0	2.00717	1.49681	0
SLC35C2	10.3929	10.7222	10.3263	10.7384
CRYBG3	9.14565	8.60594	9.42859	8.8359
EPHA6	2.58913	2.33025	3.38557	3.45387
SCTR	0	0	2.19278	0
RFX3	5.8423	4.97195	6.26063	6.01269
RIF1	11.1093	10.6665	11.2188	10.7393
RAB21	10.788	11.0401	10.7629	10.9482
SLC4A4	3.46501	3.33384	4.32995	3.45387
SMARCA2	10.6281	10.5593	10.6626	10.4085
SESN1	7.47965	7.58935	8.02708	7.62435
MID2	9.06444	9.09588	9.27999	8.96571
COL5A3	0	1.00358	0	0
SRCAP	11.9341	11.1975	11.9528	11.1483
PUM3	8.46484	8.64559	8.92164	8.67254
CPB2	2.58913	3.33384	2.44119	2.58081
CHRNA3	8.50955	9.25221	8.31749	8.4742
KCNN2	3.81349	3.59781	3.93799	3.5792
CNOT4	8.88741	8.90525	9.1007	8.82814
PSEN1	11.4037	11.2551	11.4577	11.4843
CPOX	9.43726	9.45161	9.42667	9.47058
CLDND1	9.81832	9.3	10.0362	9.59421
MOK	8.39289	9.128	8.58702	9.36214
HSP90AA1	15.7734	15.6392	15.6809	15.7347
RBL1	9.62466	9.89018	9.47124	9.51411
DLGAP4	10.5218	10.5465	10.5338	10.764
IGSF9B	5.53247	4.10211	5.50846	5.07929
NDC80	8.73858	8.94664	9.06772	8.88052
AP4E1	9.52907	9.23756	9.55244	9.31368
RSBN1	8.40585	8.01161	8.50473	8.13157
MAGI3	10.2429	9.75079	10.349	9.52383
CXCL2	6.48618	6.51512	7.08052	8.12135
AFP	1.00161	1.00358	0.94438	0
COL4A4	4.70802	2.81742	4.67864	2.99518
TCF7	6.71124	6.85738	7.06756	6.90774
OSTM1	9.09946	8.89906	9.13778	9.22117
CDH7	1.58752	2.59423	3.78177	2.80284
IMPG2	2.00323	0	2.83314	1.58241
PCNP	11.0491	11.2912	11.0983	11.2609
EXD2	10.18	10.3453	10.1094	10.2184
ARG2	7.13633	6.7493	7.45037	7.31716
MEF2C	3.46501	3.59781	4.2114	2.80284
PTPRC	0	1.00358	2.44119	1.99679
CACNA1S	0	1.00358	0	0
PKP1	3.17504	3.92089	4.7219	5.23949
UBA5	9.93531	10.143	9.97805	10.0925
STK17B	9.05074	8.98921	9.13944	8.84064
CDC14B	7.64326	7.14508	7.96577	7.43098
ZNF510	7.29715	7.44444	7.65258	7.47981
LRP2	4.70802	4.53978	5.12446	4.2411
ZNF506	7.6989	7.80938	8.03028	7.76885
JMJD4	9.76869	9.87627	9.75597	9.8686
DUSP12	8.41869	8.65296	8.85565	8.70366
AACS	12.129	12.2023	11.8745	12.1782
CADPS2	8.82799	9.09317	8.99571	8.78998
PCDHB4	4.17665	3.92089	4.7219	3.90061
PCDHA6	3.17504	2.44436	2.55651	1.58241
PCDHGA2	5.46462	4.61998	5.95764	4.45226
HSPB11	8.1931	8.51423	8.28984	8.27669
PHLPP1	8.84078	8.51826	8.89602	8.37023
ATP8B1	11.3782	10.8646	11.4108	11.0867
IL12RB2	1.58752	1.59064	1.49681	0.998393
SMARCD3	7.67278	7.78937	7.8927	7.17382
WDR70	8.75894	8.85179	9.03579	8.63715
MPP4	0	0	0	2.58081
STRADB	7.6848	7.79603	7.84192	7.60247
BZW1	13.0531	13.1246	12.9819	13.2511
PGR	0	0	1.49681	0
C1QTNF3	4.89979	4.42179	4.439	3.95895
ME2	9.11994	9.03807	9.35017	9.29338
C5orf22	10.1222	9.92113	10.1986	10.0049
CCNT2	9.81508	9.81971	9.85917	9.76727
FAM135A	8.04085	7.47792	8.32661	7.61709
EPB41L3	10.0105	10.3106	10.013	9.76564
COBLL1	9.88009	9.97668	10.1126	9.85757
DLG3	11.0057	10.9935	11.057	10.8743
KCNK2	4.3289	3.01075	4.38556	2.58081
SERTAD4	9.81508	10.2126	9.86699	9.9192
TRAF5	7.51194	7.16514	7.4952	6.98875
MRPL22	10.033	10.013	9.94009	10.0779
GEMIN5	10.0246	9.73347	10.0578	9.99792
OPRK1	1.58752	1.00358	2.65121	0.998393
NFE2L1	13.9948	13.8834	13.8713	14.0025
SEMA5B	1.58752	0	0.94438	0
GSK3B	11.4494	11.4912	11.4761	11.5896
ITGB5	11.9952	12.6092	11.7899	12.6066
ERC1	9.90316	9.7696	10.2281	9.71228
XPO1	12.4772	12.2693	12.4093	12.3195
RNF13	10.0877	10.4155	10.194	10.1796
TRPM3	0	1.01081	2.82117	0
PALB2	9.58148	9.3933	9.79284	9.37078
LYRM2	9.90659	10.0378	10.1398	10.1037
BCKDHB	8.8939	9.20279	8.97334	8.71049
KAT6A	10.2904	9.84735	10.455	10.0269
ULK2	8.49345	8.68925	8.66226	8.74415
GRHL2	11.984	12.0546	11.9869	11.9605
TNPO1	11.9768	11.8713	11.907	11.923
PLOD1	11.9566	11.9028	11.8098	11.8194
P2RX5	2.1475	1.00358	3.51542	4.07665
ITGAE	7.91361	8.24863	7.72494	8.015
DIS3	10.3974	10.2212	10.5888	10.4015
PIBF1	8.58367	8.43527	8.86789	8.62274
TDRD3	8.41443	8.5891	8.74472	8.44583
NUFIP1	7.78071	7.642	8.14595	7.80761
PDS5B	10.0537	9.94541	10.1933	9.73921
OXCT1	10.6226	10.9406	10.5528	10.4406
RRAGB	8.07369	8.4815	8.35941	8.19626
CYLD	12.002	11.8158	11.8874	12.0858
SLC27A5	6.7522	7.43134	7.01535	7.29423
ZNF324	8.39089	8.46126	8.4034	8.40777
ZNF671	3.81349	3.33384	3.77752	3.5792
ZNF416	6.66838	6.9674	7.02818	6.97745
ZNF586	7.13042	7.20564	7.2255	7.01108
ZNF446	8.14909	8.31501	8.22325	8.34811
ZNF264	9.06717	9.09046	8.97897	9.05152
RPS5	13.1566	13.2056	12.9719	13.2741
FAT1	12.4697	12.0574	12.5727	12.3086
YTHDC1	11.0304	11.2355	11.086	11.121
CHMP2B	10.3147	10.3814	10.4423	10.5679
SMAP2	10.7116	10.6793	10.6885	10.5679
PPIE	10.205	10.4414	10.1061	10.3745
ZMPSTE24	12.2798	12.2142	12.2859	12.2605
STARD7	12.3475	12.3239	12.1533	12.2056
NOA1	9.98185	10.106	9.98822	10.1435
REST	11.2153	10.9854	11.0456	11.015
HAL	6.89374	5.01792	7.44421	6.48142
SSH1	10.1891	9.82135	10.033	9.92653
GSTP1	0	0	0	0.998393
APLP2	13.7744	13.7093	13.6862	13.7691
FAM234B	8.06283	8.25348	8.35646	8.12647
SLCO1A2	3.70195	2.33025	3.94404	2.34106
WBP11	11.2673	11.26	11.3185	11.3398
EIF3I	13.1531	13.3244	12.9644	13.3761
NKAIN1	5.25639	6.85738	4.9197	4.94623
COL16A1	7.99014	7.59699	8.00813	8.55608
TXLNA	12.0805	12.0613	11.902	12.0819
APOB	3.00484	2.81742	4.2114	0
NCOA1	10.9207	10.2201	10.9254	10.2526
AGBL5	9.96148	9.9042	10.0095	9.91771
EFR3B	5.56355	5.77552	5.95316	5.12104
KIF3C	6.61056	5.37676	6.6832	6.31177
RAB10	12.0344	11.8371	11.8821	11.9288
HADHA	12.161	12.0341	12.1412	12.022
MAPRE3	8.21289	7.97098	8.22956	8.00392
CAD	10.6529	10.4845	10.5398	10.3852
CD59	13.983	14.1058	13.7109	14.1648
CD82	14.5079	14.2059	14.0581	14.23
BCORL1	9.37484	8.35176	9.53886	8.59718
ATRX	11.2655	10.9086	11.3104	11.0143
AK6	9.10145	9.33637	9.19317	9.13476
MYNN	8.62017	8.95239	8.8103	9.0148
MECOM	7.79391	6.88256	8.21652	6.63318
SCAMP1	10.302	10.2263	10.4455	10.2526
PREP	11.11	11.1345	11.2006	11.147
HACE1	8.57987	8.27272	8.65278	8.07975
SEH1L	9.79877	10.0201	10.0112	10.0391
WDR47	7.14078	7.18554	7.51727	7.20756
WDFY1	10.2063	10.1669	10.2888	10.2538
OVGP1	4.09405	4.18487	3.77752	4.69288
SLC25A24	9.63955	9.14659	9.89039	9.52053
MAP3K4	9.39522	8.96313	9.61444	9.29848
PILRA	1.00161	1.00358	0.94438	2.80284
IGSF9	7.97863	7.67125	8.11101	7.91207
ABCB1	2.32567	1.00358	1.88876	0
ZNF213	9.78394	9.95031	9.69575	9.76727
AKR1B1	6.40142	6.69492	6.62601	7.00375
CPNE3	11.9862	12.3401	11.894	12.2613
RRN3	11.1875	11.4112	11.2781	11.3813
CTTN	13.0687	13.0841	12.9286	13.1913
WNT11	5.05253	4.26315	5.38338	4.74724
MTIF2	9.73506	9.77638	10.1069	9.83903
DDHD2	9.49709	9.60509	9.67682	9.44013
TTC39A	10.7116	10.5285	10.7637	10.5174
EPS15	10.0917	10.2751	10.1126	10.2433
ORC1	8.1831	8.34723	8.21979	8.06383
MGST2	9.33922	9.47887	9.48701	9.36214
CHERP	10.5862	10.6522	10.616	10.6623
ATG16L1	9.78559	9.70176	9.85622	9.74918
USP40	10.1248	10.4144	10.2621	10.2804
POMGNT1	10.8345	10.9511	10.7627	11.1011
RAD54L	9.74852	9.87218	9.74338	9.81464
MAST2	11.3874	11.5097	11.3717	11.365
DNAJA1	11.6685	11.5366	11.7809	11.6881
B4GALT1	11.6504	11.2989	11.7013	11.6457
CHMP5	9.51516	9.74734	9.80616	9.76727
NFX1	9.87543	9.86018	9.94562	9.91182
AQP6	4.17665	3.92089	2.83484	3.16483
DIMT1	9.09679	9.15423	9.29046	9.41321
IPO11	9.87699	9.52185	9.95534	9.69003
FOLH1	5.91642	5.341	6.66287	5.54566
EIF2AK1	12.3489	12.5488	12.3187	12.4849
EPDR1	8.77235	9.18254	8.92942	8.84064
SNX10	7.40424	7.64937	7.65258	7.62435
SEPHS1	11.2589	11.462	11.1844	11.3233
MRPL28	10.9726	11.0674	10.7133	11.1248
HBQ1	0	0	3.38557	1.99679
ITPKC	10.6049	10.3441	10.5912	10.5866
CEACAM6	13.0584	12.5298	13.1348	12.4673
FAT2	5.33051	5.44571	5.50846	4.16322
RBM22	10.2549	10.3544	10.4423	10.3354
TMED2	13.2667	13.3735	13.0559	13.2285
ERO1B	8.78563	8.64189	8.71096	8.22039
ZFAND6	11.5054	11.2318	11.5174	11.4471
HSD17B2	12.0372	11.1044	11.8699	11.251
TXLNG	8.32629	8.17896	8.67635	8.36158
PPEF1	3.46501	4.33742	4.8045	2.80284
LAT2	5.8423	6.43236	6.08459	6.48142
HUWE1	12.769	12.1397	12.7332	12.2368
ZW10	9.3142	9.20781	9.32428	9.17998
ALG9	8.44405	8.79961	8.64244	8.51767
MYBPC2	1.58752	2.33025	2.19278	1.99679
NOX4	0	1.00358	0	0
ACOX3	9.74701	9.86655	9.81935	9.88345
MTMR2	10.2927	10.1035	10.3559	10.3387
PPP1R15A	9.48695	9.56555	9.66781	9.95408
HSD17B14	4.46662	3.92089	4.99143	4.85017
TRIP6	3.70641	3.92089	4.14802	2.99518
ACHE	3.46501	3.59781	4.439	3.90061
FTL	13.2044	13.2373	13.2665	13.282
SRRT	11.6815	11.8737	11.5063	11.755
BAX	9.68802	9.72823	9.7296	9.82967
NLK	9.33244	9.44312	9.41149	9.34031
PIGS	11.2797	11.1808	11.2872	11.2221
ADAMTS2	4.09405	2.59423	4.439	3.69449
TMPRSS11E	8.96572	8.11645	9.33873	9.25656
ATXN7L3	10.6547	10.7397	10.5433	10.8674
PGS1	9.23888	9.21281	9.13444	9.31144
PSMC5	11.9265	12.0087	11.7815	11.9598
UIMC1	9.5526	9.47054	9.57075	9.29338
CETP	0	2.00717	0	1.58241
MMP2	5.59397	4.82459	6.00394	6.67575
MT3	1.58752	1.59064	0	0
LPCAT2	9.97751	9.5339	9.93731	9.84988
GNAO1	10.4272	9.63991	10.2888	9.68658
OGFOD1	11.5288	11.6942	11.5156	11.7057
SH3BP2	9.98474	9.80651	9.96754	9.9797
NOP14	10.63	10.6928	10.7196	10.9388
ADD1	11.802	11.8895	11.7487	11.8605
L2HGDH	10.04	10.118	9.98527	10.0621
TXNDC16	8.76566	8.80954	9.12439	8.56741
NID2	0	1.00358	1.88876	0
GMCL1	9.16195	8.94784	8.9883	8.68299
SF3B2	12.4042	12.5276	12.3186	12.5401
KLHL42	10.6244	10.662	10.6145	10.4095
GNAS	15.1276	15.5717	14.8914	15.2834
DNM1L	12.0887	11.8998	11.9951	11.8678
PTHLH	1.58752	0	2.19278	1.58241
PHACTR3	3.17504	4.47542	4.53997	3.16483
ERGIC2	12.6855	12.8083	12.7471	12.7087
TFAP2C	11.0953	11.0874	11.1323	11.103
AURKA	11.0163	11.182	11.105	11.0246
CASS4	1.00161	1.00358	2.44119	1.58241
PIR	9.54088	9.60225	9.6219	9.57143
AAMDC	6.95371	6.99075	7.01321	6.78349
RFX2	7.47146	7.54264	8.12859	7.50362
METTL2A	9.38728	9.08616	9.40233	9.42161
SULT2B1	8.20797	8.96867	8.4479	8.93107
ALG6	8.92125	8.80293	9.20124	8.9799
CNOT3	10.6062	10.7547	10.6826	10.6996
GP6	1.58752	0	1.88876	0
PTPN4	8.80534	8.69996	9.06596	8.7932
DDX18	10.5935	10.6693	10.6729	10.7326
KHSRP	12.177	12.0862	11.9914	12.1444
GNA11	11.5812	11.3357	11.3918	11.3382
ASAP3	10.1712	10.398	10.0051	9.99514
EDEM2	8.67575	8.69996	8.60683	8.43351
DNMT3B	8.24209	8.61196	8.20995	8.29043
REM1	0	2.00717	1.88876	1.58241
TPX2	11.8713	12.0047	12.0236	11.8746
PDRG1	9.55648	10.0694	9.26035	10.1943
EPB41L1	11.4415	11.2557	11.3934	11.3065
SLC15A1	6.31395	4.97195	6.4043	5.41754
DOCK9	11.4536	10.9795	11.6224	11.3294
ANKRD10	10.0904	9.99861	10.1716	9.85296
TGDS	7.59719	7.68566	7.79811	7.70869
DOCK3	8.08984	7.73499	8.20995	7.68112
C3orf18	2.58913	3.7137	3.93799	4.08089
COQ9	12.5247	12.8276	12.3072	12.5944
TMEM40	10.3215	10.3476	10.3256	10.4303
KIF9	6.58045	7.41881	6.72298	7.38898
ARHGAP28	2.58913	2.59423	3.86012	1.99679
CRLS1	10.3643	10.5274	10.4171	10.5027
PPP1R13B	10.5964	10.6388	10.7033	10.6979
ATRN	11.056	10.8906	11.039	10.7591
SMOX	8.68641	8.71059	8.83916	9.19465
SIGLEC1	0	0	1.49681	0.998393
FKBP1A	12.6518	12.8104	12.5861	12.7342
NSFL1C	11.6135	11.735	11.5795	11.931
SLC4A11	12.3435	12.4488	12.2214	12.3052
ZNF343	8.00872	8.45259	8.31142	8.19138
EBF4	8.00157	7.56618	7.97335	7.01108
CPXM1	0	1.00358	0.94438	1.99679
MAVS	12.446	12.0777	12.4084	12.1022
XRN2	11.809	11.7067	11.9006	11.8272
KIZ	6.75234	7.2834	7.36701	6.9196
DYNLL1	11.8697	12.0571	11.7452	11.9818
TESC	2.58913	1.00358	1.88876	0
SNX5	11.2759	11.4907	11.3661	11.3921
RPL6	13.5795	13.8341	13.4985	13.9143
SIRPG	3.59074	0	5.02592	2.3182
MAPKAPK5	9.76717	9.84309	9.77238	9.98397
P2RX7	3.70641	3.7137	4.14802	3.5792
ESF1	8.81185	9.10935	9.36153	9.34251
RBBP9	9.91834	9.93636	10.0304	9.91034
ANAPC5	10.8251	11.2074	10.855	11.0623
SLC23A2	10.3676	9.91807	10.2636	10.0633
SLC8B1	10.2405	10.0859	10.3654	10.1284
TMEM230	11.0184	11.2775	11.0768	11.0623
DZANK1	6.93002	6.88256	6.80855	6.48142
KDM2B	9.61517	9.74042	9.73148	9.71737
CFAP61	1.58752	1.00358	1.49681	0
LHX5	2.58913	2.81742	3.13716	2.99518
TASP1	8.24209	8.27272	8.35646	8.37453
OAS1	11.054	10.2534	11.1948	10.6482
GCN1	12.7616	12.2382	12.6243	12.4139
RPLP0	14.3143	14.4648	14.0458	14.5702
PXN	12.6895	12.6645	12.5882	12.688
SIRT4	3.17504	4.26315	4.01166	3.69449
RPH3A	2.32567	1.00358	1.49681	0.998393
KIF16B	9.57957	9.27869	9.61135	9.12741
TRMT6	9.99766	10.398	10.1167	10.2479
CHGB	0	0	0.94438	0
PEBP1	12.9464	13.477	12.5359	13.0135
TBX5	4.17665	4.47542	4.76382	4.38526
BRAP	9.26284	9.42167	9.45044	9.42983
ERP29	11.664	11.8395	11.3384	11.794
NOS1	1.00161	2.81742	1.49681	0
FUS	13.3651	13.6301	12.9871	13.4124
IGBP1	9.88937	9.97225	10.0382	10.0405
FXYD5	10.0189	10.2064	10.2138	10.1771
ZNF302	8.41869	8.96275	8.61419	8.76725
GRAMD1A	8.56838	8.43953	8.59944	8.31305
FXYD3	13.8336	13.5118	13.6004	13.6
HEPH	3.00484	4.33742	3.59559	4.08089
CDIP1	9.10212	8.80624	9.02135	8.91933
CMTM1	5.76042	5.33919	5.66137	5.81744
GANAB	14.0062	13.9706	13.7435	13.8672
GMIP	8.67931	8.26313	8.70411	8.81869
RBM41	8.63962	8.10039	8.84537	8.42937
BIRC5	11.1193	11.4625	11.053	11.1186
LAG3	4.46662	3.821	2.83314	3.31659
MLF2	12.7276	12.9907	12.5014	13.0101
OTUB2	9.33119	8.17319	9.62551	9.49492
DDX24	12.2399	12.2108	12.3286	12.3316
ZBTB25	8.20619	8.48691	8.42825	8.20967
NECAP1	9.47674	9.6982	9.35303	9.62836
ARHGAP4	6.79229	6.95558	6.54525	6.38204
ANKRD24	3.59074	2.59423	2.99361	2.80284
DHX32	10.154	9.95249	10.3537	10.3863
RCOR1	11.5708	11.5133	11.624	11.5645
GPATCH2L	10.0592	9.79153	9.98016	10.0021
LTBP4	10.261	10.5953	10.1328	10.4487
BLVRB	12.6604	12.846	12.3446	12.6549
SLC9A1	10.3431	10.3071	10.4417	10.4395
SPTLC1	10.0524	10.0499	10.2672	10.0255
PAPOLA	12.7715	12.6862	12.7709	12.7698
CCNK	11.1238	11.3139	11.2625	11.2483
PCBP4	9.04799	9.25948	9.09205	9.21398
YPEL3	10.9784	11.2989	11.082	11.2363
MRPS33	9.45401	9.57493	9.4968	9.31397
NDUFB2	10.3225	10.4231	9.94925	10.2023
NUDC	11.6716	11.8375	11.5886	11.9747
MAEA	11.4075	11.6147	11.3455	11.5942
ICAM1	9.10737	7.50959	9.17511	9.31751
STRN4	11.9392	12.0137	11.9002	12.0624
IRAK3	9.01169	6.62357	9.00859	7.42268
LYZ	4.22014	3.62885	5.92828	4.09271
MUL1	10.4967	10.5534	10.3276	10.5623
TFAP4	8.1931	8.58525	8.3799	8.55987
PDCD7	9.68802	9.80486	9.75101	9.67268
SPG21	11.2914	11.2477	11.4004	11.4779
FETUB	1.58752	2.81742	2.65121	2.99518
DNAJB11	11.6766	11.8805	11.6486	11.838
P3H2	9.00033	7.664	9.00492	8.30404
THPO	1.00161	0	0.94438	1.58241
CHRD	3.32728	3.92089	3.93799	4.16322
FLT3LG	5.13755	4.07112	5.02592	4.899
RAB11FIP3	10.5307	10.499	10.554	10.4116
GNPTG	10.6046	10.918	10.5975	10.864
ZNF268	8.8344	9.25706	9.12102	9.31592
GOLGA3	12.3659	12.355	12.2388	12.3016
PABPC4	12.3241	12.2499	12.2731	12.462
CERS4	10.2763	10.4689	10.2116	10.478
MCOLN1	8.67575	8.66029	8.82247	8.82185
USP48	10.6993	10.6793	10.7274	10.6719
EFNB1	8.61005	8.48975	8.37408	8.77703
PDPR	10.4852	10.0996	10.4815	9.91426
GLG1	12.7442	12.5645	12.5422	12.5715
KIF4A	10.3227	10.2546	10.4987	10.1245
TNRC6A	11.0553	10.7239	11.0667	10.846
PLEKHG2	9.31306	8.66116	9.44535	9.12741
DLL3	2.32567	2.00717	0	2.58081
NAT14	9.69861	9.51579	9.10063	9.59004
PITPNM2	7.94944	8.11645	8.577	8.04233
EXOC1	9.28173	9.48302	9.49087	9.42777
RBM27	10.8959	10.667	11.0111	10.7068
POU4F3	3.17504	3.01075	2.83314	1.58241
OSBPL8	10.4804	10.3668	10.5773	10.4457
DTX2	10.9525	10.9052	10.98	11.0619
NLRC4	1.58752	2.33025	3.13716	0.998393
PUS7	8.32174	8.54226	8.60929	8.68991
LAMB4	0	1.00358	1.88876	0
NRCAM	4.59236	3.01075	4.63397	4.51629
LAMB1	8.22756	9.00946	8.32658	8.3485
SLC26A4	4.9148	0	5.86408	4.08089
SLC26A3	1.58752	2.59423	2.44119	0
DLD	11.3748	11.4005	11.3966	11.4126
WDR7	9.28866	8.88341	9.49597	9.09909
TXNL1	9.963	10.1912	10.191	10.2148
ABCC6	4.46728	4.42656	4.20457	4.05093
CMTM6	10.7281	10.7804	10.7642	10.8886
ITGA6	11.2233	10.9452	11.1093	11.1457
RAPGEF4	3.17504	2.00717	2.99361	2.3182
SMPX	0	0	2.19278	0
FH	11.6191	11.7446	11.461	11.5988
SEL1L3	10.7281	10.952	10.878	11.0005
TF	1.58752	2.33025	2.29005	2.80284
CDV3	12.3865	12.4246	12.3547	12.4832
MYO15A	1.00161	1.59064	0	0.998393
ALKBH5	11.1979	11.0681	11.0577	11.0963
NLRP1	3.17504	4.87539	3.68959	4.08089
PITPNM3	9.3142	9.11775	9.26035	8.95137
SPAG7	9.06171	9.51376	9.42234	9.66392
ORC6	10.5408	10.9744	10.403	10.7599
ZFHX4	3.81349	2.33025	4.439	2.80284
ZC3HC1	7.78732	7.84179	8.13903	7.81397
ESR1	7.52782	7.642	7.61745	7.5877
RGS17	3.70641	3.33384	4.08154	3.31659
ANGPT2	1.00161	1.59064	2.99361	3.99357
TMEM101	9.32107	9.44949	9.32863	9.3815
CCDC80	10.143	10.0058	10.1708	9.8028
PSME1	12.1652	12.0181	12.0743	12.0815
PPP2R3C	8.26597	8.46067	8.54392	8.42937
HAUS4	10.0746	10.4255	10.1075	10.0557
JPH4	0	0	1.88876	1.58241
MYH7	6.03208	6.54695	6.53404	6.75731
SLC7A8	10.3215	11.1756	10.3961	10.5086
OSGEP	9.71608	9.97373	9.80003	9.8774
SLC22A17	7.85814	7.97098	7.73896	7.4556
RNF31	11.2946	11.3703	11.3321	11.3789
SCFD1	10.5821	10.893	10.7597	10.8483
G2E3	9.67379	9.58884	9.71005	9.68312
HECTD1	12.7896	12.4592	12.7866	12.5882
HNRNPC	13.1932	13.3493	13.0686	13.3872
RPGRIP1	5.62376	5.341	6.11555	5.66331
SUPT16H	12.4583	12.4663	12.4482	12.4793
TOX4	11.207	11.3454	11.2663	11.4602
GEMIN2	7.66339	7.94725	7.73896	7.70185
TGM1	6.62538	7.14446	6.95661	7.07607
TINF2	9.66661	10.0886	9.79078	9.84524
SEMA6A	5.29393	4.11314	4.49042	4.2411
TRPM7	10.824	10.5738	10.9214	10.394
TYRO3	10.113	10.0881	10.1085	10.1023
WDR76	9.36159	9.42383	9.47015	9.05956
CAPN3	4.24102	4.01976	5.18002	3.81353
SNAP23	10.7529	10.5963	10.7833	10.7301
TBX15	4.25478	2.00717	3.77752	0.998393
PHGDH	12.0501	12.7214	11.8275	12.4024
COL9A3	6.11837	7.90475	6.54525	7.47179
EZR	13.6741	13.5702	13.5835	13.6988
MYL6	13.6507	13.8207	13.2077	13.5133
AGO1	11.282	11.0173	11.2123	11.1248
TEKT2	0	0	0	1.58241
CLSPN	9.39016	9.08229	9.5549	9.25423
RFFL	9.97645	10.0059	10.0912	10.1971
UNC13D	8.53337	8.26313	8.55929	8.61549
MFSD11	10.0564	10.2857	10.0421	10.0702
DPYSL2	8.97445	9.16459	8.9138	9.32928
TGFB2	9.26619	9.48331	9.54556	9.91283
GPATCH2	8.68995	8.65296	8.90395	8.64786
NUP50	11.7071	11.5776	11.7616	11.6116
CDC45	9.33017	9.75423	9.44646	9.35997
COMT	11.8802	12.3818	11.7447	12.252
ECHDC1	8.91219	9.34626	9.34733	9.63912
LRRFIP2	9.51317	9.63805	9.69796	9.80917
SEC22C	9.3638	9.74042	9.41012	9.45035
XYLB	7.80046	8.00012	7.97726	7.55769
HDAC6	9.97606	9.78985	9.96119	9.82024
GABRP	11.5203	9.72298	11.7279	10.1014
CDC6	10.5317	10.6748	10.6407	10.6987
UPRT	7.93759	7.97686	8.10391	7.83288
CDC23	10.8933	10.8891	10.8835	10.7459
AAAS	9.72301	10.0373	9.74462	9.81551
CBX5	12.5183	12.509	12.3395	12.3459
FMO2	8.14754	7.75562	8.43121	7.54245
SUCO	11.3715	10.9513	11.2083	10.786
MSH2	10.2621	10.4699	10.3283	10.3332
MAP3K1	10.9237	10.6435	10.8293	10.7467
DHPS	10.4389	10.5254	10.3975	10.6693
HOOK2	10.4814	10.498	10.2577	10.5623
ARCN1	12.0355	11.7385	12.0451	11.899
EPB41L4B	9.05624	9.22276	9.21861	9.22594
TMEM38B	7.74038	7.69993	7.92958	7.66714
PSMD5	9.92287	9.96188	10.0954	9.9797
PTGS1	8.34883	6.9674	8.28362	7.7557
NUP188	10.9267	10.774	11.027	10.8841
CRAT	9.48695	9.42383	9.45836	9.65511
SH2D3C	2.58913	2.33025	3.77752	3.31659
NANS	10.6053	10.498	10.661	10.3288
TBC1D2	7.6196	7.52673	7.68683	7.16837
CWF19L1	9.17717	9.38888	9.25118	9.42362
SEMA4G	7.87687	7.37871	8.3018	7.5877
BTAF1	10.4691	10.1539	10.5604	10.321
IKZF5	8.11635	8.23398	8.11454	8.22516
BLNK	6.09728	6.84463	6.49983	6.70345
TLL2	2.58913	2.00717	2.44119	1.58241
CYP26A1	2.00323	1.59064	3.26702	1.58241
TDRD1	10.1888	10.0611	10.4632	10.1143
SORBS1	5.17826	5.06248	6.3408	5.31337
CRTAC1	3.00484	1.00358	2.83314	1.58241
BAMBI	10.3158	10.6901	10.1069	10.3551
IL11	1.00161	3.01075	0	1.99679
MYO3A	0	0	0	0.998393
WAC	11.9913	11.9887	12.0731	12.0022
CREM	8.29876	8.55017	8.54134	8.5293
NUBP2	11.626	11.7911	11.3576	11.7281
SMIM24	1.00161	0	0.94438	0
HIVEP1	9.94527	9.61932	10.0527	9.87285
KCNK16	0	0	0	0.998393
CRISP3	14.0875	13.4757	13.2683	12.0654
FKBP5	12.7363	12.47	13.0578	12.7308
SRPK1	11.7528	11.2696	11.765	11.5427
BRPF3	11.0374	11.0785	10.9459	10.9043
MRPS18A	10.5404	10.5817	10.4697	10.6488
PGC	3.59074	2.33025	3.93799	3.16483
TMEM14A	9.02015	9.34854	8.90197	8.95425
EFHC1	8.2469	8.8772	8.50738	8.58237
HSP90AB1	15.5373	15.5941	15.3432	15.7429
CDC5L	10.3078	10.3361	10.4093	10.2963
ITPR3	13.0472	12.5823	12.9086	12.7546
ZNF184	8.50555	8.8292	8.65753	8.64429
DSP	13.1485	13.2785	13.0983	13.1643
SIRT1	8.9628	8.98921	9.29343	9.04073
HNRNPH3	11.3526	11.4358	11.4148	11.4749
IFT74	6.59558	7.34817	7.19811	7.12808
JAK2	8.95105	9.00946	8.97897	8.85303
IL12RB1	1.00161	2.36459	1.49681	0
ABL1	10.6474	10.5204	10.7222	10.5066
ACOT7	11.0128	11.0605	11.0089	11.1297
SH3GLB1	10.2751	10.3304	10.5194	10.4126
CDC7	10.1327	9.95591	10.3935	9.81866
SYDE2	9.4139	9.27152	9.51129	8.9714
PCSK5	2.32567	1.59064	2.99361	3.45387
SCD	15.55	16.1768	15.2457	16.2158
TMED1	9.116	9.28024	9.09549	9.20983
ABLIM1	12.4283	12.3248	12.3845	12.1767
ERMP1	12.3242	12.2332	12.1004	12.2928
RAB18	10.9835	11.1152	11.1361	11.1613
NRP1	8.25169	9.25706	8.592	9.2911
PRTFDC1	5.86743	6.06606	5.55545	5.60569
PALMD	9.56036	9.77638	9.85228	9.87285
TSPAN15	10.6179	10.7248	10.5308	10.72
MAST3	7.71813	7.59844	7.9417	7.71645
MZF1	8.62539	8.86756	8.60183	8.77058
OCEL1	8.47717	8.66758	8.60929	8.72067
MYO9B	11.1873	11.0373	11.0936	10.9539
KCNK6	9.40316	9.07132	9.44413	9.33811
CATSPERG	4.00645	3.92089	3.86012	4.31498
PSMD8	12.4612	12.5265	12.4628	12.5238
FBXL19	11.069	10.7587	10.8109	11.0033
HSD3B7	8.92207	8.90188	8.69777	8.5882
SETD1A	10.8416	10.842	10.8021	10.9271
BCL7C	10.0741	10.6552	9.89952	10.3601
MAGEB2	4.76255	4.6014	4.439	4.85017
EFNA2	3.32728	3.92089	2.83314	2.80284
CIRBP	11.4978	12.0581	11.1245	11.8536
CBARP	6.81833	6.65312	7.41503	6.99996
PCDH11Y	3.75128	2.80078	4.1845	1.86883
IGFALS	2.81188	2.59423	2.19278	1.58241
HNRNPM	12.9434	12.9599	12.689	12.9296
NDUFB7	10.2845	10.5963	10.2519	10.4498
TECR	11.842	12.0413	11.7945	12.0634
TIMM13	10.9587	11.2349	10.6751	11.2191
CDC34	10.465	10.603	10.4093	10.7451
MTAP	9.65352	9.64362	9.79491	9.82334
MISP	8.70751	8.20923	9.06596	8.76397
CEP170B	12.2629	12.3102	12.0901	12.2894
POLR2E	11.8199	12.0224	11.5988	11.9317
POLRMT	10.1725	10.2564	10.1512	10.3486
HCN2	7.23081	7.14446	7.34856	7.06544
CDHR5	2.00323	3.18129	1.49681	2.3182
IZUMO4	4.00645	3.33384	3.49462	3.90061
RASSF7	11.0014	10.9714	10.6234	10.8652
GADD45B	9.10742	10.3327	9.06069	9.73252
PALM	8.8312	8.52229	8.84949	8.26282
MADCAM1	3.00484	4.53978	2.65121	3.5792
MKNK2	12.2572	11.9824	11.9852	12.2125
ARVCF	9.93635	10.3396	9.92148	10.1967
TRMT2A	9.81286	10.0087	9.76039	10.0682
RANBP1	11.0666	11.3357	11.1889	11.3389
ZDHHC8	9.41817	9.69462	9.26794	9.62475
KLHL22	9.37068	9.3977	9.18524	9.20193
MED15	10.9048	11.0612	10.901	10.976
SERPIND1	1.58752	2.00717	0	0
SNAP29	10.3043	10.4185	10.4333	10.3184
CRKL	11.108	11.0288	11.0983	11.0362
LZTR1	10.3576	10.4959	10.1732	10.4385
MMP11	2.32567	0	3.13716	1.23068
CECR2	9.02295	8.48563	9.20758	8.76728
SMARCB1	10.6574	11.0935	10.5957	10.9373
P2RX6	1.00161	3.59781	1.49681	2.58081
DERL3	1.58752	0	0	0.998393
BCL2L13	11.1917	11.2262	11.1113	11.2227
DDTL	6.45549	6.53668	6.40567	6.11221
DDT	10.8263	11.1276	10.6306	10.9325
GSTT2	0	2.86823	1.6593	3.29628
OSM	1.58752	1.00358	0.94438	0
CABIN1	11.054	10.7892	11.0274	10.6719
TBC1D10A	10.497	10.5548	10.4557	10.7121
SUSD2	14.1683	14.4458	13.9114	14.0372
SF3A1	11.84	11.9709	11.9249	11.979
GGT5	8.52943	9.38224	8.7358	9.20676
RNF215	9.49836	9.69982	9.44607	9.92354
SEC14L2	8.97445	8.5891	9.28897	10.0132
SEC14L3	1.00161	1.00358	3.38557	3.5792
SPECC1L	11.1053	11.0956	11.1501	11.1049
PPIL2	10.2685	10.3022	10.4093	10.2251
UPB1	2.00323	0	1.88876	0
YPEL1	3.87314	4.20167	4.439	3.3717
SNRPD3	10.7978	11.12	10.7106	10.9317
PES1	12.2877	12.6655	12.2597	12.7159
MAPK1	11.7275	11.6293	11.6663	11.651
GGT1	9.78394	10.1421	9.33656	9.61299
PRODH	10.3427	11.0172	10.0998	10.0821
PPM1F	8.85387	9.02668	8.79683	8.95999
SLC35E4	10.6693	10.6448	10.6337	10.6421
TOP3B	8.78414	8.74861	8.74869	8.82298
CRYBB3	0	1.00358	0	0.998393
MFNG	0	1.59064	3.26702	1.99679
[truncated: 14,005 more rows]

## Sheet: 1000 genes_Z score Matrix
Z-scores of expression from 1,000 genes with the highest variance across SUM225 cells and CPTAC breast patient tumors
Gene Symbol	Average_NRASOE	Average_Control	X01BR001	X01BR008	X01BR009	X01BR010	X01BR015	X01BR017	X01BR018	X01BR020	X01BR023	X01BR025	X01BR026	X01BR027	X01BR030	X01BR031	X01BR032	X01BR033	X01BR040	X01BR042	X01BR043	X03BR002	X03BR004	X03BR005	X03BR006	X03BR010	X03BR013	X05BR001	X05BR003	X05BR004	X05BR005	X05BR009	X05BR016	X05BR026	X05BR029	X05BR038	X05BR042	X05BR043	X05BR044	X05BR045	X06BR003	X06BR005	X06BR006	X06BR014	X09BR001	X09BR004	X09BR005	X09BR007	X11BR003
AADAT	-0.188457	0.668354	0.271188	0.865018	-0.0113341	3.17976	-0.0955987	0.698087	1.5388	1.02629	-0.48151	-1.46503	0.904034	0.406193	-0.299212	1.00068	-0.92719	-0.397632	-0.100269	0.252017	0.70204	-0.785462	-0.729533	-0.752561	0.232459	0.296526	-0.00424285	0.852119	0.224432	-0.748602	-0.0180854	-0.201595	-0.436704	-0.428899	0.794282	-0.682101	0.354902	1.07991	4.30911	0.0229603	-1.00907	-0.0346955	0.228148	-1.15229	0.0767766	1.35632	-0.428636	-0.404572	0.858947
ABAT	0.767963	-0.453732	-1.52222	-1.50011	-1.18014	-1.21979	0.299822	-1.23249	-1.0508	-1.3408	-0.00886601	1.06298	-0.749967	-1.90144	0.624904	-0.610768	0.652261	0.380628	-2.07757	-2.49154	-1.63153	0.804346	1.49119	0.658118	-0.834278	1.25882	0.564581	-0.919693	0.165757	0.714707	0.719614	0.625335	0.46687	0.392773	-1.73712	1.16384	-1.33989	-1.26653	-0.250401	-1.2888	0.396315	1.32139	-0.635896	3.22313	-0.0856092	-0.318143	0.210703	0.725182	-0.947659
ABCC2	1.08724	-0.476995	0.223865	0.230278	0.211494	1.86133	-0.38276	-0.986186	-0.490966	-1.01666	0.0530665	-1.14343	0.385229	0.475474	0.138859	-0.227057	-1.07661	-0.489357	-0.852467	-1.3472	-0.498784	0.520473	0.342206	-0.196735	0.828591	-0.880133	-0.263662	-0.376328	-0.0607626	-0.0795058	-0.244495	-0.141683	0.428486	-0.105817	-0.0199571	-0.479507	-0.59952	-0.26178	3.86553	-0.338494	-0.469031	-0.329957	2.09656	-0.132887	-0.395747	0.120886	0.314897	0.00442539	-0.00779972
ABCC4	0.871772	-0.45955	0.730667	1.05092	0.223335	1.18997	-0.790146	1.59197	1.17896	0.0490251	-2.43517	-1.20817	0.883219	1.84797	0.402133	-0.141726	-2.46582	0.00187337	0.858275	0.914185	0.348049	-0.297504	-0.42904	-0.320147	0.469137	-1.57534	-0.353645	1.04461	-0.188596	-0.601149	-0.679933	0.247337	-0.833678	-0.0553297	1.56216	-0.559712	1.90135	-0.663847	0.216424	0.131405	2.21521	-0.687237	0.960055	-0.792992	-3.16736	0.220138	0.135165	-0.31196	1.30908
ABCC6	-0.433679	0.54789	-0.461378	-1.48804	-0.973	0.634267	0.946494	0.705267	-0.76611	-0.726177	0.0622401	1.34273	0.692461	-0.732567	-1.09937	-0.547787	-0.233069	-0.958866	-0.981934	-0.974855	-2.25867	1.19791	0.679449	1.75863	-0.661478	0.785719	0.478596	0.321947	-0.423268	0.425038	-1.55226	-0.263766	-2.50963	0.885191	-1.05212	-2.03314	-0.775691	-0.852074	2.13725	-0.922242	0.795631	1.47047	1.20784	-0.507375	0.0614794	2.21335	0.180987	0.198002	-1.65922
ABI3BP	-0.680468	0.525488	-1.0249	-0.249748	-0.330784	-0.489344	0.36443	0.0826262	0.0578452	-0.541324	-1.20258	-1.38027	0.798397	-1.82046	-0.438824	-1.94245	-1.62303	-0.232824	-1.9741	-1.88211	-0.825712	0.191813	-0.397342	1.75693	-1.92171	-0.313454	1.14922	1.21305	1.77525	1.25832	-1.06028	2.32593	-0.403341	1.2176	-2.27002	0.521646	-1.01483	0.0196329	-0.320035	-1.23656	0.721388	0.527386	1.84809	-0.168493	-1.64935	-1.30699	-0.992966	0.337587	1.33392
ABLIM3	0.821075	-0.435257	-0.934652	-1.26763	-0.890919	0.867697	0.431661	-1.63874	-0.721098	-1.14393	0.644662	0.806791	0.0428585	-1.64704	0.758036	-1.21374	1.74177	0.22691	-0.878928	-1.0703	-0.287599	0.692648	0.723401	1.21723	-2.15675	-0.329009	-0.440129	-0.280108	0.733245	0.238856	-0.883903	0.739053	0.0110379	0.116536	-2.20154	0.683477	-1.64028	-1.03062	2.28047	-1.63249	-0.611251	1.39329	0.560411	0.986835	0.0522459	-1.64394	0.686586	0.0577789	-1.53127
ACADSB	0.650286	-0.530634	-1.12763	-1.65367	-0.0364938	-1.04439	0.275386	-1.39739	-1.17931	-0.752489	1.45965	0.577928	-0.834609	-1.99554	0.583579	-1.71776	1.19562	0.484811	-1.50608	-1.91441	-1.43487	-0.107072	0.480565	0.077027	-2.14897	1.90802	0.321178	-1.45193	0.823292	0.754427	0.0553711	0.499951	0.948215	0.100402	-1.62589	1.3796	-1.30143	-1.36321	-0.975628	-1.01369	1.13441	0.220627	-0.53104	0.84725	-0.255615	-0.52957	-0.390125	0.136104	-0.755877
ACAP1	-0.617704	0.890302	-0.523005	2.76897	0.531881	-0.504204	-0.177341	0.567405	0.926218	0.716783	-2.42919	-1.5232	1.26537	-0.527624	1.4524	-0.254798	-0.92113	0.3885	1.338	0.445235	1.25417	-1.17331	-1.1925	-0.153684	0.350034	-1.04439	0.624108	1.39437	-0.666505	0.132044	-1.61772	0.219832	-1.28641	0.529022	0.0390603	-0.343995	0.703254	0.826756	0.370316	0.907983	0.380195	0.00155416	0.352609	-1.30651	-0.723904	-0.38401	-1.50466	0.436985	1.4853
ACBD7	0.294791	0.193794	0.0528707	-0.450369	0.264544	-1.17551	-0.246817	-0.781344	0.0521475	1.1353	-0.389758	-0.111964	-0.597258	0.487913	-0.6916	2.32843	0.42	0.0181045	0.212436	0.577695	1.12643	-1.12453	-1.62562	-0.984013	1.62958	-0.37748	0.776024	-0.117614	0.541093	0.26196	-0.831219	-0.55969	-0.65406	0.281289	0.972689	-0.599552	1.32683	1.73278	-1.18939	0.786331	-0.507926	0.196432	-1.19256	-0.675273	-0.353329	5.71753	-0.205675	0.131484	0.121329
ACKR2	0.935341	-0.401609	1.92631	-1.39319	-1.0186	1.46022	-0.387912	1.23265	-0.937354	-1.43104	-1.03708	-0.205491	-0.863375	-1.98178	-1.25054	2.41515	0.562277	-0.561957	1.52572	-0.904743	-2.06314	-0.386928	0.210801	1.46099	-0.805166	-0.33323	-0.54478	0.0494501	0.339189	-0.373775	-1.03692	0.548363	0.260906	-0.242087	-3.54032	-0.223038	-1.04429	-0.742412	1.23696	-1.3736	0.950869	-0.38152	0.733017	1.24211	-1.31251	-0.134288	-0.295839	-0.149523	0.418119
ACOX2	0.761177	-0.542879	-0.106415	-1.33893	-0.213278	1.76617	-0.00927763	0.132157	-0.948365	-1.11113	0.369802	-1.95295	-0.0446582	-2.356	-0.0637514	-0.950867	1.42999	0.95331	-1.75783	-1.45394	-1.39368	0.439482	0.0887817	0.888161	-0.330906	0.298448	0.454992	0.306159	-0.477708	0.335861	-0.953831	0.204029	0.0511542	1.40676	-2.54662	0.539991	-0.86514	-1.18205	-0.0594499	-2.34846	1.43818	-0.744268	0.476781	1.24068	-1.2696	0.190073	0.0310685	1.16425	-1.0683
ACSL6	0.988085	-0.549778	1.21006	1.62455	0.68824	-1.68652	-1.10985	-0.376406	4.14309	-0.771824	0.586354	0.954178	0.709494	4.21585	0.39608	-0.779397	-0.339258	-0.414189	-1.18134	3.07226	-0.164471	0.487896	-0.396389	-0.652279	-0.753474	0.000178965	-0.386551	-0.0716069	0.00710952	-0.37851	-0.388013	-0.20973	0.28314	0.218939	3.91626	-1.18397	1.22842	0.601472	-0.995338	1.04076	0.240385	0.344457	0.0969341	-0.216223	0.787154	0.498684	-0.988927	0.424143	0.465976
ACSS3	-0.279077	0.558424	-1.70588	-0.997993	-1.31636	1.96339	-0.719981	0.247228	0.0933424	-1.73724	-2.0448	1.05951	-0.678987	-2.42092	0.510516	-1.48247	-0.0482904	0.366298	-1.13843	-1.09831	-1.91351	0.723835	1.24133	1.22163	-1.65658	0.839718	0.146672	-0.117298	0.766946	0.460073	0.209318	0.18612	1.18953	0.688413	-3.19215	0.187133	-0.887892	-0.216296	1.85849	-1.98257	-0.839337	0.976321	1.37179	0.015944	-0.154806	-0.578257	-1.37872	0.394696	-0.426814
ACVR1C	0.750307	-0.633404	0.144075	-3.90272	-0.705999	-0.301887	-0.751679	0.423925	0.601454	-0.0820857	-0.638893	-0.930357	-0.652877	-1.12359	-0.611493	-1.17239	-0.669623	0.258763	-0.427457	-2.27398	0.549353	-0.544628	1.15905	3.77089	-1.69381	-0.170853	0.653025	0.620737	1.30534	0.0940016	-1.09677	0.21514	-0.664304	1.59298	0.0706473	-0.582075	-0.673562	-0.0798065	0.500052	-0.168995	0.664017	-0.677573	3.6445	-0.419531	-1.63371	-1.22864	-0.145177	0.478829	0.294363
ADAM12	0.824905	-0.791955	-0.778952	-1.41582	0.628529	1.23777	0.873281	0.331744	-0.12904	0.235429	-2.89795	-0.740346	1.12235	-1.25983	-1.53804	0.213721	-1.62266	0.7469	-1.06611	-1.28977	-0.771091	0.899516	0.670331	0.249638	-0.709116	-1.37559	0.509743	0.970966	0.964449	0.565893	1.15024	1.34304	-0.482124	0.998411	-0.232863	1.28128	-0.257073	0.687808	-0.446493	-1.00667	0.318688	0.655433	0.762358	0.233203	-0.739358	-2.17738	1.27481	0.707664	-0.590245
ADAM32	0.787428	-0.449124	1.92611	0.432183	-0.797606	-0.423115	-0.577764	-2.50841	1.3817	0.195718	0.186899	3.81879	0.0434934	1.71865	-0.432451	0.588776	-0.318944	-0.290088	0.0196397	1.27217	0.656845	-1.26082	0.622777	-0.15968	-0.0379506	-1.56119	1.36481	-0.548739	0.15738	0.345583	0.533121	0.12343	0.890908	0.53714	0.804483	-0.313064	0.693902	0.0151794	-1.01317	0.58151	0.358429	0.298768	0.269865	-0.584768	-3.98001	-0.460256	-0.544975	1.17764	1.3201
ADAM33	-0.517221	0.598789	-0.626789	-0.612544	0.18844	0.59705	0.590698	-0.40528	-0.215157	-0.718046	-0.0948724	-0.604343	1.7395	-1.93145	-0.400878	-0.837025	-4.22192	0.689794	-0.511289	-0.760711	-0.267228	0.750135	0.107947	1.42558	-0.908409	-0.45592	0.313342	-0.180392	1.1841	1.95538	0.720183	1.80814	-1.16761	0.67804	-1.48414	0.383063	0.117221	-0.114145	-0.450664	-0.641776	-0.698619	0.230424	2.04524	0.163185	0.314765	2.05156	-0.0955584	0.162363	-1.16006
ADAMTS17	-0.396013	0.757382	-1.97459	-1.12777	1.52204	0.556051	0.136036	-1.35607	-0.920315	-0.000697358	-0.501432	-1.53161	1.99186	-2.00409	0.605313	-1.17079	-1.12267	-0.357169	0.0710455	-0.656474	0.0637355	-0.207881	1.06084	0.947079	0.786982	-0.965065	-0.0205923	1.03927	1.28878	-0.262291	0.335792	0.922827	-0.948705	-0.0621074	-0.189368	1.38614	0.708757	0.88685	1.90354	0.357137	-0.306807	0.362007	1.18247	0.650873	-1.74339	-0.800782	-0.107354	-0.275887	-1.02174
ADAMTS3	0.454257	0.0167295	1.91773	-1.06448	-0.976341	-0.322455	-0.149989	0.568859	0.322103	-1.05976	-2.06256	-0.775228	1.1955	-1.13852	-0.674103	4.16852	-0.405463	0.401194	0.0659083	0.531532	1.72946	0.349638	-0.108693	0.571255	-1.04558	-0.376879	-0.0968598	0.725455	0.47698	-0.291804	-1.0606	1.28033	-0.612923	0.508819	-0.439614	-0.771543	0.620769	0.615726	0.0130052	-0.840236	0.00611232	-0.072	1.11018	-0.0634005	-2.74132	1.32883	-0.514557	-0.54004	-0.0413469
ADCY5	0.26551	0.00181824	-0.576393	-0.918157	-0.591793	-0.789185	-0.642826	-0.463957	0.917001	-1.04092	1.93261	-1.1705	-0.129903	-1.30703	1.88046	-1.45649	-1.12958	-0.05391	-1.94472	-1.80022	-0.982378	-0.140224	0.344585	1.79434	-0.782881	-0.851069	1.09597	1.5005	0.265197	-0.274869	-1.04177	0.974611	-0.979397	1.36756	-0.91974	-0.534361	-0.904069	-1.19451	-1.16317	-0.674532	1.59291	0.359188	1.07325	-0.298825	-0.732767	0.996083	-0.720291	0.604237	-1.46259
ADD2	0.0613806	-0.534732	1.32634	0.289805	0.654112	-1.24792	-0.308598	-0.5354	0.961463	1.44024	-0.301015	-0.865954	1.16348	4.24618	-0.55278	0.574615	-1.1998	-0.238809	0.280363	3.00233	2.17004	0.885336	0.179941	0.791467	-0.201114	-0.810924	-0.450541	0.323085	0.591232	0.0642204	-1.5722	1.06014	-0.290376	0.463061	2.37349	-0.827287	1.37665	2.19449	-0.697969	0.00638438	-0.0799275	-0.871976	0.716211	-0.870288	-1.09877	-0.58305	-0.912493	-0.345607	1.28582
ADGRB2	-0.480939	0.892513	-0.222087	-1.38649	-0.55202	-0.881538	0.521669	-1.09296	-0.377885	0.0169329	-0.422534	0.440129	-0.281623	-0.657286	0.344569	-0.0254126	1.73843	-0.555206	-1.41987	-0.476181	-0.436388	1.40373	0.337218	-0.744216	-0.771153	-0.442762	0.0378415	0.149168	0.449149	0.763221	-0.0081307	0.178852	-0.0357317	-0.468465	-0.116873	1.3257	-0.394105	0.0604961	-0.980512	-0.122581	-1.11877	1.1047	-0.756678	1.27242	-2.82671	0.655731	0.756944	0.129418	-1.69504
ADGRD1	0.246149	-0.147426	-0.595371	-1.11279	-1.16814	-1.13886	-0.445582	0.148622	0.0372976	0.58922	-1.96848	-0.268116	0.683233	-1.20499	-0.424536	-0.447186	0.637775	-0.137071	-1.81635	1.64029	-0.533134	0.283926	-0.4487	1.42613	-1.30432	-0.725065	0.625492	0.601105	1.61597	1.1507	-0.648417	1.86697	-0.804317	1.10086	1.21982	-0.0431554	-1.17202	-0.0504379	-0.702961	-0.131573	-0.170113	-0.224308	1.17467	-0.184873	-0.984575	4.94758	-0.81695	-0.189749	0.326168
ADGRG2	1.00627	-0.366352	0.808685	-1.22945	1.47978	0.468586	-0.130029	1.43467	1.69439	-1.29988	-1.23593	-1.00034	3.60118	0.00434118	-0.83461	1.16331	-0.846255	-0.607682	-0.996289	-1.19398	1.38953	-0.20113	0.201297	0.171007	-1.4389	-0.616024	-0.179323	0.400265	0.554082	-0.788557	0.325381	-0.0880332	-0.841621	0.0171753	0.871595	-1.5598	1.33486	0.817719	1.49381	-0.123019	-0.247388	-0.409078	0.954352	-0.383982	-3.48295	0.345427	-0.217391	-0.404349	-0.981327
ADGRG6	0.771381	-0.452368	0.850938	-0.604012	-0.298215	-0.420048	0.0743503	0.222513	1.01667	1.49633	-2.16081	0.601624	0.191608	0.33315	0.054548	1.23176	-2.02188	0.704938	0.838309	0.595407	1.80323	-0.805907	0.292902	-0.159762	0.625286	-0.911794	0.114102	1.16505	-0.300411	-0.595325	-1.50521	0.0111638	-1.13576	-0.155431	1.98813	-1.29415	1.78384	0.0426062	0.701694	-0.407533	-1.25716	0.299722	0.689418	-1.45812	-1.07225	-1.64711	-0.592031	-0.21591	1.4203
ADIRF	-0.615159	0.853713	-1.00855	-0.91038	-0.325757	-0.445175	0.784971	-0.6266	-1.19106	-1.32364	1.45388	1.41634	-0.56158	-2.32501	0.271282	-1.4094	1.43828	1.32677	-0.739954	0.327846	-0.414173	0.543514	0.286995	1.17465	-1.06138	1.35999	1.06589	-0.670415	0.40893	-0.250969	0.125795	0.305291	1.3308	0.543713	-2.70306	0.122998	-1.67854	-1.57581	-0.598268	-1.07807	-0.975455	1.44852	0.996622	0.350356	0.659912	-2.34504	1.04378	-0.339238	-2.30022
ADM	0.263797	0.192412	-0.274604	-0.956556	1.17949	-0.045202	-0.0130832	0.99688	0.419683	0.322787	-1.88284	-1.11702	0.145023	0.355839	-1.058	0.734205	1.48357	0.410089	0.427792	-0.0904107	1.80356	-1.70227	0.112529	0.776138	1.04606	-2.19307	0.0806058	0.987588	0.247733	-0.878521	1.20234	-0.314984	-0.61451	0.262928	-0.241506	-0.451666	0.998529	1.22708	0.444715	0.25658	-1.5523	-0.18731	0.495053	-1.38994	-1.19807	0.207204	0.0797276	0.463241	0.459612
ADORA1	0.945824	-0.440615	0.979273	-0.600949	-0.578344	1.36586	-1.13077	-0.683166	0.596312	-0.764842	0.864212	-0.0851319	0.933759	0.526	0.435656	0.942117	-0.0194632	0.765555	-0.443089	-0.326801	-1.58525	-0.663315	0.46272	-0.469431	1.13691	1.66408	-0.471271	-0.175574	-0.901649	0.0419269	-1.57389	-0.509319	0.782254	0.718677	-0.536164	-0.849987	0.0602109	0.531051	-0.934521	0.439259	-1.0327	0.860687	0.0683623	0.183943	3.05085	0.239653	1.28822	-0.365883	0.0738918
ADORA2B	0.91831	-0.319833	1.92043	-1.14429	1.80317	-0.466989	-1.38725	0.640259	1.75813	-0.447973	-0.844958	0.129608	1.16791	1.66653	-1.53356	3.45436	0.447514	0.818185	0.550192	2.44791	2.23359	-0.958812	-1.16979	-0.750826	0.634575	0.266758	0.390487	0.689016	0.38918	-0.733438	-0.448979	-0.0992254	-0.221647	1.21914	-0.741433	-1.3664	0.385763	-0.359633	-1.6111	-0.887786	0.373082	-0.594981	-0.677438	-0.050943	-0.0421989	-0.0700161	-1.33105	-0.819778	1.06613
ADRA2A	0.763699	-0.520346	-1.15078	-1.08706	-0.84806	-0.348116	-0.293512	-1.27038	0.262456	-1.54917	-0.44013	-0.683682	0.0468881	-2.2183	0.868195	-1.22789	0.0173538	-0.367496	-1.25336	-2.38811	-0.89541	0.657666	1.14865	1.08173	-1.02385	-1.35826	0.24881	0.0818128	-0.149314	-0.591418	0.601086	1.13761	0.553689	0.664423	-2.09375	0.259562	0.132527	-1.06838	0.43574	-1.25434	0.272219	1.46402	1.52636	2.19058	-2.2226	-0.782819	-0.519576	-0.0441697	-0.569989
AFF3	-0.576582	0.298902	-1.03672	-1.04923	-0.00171887	0.00849	-0.0672874	-1.81432	-0.648213	-2.08622	1.21267	0.27995	-0.589667	-1.87362	1.1513	-1.82122	0.192929	0.0702052	-1.80775	-1.32421	-1.73293	1.05877	0.679398	0.354948	-0.566538	0.908188	0.690543	-1.21299	1.14711	0.483596	1.06395	0.340538	0.82622	1.0156	-0.764006	0.353647	-0.283486	-1.09111	0.905309	-1.71454	0.297857	0.858564	-0.497696	1.08254	0.632326	-0.952099	1.16327	0.0671847	-1.36507
AHNAK2	0.75355	-0.489487	2.16127	-1.25597	2.95895	-0.349425	0.809996	1.04844	0.329007	-0.447705	0.609485	-0.67071	1.45203	-0.034994	-0.850889	0.14741	0.507371	-0.688831	-0.475392	0.443461	2.68387	-0.260034	0.193924	0.489578	0.0818033	-1.21302	-0.680996	-0.69006	-0.175886	0.474423	0.335456	0.730873	-0.938397	0.192968	-1.44955	0.195666	-1.59221	0.773663	-1.30528	-0.70474	-0.510649	0.986058	0.292781	-0.25678	-1.33001	0.174288	3.58574	-0.0701888	-1.09417
AJAP1	1.08567	-0.425607	-1.02757	-1.8085	-0.113526	-0.792874	0.0948488	0.609884	-0.517853	-0.72503	1.61547	-0.572869	0.0610693	-0.981966	0.271168	-0.158815	-0.738852	0.817976	-0.391577	-1.6368	2.21649	-0.182225	-0.354931	0.278834	-0.997102	-0.906623	0.10826	0.121784	1.48179	0.696314	-0.249167	0.084715	0.28253	0.266465	-0.581507	-0.0993678	0.25058	-0.550861	-0.387234	-0.286568	0.0104132	-0.431137	0.309829	-0.87893	-0.851865	-2.73897	-0.300441	-0.345235	0.0920634
AK7	0.930462	-0.333318	-0.548751	-0.739049	-0.825579	-0.666973	-0.680706	-1.40365	-0.798331	-2.08784	1.50276	0.962206	-1.42433	-1.42094	-0.743811	-1.18754	2.82189	-0.724821	-0.427627	-1.13067	0.84918	1.16152	1.08833	-0.118097	-1.94646	0.118213	1.6239	0.55243	-0.569191	-0.103424	-0.775609	0.681443	0.359605	0.96522	-0.951086	0.135341	-0.356673	-3.4056	-0.49353	-0.815268	-1.14814	-0.0937593	-0.135182	0.502145	-0.542697	2.40897	1.31728	0.874189	-0.895204
AKR1C1	1.11711	-0.575948	2.34226	-0.609921	1.80638	0.463579	0.0601271	0.0950012	-0.0340088	-0.24467	-1.11381	-0.514784	0.370774	-1.64163	-1.24536	0.236573	-1.31582	-0.170005	1.63414	-0.264996	-0.468538	-0.964331	0.369618	2.22122	-0.0412827	0.101038	0.354219	0.167935	1.1621	-0.156391	-0.686304	0.448216	-1.45633	1.25304	-1.61653	-0.612385	-0.144615	-0.0585121	-0.194514	0.396667	1.04182	-0.131913	1.28853	-0.637793	-0.310136	-1.19748	-0.946437	0.666233	-0.978645
AKR1E2	0.882581	-0.33202	1.60321	-0.204077	0.651933	-0.0358821	-0.465182	1.40622	0.591411	0.944474	-2.0138	0.254432	0.861979	-0.705165	-1.03816	1.00123	-0.349885	-0.114028	1.21701	0.936439	1.27556	-1.46559	-0.168365	0.396136	1.11988	0.997018	-1.26614	0.904742	0.563597	-0.477111	0.0640683	0.500068	-1.38536	-0.0450412	0.232666	-0.762686	1.12386	1.77041	1.11855	1.60017	1.89181	-0.931947	0.303783	0.487457	-0.533928	-1.45299	-0.823486	-0.610815	-0.104504
ALDH1A2	0.0073266	0.0146212	-1.13581	-0.599458	-0.92655	-0.546615	0.914031	0.0595957	-0.117034	-0.792034	-0.640719	-0.403316	1.00913	-1.58339	-0.67831	-0.145386	-0.625121	0.619944	-0.175908	-1.70245	-0.577434	-0.252369	0.0365144	1.76	-0.609562	-0.669282	0.184103	-0.0701541	1.68943	1.41019	-0.12145	1.68957	-0.950392	0.480478	-2.85314	0.353776	-0.464273	0.620186	-0.0463189	-0.992496	-0.0017384	0.156228	1.38885	0.261358	-0.140044	-2.83174	-0.0807549	0.980427	-0.560842
ALDH3B2	0.669568	-0.387965	-1.12991	-1.41981	-5.12062	0.898159	0.803144	-0.0418871	-0.488348	0.000588608	-0.0413667	0.233165	-0.519123	-1.33417	0.0985152	-0.293902	-5.16353	0.208053	0.695837	-0.25927	-0.866785	-0.228751	0.557382	-0.141328	-0.509293	0.563377	0.536272	-0.0169193	0.688578	-1.47238	-0.0245436	0.679309	1.02114	-0.0362684	-0.236631	0.849512	0.289801	-0.0563848	2.07062	-0.119333	-1.15249	-0.207778	0.499035	0.170778	0.163664	-0.949938	-0.19112	-0.00509494	0.124091
ALOX15B	1.11359	-0.48926	-0.952314	-0.343932	0.46707	2.81057	-0.198962	-0.14315	-0.556506	-0.630282	-0.76101	-0.0675859	0.17563	-1.03913	-0.604806	-0.438629	-0.0341848	0.104517	-0.34177	-0.450259	0.232984	-0.601559	-0.0406287	0.821063	-0.446396	1.6761	-0.702698	-0.280389	-0.173457	0.369056	1.43367	-0.485734	1.26923	0.0201414	-0.359497	-0.779807	-0.294648	-0.195976	4.27404	-0.508331	0.518336	-0.0905028	1.59628	-0.885024	-0.846959	0.122694	-0.541319	-0.275596	-0.808305
AMPH	0.42076	-0.0381929	-1.55373	-0.072654	-0.8153	0.0266842	0.11412	-0.735303	0.0856123	-1.54465	0.916923	-1.03573	0.504881	-1.59448	-1.10578	-0.603382	2.28435	0.734312	-1.10438	-0.385168	-0.893884	0.256713	-0.09976	-0.138923	-1.46197	-0.889658	0.227332	1.0729	0.177031	1.88283	0.195476	0.851098	-0.765643	-0.0336852	-1.24726	2.80381	0.865551	-0.500745	-0.823032	-0.647496	-0.371805	0.298203	0.312615	1.95129	-0.98378	0.160162	-0.0150872	1.61769	-1.04755
AMZ1	0.112273	-0.561079	0.421421	-1.01197	0.52702	-0.814671	-0.116886	0.190042	-0.536346	-0.10983	1.63069	1.28678	0.211527	-0.579673	1.5193	0.214598	0.973582	1.82801	-1.6855	-0.891831	-0.457648	1.66143	0.353497	-1.0993	0.63774	1.48268	-0.0792659	-0.253387	1.0656	0.656118	0.755498	-0.899922	-1.72127	-0.404453	-1.26214	0.867835	-0.258474	-1.10823	-1.18458	-1.55716	-2.37535	0.842957	-1.50302	0.839031	0.657848	-0.094536	0.31839	2.1784	-0.435199
ANGPTL4	0.855693	-0.470834	0.881849	-1.84677	2.03432	0.381229	1.48929	1.03548	-0.175224	0.939144	-2.13517	-1.30571	0.753594	-0.293407	-0.937823	-0.714512	-0.13876	0.488655	-0.0489037	-0.921521	3.62805	-1.23834	0.32833	1.70521	1.72002	-0.597228	0.455065	1.17833	0.751878	-0.384512	0.519293	-0.280655	-1.36036	1.27868	-0.811351	-0.993801	-0.342913	1.41062	-0.569055	0.663667	-1.40946	-0.36947	0.314458	-0.890895	0.510985	0.337678	-0.596829	0.391621	-0.24303
ANKRD35	0.820747	-0.616372	0.355913	0.487519	0.16451	-0.697927	-0.178208	-0.928195	-0.161055	-1.6488	-2.33354	-0.934039	1.50642	-1.62186	-0.336704	2.79677	-0.432202	-0.307226	1.03434	-0.18735	-1.00778	-0.363746	-0.402639	0.464819	3.07952	-1.49871	0.208825	-0.279893	0.104789	-0.225021	0.627849	0.94626	-0.772876	0.54629	-1.59993	-0.656148	0.499038	0.251359	-0.440627	2.1323	-0.366531	-0.556811	1.23337	0.179723	-0.235519	-0.469183	-0.56806	0.634717	1.95086
ANO1	0.671024	-0.465857	-1.19487	-2.80665	0.106498	0.0612526	1.07745	0.976078	-0.0740887	-1.16486	1.12831	0.956018	0.0432074	-0.732772	0.750482	1.50501	-2.13333	0.202919	-2.12369	-1.01495	-0.323922	0.480909	0.703288	0.45544	-1.68908	1.87446	0.669064	-1.00333	0.218705	0.441257	-0.328807	1.06224	-1.12082	2.4669	-2.6722	0.682304	-1.05249	-0.580459	-0.867097	-0.374702	1.51262	0.65516	0.106388	0.388824	1.8822	0.308796	-0.359734	0.175646	-1.83385
ANO7	0.457771	0.101009	1.36909	-1.28268	-0.62726	0.1201	-0.672854	1.95982	-0.711132	-0.209068	-3.20577	-1.29862	1.40044	0.512161	-0.526297	0.86175	0.106267	-0.445879	0.201757	1.02034	-0.324141	-0.766824	-0.651765	-0.338123	1.80321	0.182389	-0.0830654	-0.449672	2.24463	0.360699	-1.23206	-0.329645	-1.24156	-0.340345	-0.850461	-3.14363	0.111054	-0.0851023	0.043711	-0.135149	0.371989	-0.712757	-0.517824	-0.152984	0.723683	3.40649	-0.81196	-0.164103	-0.659172
ANPEP	0.744725	-0.636461	1.17768	-0.197355	-0.167604	-0.77154	0.216761	-0.0841471	0.0281178	-0.917246	-1.917	-0.506044	0.75068	-0.761483	2.92285	1.69651	-1.35901	-0.341073	-0.370747	0.937032	-0.593884	-0.968894	2.15183	0.0780509	0.255291	-1.77405	-0.717116	-0.0909845	-0.0019704	-0.566002	0.273103	1.1117	-1.29563	-0.368226	-1.52143	-0.168592	0.0519418	-0.334955	-0.839278	-0.729844	-0.619814	1.60989	1.31963	0.751803	-0.294781	-1.60082	-0.369339	1.05799	-0.523143
ANXA3	0.765949	-0.423394	1.9697	-0.909206	1.07992	0.947997	-0.136446	-0.228567	1.14644	-1.87979	-2.26918	0.570559	0.319491	1.9487	-0.789009	1.20387	-2.67474	0.291209	0.116427	2.05732	1.41215	-0.531292	-0.077039	0.22793	-0.36798	-1.62124	-0.759979	0.679101	-0.0600193	-1.20575	0.502562	0.66512	0.188184	0.41043	-0.740748	0.448331	-0.00053714	0.850619	0.210276	-1.35244	0.897186	-1.58005	-0.127834	0.92756	-1.26776	0.418901	-0.749275	-0.500634	-0.375853
ANXA9	0.377466	-0.0654269	-1.03543	-1.39681	-1.21846	-0.693511	0.0919978	-0.910689	-1.37932	-1.72115	1.10894	1.21226	-1.13879	-1.14385	-0.0439963	-0.222001	0.140247	1.30472	-1.89674	-0.42001	-0.614651	1.18191	0.465516	0.365799	-0.918825	2.1365	0.488588	-1.23397	0.464112	1.2764	-0.712485	0.264673	0.405254	0.338976	-1.77612	-1.18654	-1.50226	-1.81992	-1.57964	-1.26388	-0.277195	1.01407	-1.20028	-0.106494	3.64	-1.08765	0.429713	1.1742	-1.33874
AOC3	-0.545158	0.462667	0.201823	-1.71961	-0.320422	-0.568046	0.0421831	0.0666299	-0.133943	0.170053	-0.615684	-0.84019	0.453654	-1.84329	-1.05927	-0.0188653	-1.02202	0.529017	-0.816365	-1.50857	-0.918406	-0.145385	1.43292	4.78828	-1.59157	-0.645829	1.01113	0.36567	1.83459	0.743887	0.152954	1.55669	-0.472333	2.47655	-2.77531	-0.161182	-0.892763	-0.638611	-0.440109	-0.798591	-0.347697	-0.409154	2.91333	-0.152516	-0.219426	-1.19553	-0.116387	0.51494	-0.960077
AOX1	0.949539	-0.488892	-0.429794	-1.72791	-0.562482	-0.359318	-0.354713	0.263395	0.507049	-1.31821	-0.343627	-1.26351	0.524556	-1.03691	-0.126083	-0.70696	-1.63719	0.25243	-1.45283	-2.6455	-0.57488	0.382592	0.355414	1.11982	-2.46871	-0.425145	0.629258	0.624042	1.08531	0.587605	-0.0586846	2.31274	-0.563782	1.10601	-1.9665	-0.45691	-1.11707	-0.771487	-0.751706	-1.43451	-0.00900993	-0.723362	2.73369	-0.954546	-2.26812	-0.389533	-0.446972	1.41182	0.0733495
APBA2	0.829582	-0.360465	0.891276	1.59353	0.149224	0.373662	-0.507031	0.299704	1.10379	0.824022	0.496072	-0.902237	1.06965	1.80092	-0.120924	1.094	-1.09564	-0.394498	1.83918	2.123	1.5242	-0.77361	-0.137529	-0.943885	1.72302	0.355548	-0.487472	1.15135	-0.883628	-1.0478	0.105913	-0.770954	-0.930063	-0.245459	0.482963	-0.607387	1.42864	1.42458	-0.315246	0.852912	0.0943874	-0.430449	0.0250675	-0.825993	-4.73258	1.76951	0.562554	-0.368058	1.6996
APLN	-1.13262	1.04916	0.223398	-1.78925	1.46358	0.0305956	0.276568	0.223603	-0.346938	0.055006	0.665418	-0.83782	0.755489	-0.299476	0.362473	0.398232	0.720208	0.271034	0.106335	-0.251028	-1.26814	-1.19913	-0.855719	-1.11906	-0.390294	-2.52354	0.123936	-0.519092	-0.837107	-1.33047	1.42841	-0.396972	-0.279068	-0.0363648	-0.990859	-0.0235129	0.353668	0.344424	-1.30865	-0.343035	-0.632572	0.287382	0.440511	-0.203934	-0.725547	3.28976	0.608265	-0.550778	-1.27088
APLP1	-0.525611	1.07985	-1.30744	-1.79213	1.55914	0.222983	-0.477123	-0.108066	1.40549	1.46907	-0.232011	-1.25677	0.757851	-0.0193288	-0.855782	0.0394322	1.87582	0.134408	-0.315424	0.976073	0.372719	-0.491774	-0.864876	-0.856925	0.517601	0.426779	-0.637106	0.480785	0.668959	-0.781831	-0.771003	-0.458157	1.67409	-0.325533	1.21126	-0.705643	1.97857	0.211144	-0.279553	-0.568951	-0.634939	1.23948	-0.650738	-0.989297	0.537759	0.15296	0.569341	0.124601	-4.21131
APOD	0.9878	-0.748643	0.460484	-0.114723	0.721023	4.05176	-0.400464	-0.749763	-0.00105645	-0.875393	-0.11859	0.703751	-0.0790371	-1.73991	-0.471545	0.419174	-0.322679	-0.621829	-0.920968	-1.15239	-1.27311	0.957981	1.80472	0.598994	-0.594799	-0.196751	0.145835	0.0998317	0.403739	0.0232109	-0.67963	0.593151	-0.889744	0.0862593	-1.95887	-0.434455	-1.26464	-0.919256	2.79491	-0.947101	0.0331486	0.0738711	1.6812	-0.534738	2.72764	-0.583927	-1.3418	-0.0183605	-0.886187
APOL4	0.48769	-0.512519	-0.80676	-0.674667	-3.73273	-0.0516002	-0.490793	1.38581	1.40055	0.076421	-1.43953	-0.629312	0.107483	-0.303874	0.561533	1.58059	1.52495	0.247779	0.701875	0.0135287	-0.0421162	0.29642	0.081396	0.772781	-0.135787	-1.4572	0.337309	1.57636	0.929883	-0.422525	-1.20162	0.676746	-0.666234	0.196412	-0.546364	0.0964772	-0.680091	0.120095	-0.515323	-0.447417	0.390222	-0.163812	-0.168661	-0.893786	-1.2343	-0.16464	-0.228674	-0.396288	0.341348
AQP3	-0.680524	1.01493	0.611828	-0.156249	0.447964	2.86805	0.543406	1.15492	-0.894057	-0.506718	-2.4646	1.36626	0.395482	-0.277618	-0.540121	-0.713654	-0.0870261	-0.0272857	-0.508758	-0.978789	1.1996	-0.016245	1.38049	0.539674	-0.0320374	-0.277254	-1.14853	0.722589	0.116366	-0.58349	-1.18299	-0.234723	0.76545	-0.891239	-1.45429	0.00867283	-0.0383344	-0.658205	2.57385	-1.40612	1.62715	-0.79923	1.01379	-0.135311	-2.70948	-0.37931	-0.743154	0.383764	-0.692827
AR	-0.241112	0.250919	-1.96918	-1.5816	-1.5562	1.47985	1.00353	0.311939	-0.693326	-1.89683	0.527242	0.598432	-0.971612	-2.62736	0.411549	-2.27079	0.386218	-0.0805217	-1.51379	-3.0399	-2.65624	0.399024	0.537018	0.538228	-2.79397	0.611479	-0.224283	0.409595	0.118913	0.353078	0.545258	0.341289	0.881821	0.481389	-2.34672	0.912435	-2.23169	-1.17477	0.57777	-0.741064	0.249863	0.451637	0.523887	0.654723	0.607667	-0.119458	0.776628	0.357089	-1.47061
AREG	1.01991	-0.516991	0.837916	-0.579708	-0.564749	-0.740191	-1.45507	-1.77844	-0.239315	-1.11111	-1.43898	-0.769965	-0.893555	-1.92348	0.450359	0.17883	0.772619	1.00867	-1.02006	-1.32124	1.37109	-0.557311	-0.103334	0.479538	-0.566455	-0.167366	-0.0722845	-0.217767	0.58766	-0.228394	1.37751	0.485651	-0.462341	1.43879	-1.48741	0.61706	-0.658923	-0.27815	0.848996	-1.48755	1.08651	-0.381338	-0.204688	1.20573	-0.455525	-3.89228	1.33908	-0.0636035	-1.01475
ARHGEF4	0.841558	-0.406708	1.44227	0.272582	1.52244	0.338009	-0.301764	0.883154	0.444112	1.62519	-4.15845	-1.37223	1.3411	0.658005	-1.89595	0.728244	-2.46731	-0.0321015	1.439	1.40179	1.81159	-0.481128	-0.512605	0.700211	2.01722	-1.12653	-0.211026	0.3306	0.310032	-0.483916	-0.213332	0.294173	-1.83572	0.0402066	0.332199	-0.963437	1.10151	0.542134	-0.224771	1.77464	-0.274607	-0.635593	0.836411	-0.834156	-0.65724	3.31886	-0.13951	-0.481796	0.827239
ARL17B	-0.342678	0.687647	0.656043	-0.883282	-2.1564	0.213746	-0.86752	1.10374	1.69286	-1.35596	0.849417	0.551791	-1.23732	-1.27029	-0.609414	0.664866	-0.832051	0.941169	-1.23249	-0.920219	-0.788856	1.64606	1.11739	1.06208	0.280052	-1.04432	0.791812	-0.75336	0.801509	-0.75145	-1.62051	-0.970077	1.10162	-0.915081	1.95593	-1.50518	-1.17892	-0.051953	0.820935	-1.62197	0.722466	-0.375886	-1.50913	0.533802	0.677561	-1.01373	-0.984598	1.29875	0.460269
ARMT1	-0.261331	0.527456	-1.27767	-1.41724	-1.43797	-1.12082	-0.0903362	-1.10602	-1.00983	-1.07997	1.79206	0.500826	-1.36786	-0.929035	0.238577	-1.36543	0.81515	-0.144441	-1.13257	-1.10404	-0.939831	-0.180247	0.928756	-0.181306	-2.2275	3.86194	0.0158263	-0.813852	-0.295158	-0.490869	0.549096	-0.345186	1.67075	-0.0899034	-0.496881	-0.78401	-0.599282	-0.455996	-0.907721	-1.27016	-0.31717	1.59423	-0.532443	-0.207963	-1.20949	-1.38114	0.344652	0.763025	-0.530946
ARNT2	0.813315	-0.501001	-2.09189	-0.102103	-0.929046	-1.3677	-0.11383	-1.15913	1.3784	-0.340356	1.26356	0.322551	0.215659	-0.861838	0.191429	-0.482268	0.899443	0.0836393	-1.3663	-0.0761075	-0.266756	2.41974	-0.992099	-0.0818809	0.103421	0.603336	0.837831	-1.42236	0.00356835	0.108662	0.168741	-0.0300288	2.15326	0.38454	1.62471	1.1046	0.703649	0.247308	-2.08101	0.539699	-0.700863	0.583686	-1.4944	1.71191	0.748848	1.13412	-0.507661	0.106176	-0.51614
ARNTL2	0.900421	-0.502417	0.736493	1.637	0.2551	-0.50571	-0.374366	0.234659	2.11839	0.470139	-1.47532	-0.915676	0.324713	0.225571	-0.353264	3.77566	-2.11147	0.186329	1.2974	2.44538	1.84178	-0.646668	-0.380633	-0.240761	1.21181	-0.973669	0.256782	0.913769	-0.0580376	-1.29565	-0.126	0.186995	-0.49867	-0.411894	2.39612	-0.577746	1.72019	0.870617	-0.570418	1.79001	-0.37503	0.0563272	-0.150828	-0.576979	-1.71459	-1.27394	-0.4956	-0.372929	0.951501
ARSJ	0.791821	-0.356902	0.558248	-1.75005	0.156792	0.200076	-0.315892	0.0938731	0.917638	-1.11024	-3.33684	-0.570539	0.477182	-1.0844	-0.703059	1.36885	2.09998	-0.186664	-0.911883	0.96662	1.18446	-0.149115	0.390908	-0.620605	-3.13837	-1.39567	-0.479344	-0.0791357	1.18373	0.734349	0.13331	0.640725	0.730108	1.13387	-1.23102	-0.18644	0.342508	0.102978	-0.528736	-1.91289	0.773532	-0.165457	0.0312321	-0.0974307	-1.10858	-2.35361	0.696164	-0.416703	-0.76429
ASB2	0.740319	-0.893746	-1.31563	1.59734	-0.019063	-0.595486	-0.0664855	0.484018	1.00777	-0.0148548	-1.31202	-1.99982	0.167276	0.28359	1.12588	0.322079	-1.19189	0.142539	0.782149	0.405807	5.54032	-0.18682	-0.818162	0.148016	0.0968543	-0.462647	0.502961	0.720616	-0.171733	0.0476371	-1.14283	0.758954	-1.29546	0.524575	-1.13492	-0.631302	0.0146115	0.51805	0.108694	-0.125891	-0.0101243	0.0499191	0.610002	0.568719	-3.3117	1.00194	-1.00593	0.0549792	1.10373
ASB9	0.971028	-0.479628	-0.514478	0.0193505	-0.48408	-1.333	-0.439675	0.649566	0.881237	-1.13172	-1.6789	0.775103	1.39885	2.09192	-0.798627	1.54787	0.934384	-0.774772	0.389245	1.34038	0.377427	-1.11528	-1.47545	0.660191	0.221171	-1.30311	-0.319379	0.0617106	0.145694	-0.0484265	-0.854296	-0.0565657	-0.39239	0.045756	2.25618	-1.69595	3.25923	0.053356	-0.744057	2.72859	1.26353	-0.128967	0.409134	-0.724245	-0.433534	-0.0776922	0.659799	-0.692019	0.330421
ASS1	0.654277	-0.485977	1.12324	0.836582	1.62148	1.14155	-0.728486	1.30896	0.43839	0.437793	-1.32901	-0.971733	0.585446	1.54854	-1.72324	0.384312	-2.29698	0.150034	0.664597	1.05428	1.08868	-1.33691	-0.234559	0.593574	1.87854	-1.19596	0.335988	1.4698	-0.302871	-0.171337	-1.28783	-0.214445	1.65071	-0.208213	-1.19317	-1.22383	1.91369	1.53928	-0.539647	0.791394	-1.93862	0.411132	1.18533	-0.803562	-1.34101	-0.0122947	-1.90116	0.202509	1.34615
ATG9B	0.969809	-0.612524	-0.0291697	0.234669	0.362385	-1.18985	-0.680272	-0.842244	-0.718629	1.78755	-0.370977	-1.55752	1.31686	1.84139	-0.282989	0.480941	1.46541	-0.438021	0.572971	0.904539	0.623707	-0.404749	-1.41361	-0.717547	0.786903	-0.920374	-0.794608	-0.108945	-0.200066	0.271943	1.74421	-1.65033	1.10866	-0.839532	-0.273675	0.086694	0.0541918	0.543195	-0.16389	-0.62993	0.0323541	1.83859	-1.04604	0.621547	0.0951746	-0.00995564	-0.465481	-0.51048	-1.20243
ATP2A3	-0.662416	0.895188	-1.77706	0.885435	0.366004	-1.64252	-0.106436	-0.437519	-0.558479	-0.693173	1.46558	0.575215	-0.402011	-1.23916	0.332275	-0.679677	0.0315669	0.337492	0.110886	-1.07989	-0.347321	1.01347	0.801071	-0.866804	0.170454	-0.424612	-0.403697	0.92397	0.792817	-0.575399	0.34878	0.152829	2.24474	0.31044	-1.6022	-0.0437461	-0.418242	-0.678461	-0.259386	-0.569484	0.664722	-0.0656329	0.105416	0.209288	-1.64026	-1.71778	0.962357	0.0365998	-0.0626871
ATP6V1B1	-0.620312	0.989785	0.362385	0.387695	0.631922	-0.519269	-0.670949	-0.347206	-0.905527	-0.255942	1.30186	2.05026	0.184758	-1.31707	-1.0494	-1.32415	1.48568	-1.32114	0.644108	-0.0356598	-1.0051	1.91154	0.674514	-0.491164	0.594693	0.360727	-0.337785	-0.13887	1.94038	-0.448442	0.686112	0.434281	-1.67981	-0.914081	1.10268	0.805594	0.341874	0.414435	-0.734456	0.34108	-0.095667	1.27391	-0.505929	-0.669413	0.506654	3.59081	-0.543625	0.926226	0.187503
ATP6V1C2	0.986147	-0.504518	1.66261	1.7826	4.23262	1.80276	-0.471607	0.634558	-0.0263069	0.439622	1.78744	-0.536576	1.31975	-0.84095	-0.910831	0.424487	-0.423961	-0.444376	0.317613	1.43127	-0.968149	-0.63872	-0.116877	-0.277888	2.71015	-0.61302	-0.432013	0.268076	-0.571138	-0.703435	-0.816738	-0.663074	-0.640314	-0.852553	0.888627	-0.486423	1.38604	2.14227	1.03803	0.396625	-0.433693	0.12124	1.39523	-0.926706	-0.18911	2.64324	-0.690433	0.558178	-0.202495
ATP6V1G2	-0.678661	1.00427	-2.07022	-0.938322	-0.55678	-0.312403	-0.163653	-1.10339	-0.302794	-1.4533	-0.0716804	0.808467	-0.245209	-1.35125	0.481473	-1.05496	1.09978	1.42126	-1.22211	-2.87866	-2.28852	-0.495993	0.189674	-0.698027	-0.320775	2.29393	0.389087	-1.00178	-0.188974	0.670966	1.08827	-0.047118	1.78815	0.946138	-0.623811	-0.474895	-1.26667	-0.463527	-1.30805	-0.394205	-0.40737	0.816734	-0.0416038	1.10408	1.27086	0.137387	0.385148	0.118755	-0.496439
AZGP1	-0.776524	0.749757	-0.639528	0.729808	1.33177	2.25605	-0.202159	0.091032	-1.07096	-0.0614119	0.266778	1.18997	-1.74696	-2.22066	-0.895133	-0.0806544	0.259591	-0.987232	-0.0473838	0.127896	-3.39139	0.585925	0.123903	0.276511	-1.13294	0.910907	-0.491727	-0.899305	-0.667166	-0.520656	0.052743	0.254539	2.19189	-0.457371	-0.619953	0.274924	-0.868911	0.360782	2.42685	-1.46072	0.675025	-0.409925	0.795945	0.647641	1.69767	-2.88686	-0.713134	0.247996	-1.59811
B3GALT5	0.596546	-0.5506	-0.562315	-0.361706	-1.38545	-0.543254	0.731196	0.0343728	0.558038	0.39449	0.775878	0.297201	-0.0743592	-2.00848	-0.288748	-0.411859	1.30844	0.695361	0.436978	-2.48626	-4.29895	3.28398	0.0314082	-1.08539	0.497771	-0.893797	0.889757	-1.38576	-0.860874	0.699485	0.0511967	-0.0881435	1.12151	0.179302	-1.24766	0.715657	-0.441367	-0.23349	-0.389927	-0.414707	0.756913	-0.136634	-0.770044	-0.821388	0.257676	-1.43398	0.872943	1.11945	0.910677
B4GALNT3	0.833901	-0.438255	0.534654	0.21351	1.19394	0.498739	-1.58094	-1.49911	-0.508799	1.9168	-0.617841	-1.38887	1.09811	0.00848588	0.191538	0.92397	1.63104	-1.58956	0.563134	-1.02434	-0.855469	0.395594	-0.11449	-0.466475	1.39119	-0.63853	-0.434863	-1.05235	-0.417892	1.20635	1.1076	-0.11597	0.471109	0.275509	1.96202	1.00754	0.82121	0.306587	1.02125	-0.45306	-1.37546	0.944058	-1.59524	0.831323	-1.66995	2.43818	-1.10325	-0.339718	-0.7792
BAALC	-0.156604	-0.126461	-0.910373	0.449813	0.440681	-1.10999	-0.016256	-0.256559	0.189981	-1.1132	2.25247	-0.185307	1.29815	-0.605253	2.35521	-0.187974	0.842601	-0.337308	1.49626	-1.10152	-0.619581	0.229863	0.136595	0.413387	0.383265	-1.10491	0.0484517	0.596546	0.473576	-0.292559	-0.400081	0.88709	1.21014	-0.208718	-1.81804	-1.22818	-1.14092	-0.616208	-0.302089	-1.22704	2.02848	3.22069	0.258126	-1.03766	-0.817891	0.269173	-0.675673	0.20704	-0.0520551
BAMBI	-0.631684	0.917477	1.81476	-0.332762	1.28229	0.613332	1.54666	0.816052	0.732342	-2.15977	0.171413	0.0997964	0.609417	1.49212	1.67625	0.562567	-1.76658	-0.817857	-0.412768	1.36373	-1.36089	-1.4259	1.63438	0.493721	0.347109	-1.63971	0.491826	-0.455176	0.200989	0.443813	-1.34172	0.247283	0.180787	0.173405	-0.258268	-0.994088	0.531712	-0.0290606	0.274262	0.661754	-1.30341	0.664797	0.148772	-0.295435	-0.387359	-1.29633	0.0292878	0.499072	-1.1449
BARX2	0.434103	-0.145299	0.302326	-0.440141	0.118479	-1.60024	-1.3488	1.05954	0.169194	1.23798	0.150052	0.49327	-0.0816231	1.64352	1.19117	2.43209	-1.05025	0.224056	0.948386	-0.160717	-0.459933	-0.360202	-0.0423371	-0.0677582	1.07026	1.01974	-0.788506	-1.34984	-1.05645	0.463587	0.325474	0.427925	-1.5151	0.503022	0.462546	-1.73951	0.73172	0.440219	-0.174751	-0.585716	0.716624	-0.233204	0.0200177	0.0243254	-1.67912	-0.370864	-1.32579	-0.746327	2.36184
BATF2	0.859042	-0.512976	0.178002	1.99699	0.0018496	-2.10085	-0.491023	0.76599	0.831729	-0.379313	-0.884231	-0.0270703	0.451262	-0.345645	0.766183	0.799796	-0.11805	-0.095978	2.02205	0.702212	3.34509	-0.0851255	-0.626141	-0.665678	-0.104782	-0.638296	-0.615518	0.963506	-0.265055	-1.10769	-0.89649	-0.990948	-1.08972	-0.559563	-0.313088	-0.301393	0.685972	1.26953	-0.11883	-0.735755	-0.0764895	0.362219	-0.418164	-0.699852	-1.24887	-0.0264849	-1.07545	0.338629	1.82401
BCAM	-0.656523	0.85666	-1.3086	-1.24181	-1.47405	0.934834	0.385449	-0.939133	-1.5771	-1.51194	0.879001	1.66669	-1.11906	-1.82358	0.210862	-0.742973	0.666309	-0.484754	-0.787063	-1.01436	-0.116274	1.23646	0.103491	1.02916	-0.0660307	1.28425	0.248878	-1.44385	0.460849	1.05415	0.246384	0.281739	-0.996476	0.207069	-0.887512	0.891599	-1.20308	-0.824456	-0.592583	-1.00363	-0.205849	0.307284	-0.118161	1.06359	-0.36587	1.75883	0.437184	1.40428	-1.86451
BCAS1	0.70409	-0.352726	-1.01409	-0.908017	-1.46419	0.505363	0.0601971	0.0765456	-0.813053	-3.42531	0.988386	0.766058	-1.0343	-1.043	0.983926	-1.87249	-1.02191	0.743694	-1.15236	-1.45376	-1.48821	0.779855	0.431756	-0.244823	-0.846564	0.927392	0.215867	-0.373452	1.23321	0.631944	1.30837	0.727591	-0.174321	0.545703	-1.89836	-0.0935156	-1.89153	-0.631796	0.257237	-1.46865	1.49288	0.0922517	-0.0974594	0.0230879	-0.0858218	-3.46063	0.0513508	0.268944	-1.23231
BCL11A	0.276551	-0.0205271	1.14863	1.18606	1.22726	-1.22181	-0.406381	1.09401	1.95573	1.32051	-1.42664	-0.775756	0.701371	1.65498	-0.411104	0.879882	-1.87224	0.0247082	1.19727	1.10202	0.230943	-0.749142	-1.3975	-0.533047	1.56504	-0.882712	0.164419	0.893436	-0.266121	-1.42307	-1.98237	0.425809	-1.35816	-0.422391	1.73864	-0.413484	1.9287	1.41419	-0.650516	2.22565	-0.122944	0.0790595	0.196943	-0.824579	-1.96158	0.833312	-1.36534	-0.255149	1.75221
BCL11B	0.00824729	0.431463	-0.348916	0.805116	0.598813	-0.437963	-0.105811	1.32056	0.385512	1.92088	-3.08977	-0.945332	0.760399	-0.535891	0.800958	-0.857054	-2.15511	-0.101307	1.18924	-0.630581	0.706004	-1.08707	-1.22765	-0.244352	-0.0470369	-1.21797	0.240116	0.866829	-0.29851	-0.291628	-1.51127	0.656026	1.59035	0.477503	-0.313579	-0.667597	0.175608	-0.0271133	-0.058488	-0.564316	0.232118	0.0539938	0.358435	-0.809783	-4.93288	0.589344	-0.642145	-6.5288e-05	1.05728
BEND7	0.936995	-0.364908	0.839076	-0.865729	0.572876	-0.504908	0.723408	-1.27931	0.273395	0.842851	0.881262	-1.46506	0.018667	0.60432	0.681329	0.83201	-1.3993	-0.311853	-0.487554	0.442529	0.670868	-0.512423	0.874029	0.237427	1.68488	-3.48475	-0.481975	0.289338	0.371226	-0.475248	0.363426	0.450853	-0.977511	0.478355	0.81996	-0.460869	1.17592	1.42859	-0.604177	1.25564	-1.25492	1.06187	0.40008	-0.811922	-1.39284	3.77338	-1.24343	0.663604	0.623546
BEX2	-0.542508	0.935999	0.560727	0.32429	0.190204	-0.732388	-0.909267	-1.63287	0.626137	0.470134	0.0691637	-1.919	0.0991608	-0.258715	-0.431693	0.122744	1.29776	-0.614434	0.601432	1.60425	1.83905	-1.53622	-0.51733	0.645812	1.69511	1.12773	-1.07545	0.393612	0.901201	0.324274	0.317788	0.173575	-2.69806	-1.14501	1.96633	-1.49863	0.374216	0.874191	-0.44572	1.78747	-1.3476	1.02022	-0.68071	0.819997	1.51873	1.32057	-1.37391	0.845482	0.0596931
BIRC3	0.829197	-0.485462	0.176544	1.14333	0.213549	-0.977003	0.0518628	0.164915	1.87223	0.0284327	-2.88209	-1.07896	0.84133	-0.270238	0.440413	-0.235572	-1.60999	-0.327398	0.490367	1.5205	2.06554	-0.325598	-1.15113	-0.178822	-0.880078	-1.30494	0.349247	1.144	0.368665	-0.134197	0.104815	0.2711	-0.487602	-0.258319	4.51327	1.16668	1.6973	0.472973	0.369582	2.3899	0.317219	0.242722	-0.0288246	-1.12844	-1.81417	-2.02445	-1.80858	-0.0752982	0.980452
BMP2	-0.0650526	0.355376	3.70919	-1.25448	0.231991	-1.44866	-0.370868	-0.295404	0.992187	-2.42976	-3.54396	-1.27346	2.08272	-0.787404	-0.512232	0.0863659	-1.48878	0.170986	-0.49839	-0.107304	2.36588	-0.326247	0.34379	1.93854	-0.415527	-0.499532	-0.0913953	0.455397	1.56112	0.351952	-0.055374	1.10822	-0.684015	0.578227	1.2448	-0.830874	-0.71094	0.171259	-1.33335	0.664279	-0.194295	-0.951599	0.940465	-0.565815	-2.06612	-0.108892	-0.251996	-0.571317	-0.436781
BMP4	-0.592593	0.932127	-1.91337	-1.07684	0.757464	-0.604579	0.986626	-0.445799	-0.798535	-1.43055	-1.7782	0.686138	0.0839094	-2.61197	-0.613308	-0.79525	-1.37357	0.386056	0.558418	-2.08249	-1.34507	-0.15231	-0.350583	1.74366	-1.305	0.698485	0.290887	-0.00262701	0.395928	-0.195789	0.0294188	1.3133	1.8911	0.0957961	-1.8169	1.13971	-0.84873	-1.28272	0.0598276	-1.4056	-0.6928	0.431072	0.871427	0.145173	0.0916634	-0.404033	0.477136	0.274304	-1.92644
BNIPL	0.275092	-0.075794	-0.83756	-0.920657	0.979116	-1.00265	-0.525987	-0.541832	-2.25996	-0.282905	0.339985	0.365649	-0.509548	-1.72023	0.10248	0.872347	-2.40273	0.290145	0.479702	-1.29394	-2.43392	1.53094	0.397836	1.13983	1.01182	-0.692335	-0.0604956	-2.77405	0.113283	1.56553	0.274181	0.853091	0.204169	-1.15648	-1.53	0.147822	-1.84843	-1.45338	-0.620487	-0.724699	0.0359093	-0.00774034	-0.0339376	0.978879	0.529495	-1.64438	-0.571401	0.302137	-1.1025
BRSK1	0.82621	-0.439403	-0.0739127	0.36079	1.02556	-1.01856	-0.35722	-0.942772	1.12324	3.30013	-1.75935	-0.670028	0.477975	0.808189	-0.145497	0.768257	1.71317	-0.982019	1.11553	2.56971	0.947356	0.646274	-0.965385	0.418366	0.204297	0.235338	0.581408	-1.30325	-0.739751	1.12366	1.44187	0.031193	-1.3519	1.03894	0.570801	-0.515678	0.150515	1.45032	-1.30008	-1.33814	-2.49486	0.372047	-0.686312	0.158029	0.832733	1.89935	-0.968842	-0.487046	-1.84118
BSN	0.444016	-0.161259	-1.07459	-1.30071	-0.057715	-0.825978	-0.637108	-1.21386	-0.354941	-0.860853	0.937973	-0.234186	0.0488535	-0.59222	-0.0210073	-0.326265	0.865612	-0.765544	-0.708114	-1.15269	-0.285704	0.661042	-0.203957	-0.188364	-0.638529	0.345596	-0.214112	-0.675799	0.67699	-0.238763	-0.449227	0.166496	2.5941	-0.167466	-0.282568	-0.109587	0.35794	-1.36821	-1.1639	0.143123	-0.881765	1.4688	-0.0827017	-0.33108	1.29518	2.37396	0.183612	0.10658	-1.16967
BST2	-0.741077	0.824288	-0.794645	1.94225	-0.0627185	0.23998	0.39449	0.506059	-0.921684	-0.379078	-0.610605	-1.60456	0.758078	-1.33587	0.209105	1.18351	1.48536	0.683733	1.59425	0.678458	0.0854028	-0.210338	-1.26486	-1.0897	-0.00777438	1.37522	0.365509	0.289893	-0.63765	-0.392463	-1.17225	-0.984004	-1.82931	-0.0316934	0.482369	1.18233	-0.359224	-0.666484	-0.287338	-0.190304	-0.691148	0.708434	-0.979092	0.0732425	2.98359	-0.725586	0.32884	0.762529	-0.199876
BTBD11	0.918511	-0.379209	-2.22106	-0.0146362	0.49243	0.991991	-0.359342	0.0592396	0.149338	-0.626594	-0.72231	-1.68104	0.203868	-1.94654	-0.273581	-0.0110277	-1.19202	0.877684	-0.959828	-1.61828	2.0174	-0.215331	0.296889	0.0423469	-0.666879	-0.864565	-0.187733	0.885244	1.40005	-0.442975	-0.739214	1.96525	-1.23979	-0.025527	1.22058	-0.339865	-0.432642	-0.675407	-0.12328	0.468238	0.501232	-0.217288	1.5072	0.564015	-0.874716	-1.61981	0.875664	0.256879	-0.545273
BTC	0.520062	-0.0166735	1.71266	-1.64431	-0.827854	-0.676081	-1.31206	-0.247322	0.741418	-0.136674	0.289922	0.0694079	0.350658	0.0125222	0.538441	0.744759	0.0366096	0.187011	0.108314	-0.487842	1.66625	-0.532303	-0.987926	-0.299584	-0.489072	-0.218799	-0.399287	-0.323695	0.52327	-1.0995	-0.18766	0.0555323	-1.07498	-0.260843	0.084438	-0.197398	-0.115508	0.566703	0.467024	-1.30605	1.00726	0.0711474	0.115188	0.0144642	-0.612882	-3.93856	-0.0943296	0.213078	0.480081
BTNL9	-0.370392	0.54478	-0.0506999	-0.543873	-0.28168	1.90593	-0.0101327	-0.288991	-0.936815	0.207471	0.682083	-1.97398	0.490306	-0.832415	-0.246247	-0.910994	-0.427044	0.308035	-1.28429	-2.08202	-0.489631	0.434753	2.11754	3.54839	-2.58103	0.166621	0.571273	-0.20121	1.49019	1.06687	-0.166701	0.983634	-1.01549	1.15539	-0.678697	0.348308	-1.2869	-0.45495	0.674943	-0.347435	-1.19401	-0.95956	2.66987	-0.405171	0.388527	2.47577	-1.03108	0.825315	-1.13006
C11orf96	0.901893	-0.758784	-0.300081	-1.85575	-0.825916	-0.74669	-0.165492	-0.0123051	-0.423737	-0.677355	-2.31566	-1.84215	-0.0664577	-1.79299	-0.449407	0.968508	-1.11161	0.71858	0.287652	0.0343738	-0.199894	0.0435774	-0.0418169	2.49939	0.134118	-1.06699	0.70044	0.676699	0.650777	-0.998909	-1.01755	1.28475	-0.517547	0.704005	-2.86538	0.020109	-0.90374	1.09632	-1.32003	-0.100307	-0.326598	0.49855	0.50585	0.747854	0.774407	1.07264	-0.168261	1.13189	-0.712066
C14orf132	0.71205	-0.484278	-1.26186	-2.09193	-1.0436	-0.578932	0.816575	-0.921363	-0.989694	-0.369514	1.37446	1.12072	0.473491	-2.24222	0.06915	-0.417617	1.96464	-0.034532	-1.19622	-0.981147	0.26048	0.969302	0.954913	0.13273	-1.95048	0.39154	1.07812	-0.342804	0.903408	0.876264	0.909473	0.943223	0.288933	1.19401	-1.97693	-0.21387	-1.78568	-0.758246	-0.926764	-0.567742	0.0338644	1.49622	0.833893	-0.812209	-0.482822	-2.10824	1.05675	0.0613237	-1.97297
C16orf74	0.548759	-0.225405	-0.265477	-0.917185	0.622796	-1.5893	-0.226395	0.130448	-2.29061	0.510508	-0.303848	0.131588	0.292382	0.226185	0.546476	0.105879	0.239913	0.449669	-0.00508788	-1.55423	1.52753	0.845094	0.380192	-0.046407	0.613454	0.866407	-0.412084	-0.269157	-0.288843	-0.389996	-0.744402	-0.194325	0.464754	0.750087	-2.92022	-0.116184	-0.156948	-1.04906	-0.873263	-0.823549	-0.285118	0.553565	-0.305049	0.455579	1.78879	0.574265	0.0735783	0.620551	-1.24334
C16orf89	0.0296864	0.297784	-0.489645	-0.194217	-0.868171	-1.199	0.847816	0.179514	0.503167	-0.596064	-0.505785	1.07069	0.227169	-1.65465	-1.21498	0.80874	3.3198	-0.873491	-1.0255	-1.14515	-0.822961	0.654722	0.804019	0.702393	-0.761676	0.313645	1.7485	-0.455983	0.177925	-0.000458369	-1.71226	1.01497	-1.1863	0.86936	-3.13152	-0.745016	-0.524969	-0.684423	-0.813353	-0.637452	-0.622674	-0.0323567	1.03479	1.30952	-0.247432	-1.22983	-1.15462	0.977811	-0.314879
C19orf33	0.772506	-0.450563	-1.02373	-0.801567	1.1178	-1.60812	1.13464	1.37058	-1.31653	-0.635667	-0.101839	1.01129	-0.810905	-1.25947	0.702041	-0.471441	0.0332147	1.74397	-0.488341	-1.15718	1.728	0.911932	0.495198	-0.698484	0.515073	-0.812138	1.17428	-3.72604	0.69579	0.768645	0.493973	0.561149	-0.505635	1.05008	-0.768391	-2.18339	-0.814583	-0.924069	-0.353627	-0.706228	-0.227801	0.583502	-0.63777	1.02902	2.02437	-0.246461	1.27058	0.792458	-1.48141
C1orf116	0.126476	0.24769	0.845836	-0.131791	0.753738	1.39153	1.08065	0.273631	0.744693	-1.22562	-2.38941	0.604352	0.441657	0.503073	-5.31405	0.648955	0.00489635	-0.265683	0.0772421	-0.112588	-0.146917	-0.367316	0.164652	0.198859	0.448144	-1.58011	-0.985216	-0.966842	-0.857399	-0.0551471	0.441919	-0.149693	0.309555	-0.956867	-2.13019	-0.155902	0.0450122	-0.445708	1.77236	0.236959	1.0417	0.11758	0.965288	-0.523183	0.0167628	-1.95055	0.637848	-0.275127	-0.083232
C1orf127	0.953796	-0.446665	-0.066871	1.23307	-0.0604019	-0.732148	0.336733	-0.394119	-0.864442	-0.153687	-2.14381	-0.221327	0.418119	-1.69968	0.557205	-0.882026	2.69312	-0.0857482	0.580424	0.331377	-0.662016	-1.68037	-0.869373	-0.670763	1.59105	-0.824544	-1.68675	0.151781	-0.713705	-0.236075	-1.57199	-0.696585	0.120399	0.48577	1.5064	-0.641106	0.713861	-0.08558	-0.141723	-1.62731	1.80541	-0.682721	2.29691	-0.429742	-0.892489	-1.67425	0.0251788	0.566095	0.0389965
C1orf226	0.782842	-0.45705	0.376082	0.205378	-0.0636104	-2.02955	0.106196	-1.07297	0.0551886	-0.696632	0.284651	-0.690645	0.312676	-1.95277	-0.283974	-1.03381	0.984608	0.0156715	-1.29736	-2.54069	0.954462	-0.0224921	0.15019	0.560763	-0.221978	-0.065068	0.372145	-0.458981	0.200657	1.33376	0.97545	0.514933	1.90282	0.321882	-0.709379	1.18705	-0.500254	0.23328	-1.69564	0.2256	-0.507164	0.522936	-0.473855	0.689399	1.66889	0.464453	-0.32919	0.390498	-0.957809
C1QTNF2	0.0294721	0.626313	-0.822304	-0.0377507	0.120645	0.144597	-0.259724	-0.632285	1.10356	-1.4	-0.818152	-0.400739	0.892626	-2.09442	-3.2726	-0.835349	1.6952	-0.0243145	-1.33652	-0.773758	-0.420016	-0.0906596	-0.119797	1.22191	0.173117	-0.550317	0.504332	0.316696	0.931071	0.688038	-0.302079	1.22676	0.356472	0.574573	-0.137975	-0.341679	-0.581313	0.817988	0.493269	1.99616	1.60808	-0.238493	2.23666	0.528231	-1.17882	-1.42427	-0.088957	-0.169156	-1.30747
C4A	0.64583	-0.528491	-1.09941	-0.669498	-1.66248	0.481843	1.98695	-0.280293	-0.0058253	-2.08045	-1.53503	0.103654	-0.808025	-1.77636	-0.38589	-1.7337	1.50783	0.37181	-1.51727	-1.1016	-1.88575	1.00352	0.105179	0.82663	-1.67044	-0.182172	1.19068	-0.0207954	-0.129306	0.173049	-0.394568	1.05805	-0.275349	-0.0577516	-2.32375	2.39745	-0.183133	0.0285008	0.413577	-1.34031	-1.47134	0.328568	-0.192756	0.878679	-0.341849	-1.33129	0.353078	0.826963	-0.634689
C4B	0.63529	-0.524521	-0.673035	-0.531625	-1.12655	0.786227	1.88177	-0.554429	-0.169473	-1.71322	-1.44729	0.453839	-1.20439	-1.68656	0.00436305	-1.23494	1.51718	0.294059	-1.04942	-1.32676	-1.92034	1.20447	0.360087	0.0613973	-1.68502	-0.439554	0.759812	-0.0151784	-0.258057	0.465061	-0.269923	0.00923107	0.238399	0.0478464	-2.81445	2.6201	-0.239113	-0.243927	0.358454	-1.12665	-1.01939	0.155738	0.504642	1.09803	0.0974144	-0.54366	0.222807	0.495671	-0.781515
C4orf19	0.850159	-0.424081	-0.0679988	-0.591909	-0.522072	-0.594794	-0.360741	0.214526	0.122496	-2.42302	-0.527257	0.480876	0.0968039	-0.976869	-1.59593	0.594011	0.584396	0.787315	0.652981	-2.05705	0.128782	0.872396	0.177978	0.198635	-0.167056	-0.70318	0.670021	-0.866179	0.111915	1.72598	2.08844	-0.568958	0.0861865	-0.515196	-1.53257	-0.563681	0.758647	0.663391	0.0802396	-1.6871	2.49022	0.244268	0.0950752	-0.574012	2.2777	0.760933	-1.48466	0.920944	0.667877
C5AR2	0.409046	-0.240324	-1.51714	-1.38934	-0.50005	-1.64235	0.641875	0.384465	-1.19752	-1.22885	0.907113	0.200493	-0.632504	-2.05943	0.531761	-0.387222	1.131	1.02095	-1.17748	-1.51966	-1.59651	0.793724	0.713078	0.460291	-0.526985	0.521186	0.435567	-0.788629	1.34484	1.90896	-0.347476	0.460644	1.37283	0.357572	-1.66218	1.12953	-1.27288	-0.851176	-1.06769	-0.894333	0.875566	0.181094	-1.44002	1.5689	0.523734	-2.3684	0.491976	0.836744	-1.83386
C9orf152	0.605614	-0.40886	-2.85515	-0.888254	-1.97557	1.23787	0.250239	0.433932	-0.6666	-2.94547	-1.15238	0.276331	-1.42674	-1.24779	0.108859	-1.60507	-0.0115748	0.374101	-1.34764	-2.85221	-2.37376	0.433694	0.797203	0.343775	-0.243289	0.414624	0.642315	0.148024	0.575596	0.320194	0.734761	0.402795	0.967437	0.233478	-2.3612	0.257381	-0.634468	-1.49947	0.935682	-1.60653	1.14112	-0.65186	0.389482	0.482226	0.0194911	-2.05492	0.337478	-0.0490006	-1.76803
CA11	0.646582	-0.218723	0.988902	-0.31066	1.0144	-1.7169	-0.554408	0.0646959	0.432474	0.745571	2.07264	-1.76079	0.788964	0.748056	0.712582	1.20299	1.49089	-0.266084	0.758022	1.8759	1.2187	0.262088	-0.603046	-0.232418	0.871941	-1.22542	-0.107423	0.11519	-0.0194902	0.904257	0.231638	0.481196	1.55203	-0.362069	0.316987	-1.33248	-0.545747	-0.717319	-0.812875	-0.870927	-1.14211	0.637586	0.318584	-1.0363	-1.553	1.84232	-0.078306	-0.775794	0.393747
CA12	0.577413	-0.502875	-1.60237	-1.69361	-0.867959	-2.45051	0.562385	0.0138927	-1.32387	-1.70056	0.691092	0.795698	-1.03937	-1.80939	0.898924	-1.26531	0.795969	0.868174	-1.28508	-1.9689	-0.863299	1.07986	0.792114	0.741867	-1.1555	1.09166	1.03495	-0.722982	0.203796	0.947245	0.939216	0.155189	0.531579	0.776131	-1.98441	0.5614	-0.870397	-1.56567	-0.195424	-1.62168	-0.515503	1.34195	-0.291885	0.584341	0.404854	-1.77372	0.302978	0.78088	-1.82929
CA2	0.875566	-1.04185	1.82444	-0.819568	-0.310283	-1.28964	-0.214318	-0.582882	-0.310811	-0.227953	1.50233	-1.55196	0.720095	-0.73872	1.65462	-0.0710858	4.00974	-0.0951143	0.171783	-1.41388	-0.245301	-0.370483	-0.170142	-0.26389	-0.14608	-0.744052	0.876849	-0.462972	-1.01726	-0.720109	-0.167936	0.288727	2.87276	-0.937208	-0.866351	1.03704	-0.518013	-0.138313	-0.646168	-0.949556	-0.600147	-0.564258	0.906971	1.09041	-1.45479	-2.08989	1.22855	2.09293	-0.553451
CA8	0.639551	-0.357267	-0.142327	-0.889724	-1.54815	-0.235386	-0.855424	-0.433544	0.334196	-2.16922	0.335754	0.525147	-1.33859	-1.78799	0.625513	-1.82139	0.525945	-0.845981	0.812353	0.606344	-1.34636	-1.5607	-0.842432	0.206136	0.173545	0.880142	0.582663	-0.375613	-0.000854255	-1.09143	-2.0074	0.0229284	1.68111	0.998647	0.172191	0.0268424	-0.361537	-0.591243	-0.577099	-1.19254	-4.5526	-1.25007	0.26101	-0.0614372	0.154795	0.706866	-0.637724	0.667341	0.141247
CABP4	0.350329	0.154584	0.635619	-0.501604	-0.202764	-0.204446	-0.387204	-1.03843	-0.146067	-0.894594	-3.28776	-0.0931909	0.0446633	-1.8902	-0.868294	0.43276	2.31099	0.161965	-0.590886	0.643971	-1.00073	0.788374	0.587646	0.72397	-3.27981	0.540412	1.62419	-0.352463	-0.302593	0.751614	-0.643012	0.46757	-0.989758	2.01982	-3.32357	0.690327	-0.834029	-0.49436	-0.730829	-0.371589	-0.903417	-0.728977	-0.4935	0.739203	1.13152	-0.887219	0.669787	0.5894	-1.37621
CACNA1H	0.920017	-0.505711	-1.32328	-1.29793	-0.409064	-0.616229	0.772034	1.0742	-0.972393	0.76477	-0.165378	1.42125	-0.242001	-1.36234	2.10652	-0.253686	-1.09711	1.03984	-1.11921	-1.58094	-1.34786	1.02566	1.78606	-0.0486774	-0.807154	1.73034	0.0905737	-0.873377	0.369899	-0.625389	1.03512	0.923102	-0.441778	-0.0936627	-1.55073	-0.130625	-0.49144	-0.482721	-0.443294	-0.621308	1.27799	1.94078	-0.112982	0.976137	-0.403864	0.144772	-0.265575	0.166988	-1.18126
CACNA2D2	-0.541179	1.04044	-1.48658	-1.34244	-0.64163	-1.23385	0.531261	-0.538317	-1.38973	-0.326313	2.03218	1.19783	-0.726559	-0.848408	0.658536	-0.918375	0.741796	-1.17098	-1.77469	-1.1646	-1.03113	1.69392	-0.0973532	0.986687	-1.33048	0.721089	0.411427	-0.805866	0.855055	1.02946	-0.274147	0.646545	0.853434	-0.044245	-1.09374	0.0311241	-1.3018	-1.48801	-0.956085	-1.07945	-0.196687	0.360002	-0.0276522	1.2806	0.315787	0.902029	0.152332	0.49224	-1.15983
CACNA2D3	0.897562	-0.279348	-1.25802	-1.24739	0.186621	-0.844847	-0.585391	-1.3588	1.25932	-1.46599	-1.49394	0.00889145	1.06821	-1.3777	-0.769687	-0.209904	-0.722116	0.822574	-1.45728	-0.531648	-0.947819	0.184118	-0.0242961	-0.153498	-1.33465	-0.832336	0.426735	-0.556461	0.506888	-0.13816	-1.46658	0.678609	-0.717209	0.576811	-0.836589	0.689823	0.0693201	-0.611823	-0.826251	-0.219718	-0.962703	-0.759941	0.715696	0.141335	-2.00644	0.577557	2.47405	-0.510995	-0.709736
CACNB4	-0.816133	0.981584	-0.798106	-1.40345	-0.636783	-0.962274	-0.200395	-0.0660211	-0.324178	-0.984146	0.392826	-1.29043	0.00677804	-1.18144	0.160532	-1.3686	-1.29706	-0.0731772	-1.34903	-1.68594	-1.05014	2.53183	0.205895	0.0750295	-1.9328	-0.617039	-0.0544903	0.835162	0.532741	-0.383026	0.437586	0.923507	1.35876	0.608212	-1.21033	1.40818	-0.142199	-0.891804	0.473841	-0.84783	0.031033	1.42165	1.40447	1.09633	-1.54189	1.662	-1.03102	-0.170302	-0.499109
CALB2	0.933678	-0.359506	3.45535	0.626688	-0.117391	-0.260103	0.0409797	-0.690862	0.142876	-0.420168	-0.496468	0.149592	1.16074	2.17572	-0.446022	1.90707	-3.58787	0.934062	0.709592	1.3958	1.16801	-0.374694	0.495892	1.47015	2.30903	-1.12284	0.179253	-0.312444	0.559467	-0.242164	-1.08228	-0.214019	-1.14432	0.879224	-1.5766	-0.343116	0.758742	0.756933	-0.751336	-0.150358	-0.514337	0.693469	1.07975	-0.343854	-0.347715	-0.692841	0.297632	0.29535	-0.136143
CAMK2N1	0.0597577	0.267633	-0.939747	-1.92288	-0.0108885	0.439581	1.06202	-0.868121	-1.2375	-1.33585	1.26413	-0.352278	-0.579851	-1.07976	0.664461	-0.287935	-1.12198	0.21731	-1.80591	-2.99715	0.744612	1.00419	1.043	0.325003	-0.341682	-0.368843	1.44705	0.334771	0.921385	0.611463	-0.287487	0.576207	-1.73137	-0.168987	-2.93381	0.198146	-2.31036	-1.41071	-0.791876	-0.939384	-1.02623	0.594417	0.395875	0.43935	-1.39703	0.319788	-0.394864	-0.0566048	-2.01069
CAND2	0.95327	-0.400774	-1.51075	0.0231663	1.65591	-1.54438	-0.214256	-1.56147	1.0246	3.68315	-0.43844	-0.825763	1.3033	-0.222316	-0.539324	1.14447	1.17501	-0.192812	0.966063	2.17239	1.24743	-0.910626	-0.699035	0.815682	1.27417	0.00634903	-0.846369	-1.10888	1.23527	-0.407993	-1.05173	0.615874	-0.280952	0.480182	-0.0528616	-0.555248	-0.277781	1.22419	-1.53204	-0.678797	-0.744292	-0.121842	0.942485	-0.0781651	0.115095	1.15807	-0.55842	-0.446009	-1.09377
CAPN13	0.326568	-0.00358612	-0.542784	-1.57093	-4.55947	1.63471	-0.0454991	0.861895	-1.60683	-2.68808	0.208439	-0.089454	-1.70822	-1.62139	0.517519	-0.879832	0.610329	0.172978	-1.75238	-2.60213	-2.64422	0.458061	0.144796	-0.396145	-1.00499	-0.138994	0.707824	0.423355	-0.124168	0.403366	-0.106513	0.340586	0.296143	0.236725	-0.665444	0.276026	-1.30993	0.095656	0.807422	-0.406256	0.327937	0.0151659	0.414198	0.491905	0.0187145	-0.790076	0.689934	0.526362	-1.44002
CAPN8	0.625825	-0.290784	-3.28229	-0.541257	-0.0123729	-0.595653	0.106996	-0.426042	-0.883181	-1.41912	-0.549279	-0.24999	-0.491861	-3.29785	0.111475	-0.842692	1.06912	0.71318	-1.40135	-3.28963	-0.240522	0.235316	0.473621	0.381566	-0.634228	-0.501007	-0.204594	-0.542753	0.937756	0.708048	0.768621	0.544734	1.61965	0.795962	-1.80493	1.18299	-1.41439	-1.0243	0.429993	-0.404257	0.840616	-0.0241521	-0.478572	0.708772	1.11178	-3.28978	0.463011	0.0489333	-1.04282
CAPS	-0.673874	0.826417	0.288069	1.04957	1.21335	-0.487354	-0.863767	0.394623	-0.969304	-1.38784	0.346493	-1.32713	0.685859	1.18665	0.426461	0.648321	1.36242	0.475522	-0.593721	-0.222896	-0.957398	0.809187	-0.277115	-0.663334	1.8736	-0.0784164	0.774314	0.787913	-0.822289	-0.480362	-0.490185	-1.32128	-0.558886	-0.361022	-0.896365	-0.479691	-0.0236428	-0.282888	-0.451169	2.43737	-1.09161	0.0952851	-0.323306	-0.143168	2.28932	1.61229	-0.693494	0.306368	-0.764358
CBFA2T3	0.101038	0.337262	-1.91715	0.449185	-1.16453	-0.13985	1.1252	-0.970786	-0.971934	0.121743	0.330018	0.977488	0.421529	-1.93699	0.819781	-1.27764	-1.75209	0.514765	-0.264446	-1.3049	-0.154213	-0.110629	0.791393	0.222002	-0.966219	0.891379	0.259339	0.183654	1.48547	-0.789483	0.171224	-0.248029	1.48708	0.77495	-1.46192	0.389526	-0.614449	-0.761944	0.0886129	0.0490246	-0.748102	-0.734719	0.302026	0.672771	-2.32819	-1.44081	-2.36755	1.07641	-0.607129
CBX2	-0.62181	0.90999	1.47019	1.53191	0.67836	1.04226	-0.654991	1.37283	0.934745	1.72631	-1.51912	-1.09177	0.389786	0.666446	-1.0738	0.698906	-0.411637	1.15404	1.01661	1.88124	-0.0493827	0.893977	-1.19569	-1.28068	1.28061	-0.871311	-0.231754	0.894512	-1.15114	-1.2848	-0.598879	-1.19887	-0.463964	-0.576803	0.873714	-0.353834	1.4349	1.23817	0.660076	1.55472	-1.43197	-0.237261	-0.290618	-1.33843	-0.877575	1.65012	0.909432	-0.0707652	0.904921
CCDC150	-0.511718	0.947478	0.418195	0.987539	0.672913	-0.0268917	-0.824108	0.659247	0.41936	4.5415	-0.410133	-0.777786	-0.0791923	1.14199	-0.485107	0.803918	-0.316133	0.407568	1.40086	0.45596	-0.0474368	-0.241862	-0.968882	-0.825536	2.24929	-1.69311	-0.2043	-0.0179249	0.0192282	-0.291966	-1.78847	-1.06563	-0.426132	0.26047	1.2665	-1.17362	1.54421	1.74069	-0.422564	1.2367	0.0804289	-0.143045	-0.244258	0.0620158	-0.286205	0.218754	0.767559	0.1113	0.861008
CCDC74B	-0.540231	0.68281	-1.06338	-1.1501	-0.5025	-0.737898	-0.51458	-1.28711	-0.686244	-0.952877	0.518435	1.31055	-0.207445	-0.201497	0.021587	-0.331974	2.25197	0.363883	-0.734577	-0.0429444	0.458906	0.521667	0.30463	-0.416656	-0.25954	0.236932	0.629945	-0.738003	-0.194365	-0.128313	1.64067	-0.0387705	0.569397	1.00011	0.791731	0.506669	-1.81611	-1.27456	-1.28393	-0.745682	-1.15045	1.31138	-0.291199	0.918676	3.79763	0.650506	-0.622671	0.213433	-1.32623
CCDC85B	0.637954	-0.283932	-0.500271	-0.20582	-1.1085	-0.697401	0.237276	-0.0813151	-0.19432	-1.09613	-1.33504	-0.190282	-0.630015	0.473018	-0.13052	0.598083	-0.0692183	0.501884	1.44959	2.9385	1.63688	-0.669833	-0.503336	0.193455	0.423924	-0.374088	0.900969	-0.141605	-0.694419	-0.73907	-2.05421	-0.598152	-0.312584	0.0539311	0.298557	-0.450601	0.888139	0.678205	0.0688285	1.2829	-0.387115	0.0115016	0.326454	0.306163	0.0931178	0.788421	0.63235	0.422995	0.128854
CCDC88B	0.0724592	0.29302	-0.212386	1.84481	0.524496	-0.133488	-0.0877997	0.327926	0.352432	-0.00158147	-1.54134	-0.249755	0.584448	-0.281152	0.918031	0.772883	0.140921	0.251635	1.0035	0.929057	1.58679	-0.452434	-0.618625	-0.137645	0.474813	-1.11822	0.270736	0.628797	-0.389129	-0.0271693	-0.669196	-0.283715	-0.483334	0.400239	0.16421	-0.145376	1.06019	0.913705	0.0101297	0.571725	-0.134247	0.242664	0.0655085	-0.0967008	0.820101	0.850859	-0.659023	0.410915	0.432803
CCL22	0.867455	-0.376074	-1.00646	0.528579	-0.30681	-0.0804307	0.874325	0.18023	0.65807	0.393861	-1.87967	-0.143553	0.0294795	-0.925977	-0.659533	-0.91808	0.24758	0.251814	0.659204	-1.94471	-0.013565	-0.305392	-0.403412	-0.0176039	0.187534	-1.0443	-0.0593442	0.792583	0.200344	-0.134989	-0.74886	1.39771	-0.819135	-0.292194	-0.538383	-0.123783	0.682244	-0.633969	-0.0118962	0.0216693	0.387291	1.04724	-0.122333	0.166439	-1.92263	-1.87055	-0.642879	0.476712	0.0544352
CCL5	0.759939	-0.482302	2.58938	3.62134	0.539612	-0.714203	-0.09402	0.696742	0.925706	0.412513	-2.12494	-1.39293	0.718917	-0.288702	0.935439	-0.276439	-1.47351	0.0233805	1.74008	1.81432	1.35612	-1.08726	-1.35484	-0.320114	0.952305	-0.631708	-0.0768476	1.28748	-0.318605	-0.162683	-1.84856	0.006425	-1.11378	0.50702	0.917521	-0.864046	0.247422	0.588871	-0.409455	-0.0715228	0.0364345	-0.297703	0.0963692	-1.0707	-1.55827	-1.15009	-1.58002	0.542469	1.80501
CCNE1	0.943901	-0.476488	0.18932	1.23155	0.427236	-0.12054	-0.113527	1.88959	1.34331	3.79419	-0.953442	-0.64555	1.24717	2.11685	-0.471741	0.562091	0.311859	-0.997944	1.38546	1.33348	1.26508	-0.64861	-1.12933	-1.30963	2.6409	-0.987773	-0.42574	0.150681	-0.361383	-1.06994	-1.10775	-1.15285	-1.02483	0.0190254	1.3331	-1.28142	2.97499	1.36925	-0.303622	0.625684	0.155559	-0.147145	-0.0647267	-0.47231	-1.44088	1.77995	0.425108	-0.490418	0.908163
CCNI2	0.47276	-0.280557	1.61019	0.791048	-0.801815	-1.24221	0.286178	-0.626573	3.82297	-0.374016	-1.02103	-1.15881	-0.488309	2.52766	-0.299657	-0.894393	0.176571	-0.0664929	-0.157896	2.83534	1.70429	-0.486474	0.0822909	2.48017	0.591553	-0.737793	-0.0395222	-0.173306	-0.280366	0.828524	-1.17439	-0.0311708	-1.04053	-0.531246	2.36725	-0.0752287	2.52344	-0.279444	-1.90357	0.972997	2.03283	-0.00691393	-0.450433	0.885879	-1.42711	-1.27114	-0.896825	0.740421	0.0732861
CCNJL	0.887373	-0.386243	1.4842	-0.430697	-0.126371	0.233458	-0.535588	0.846761	-0.176734	0.0932953	-2.71501	0.612012	1.12551	-0.926627	-1.31772	1.57121	2.30871	0.0662865	-0.794249	-0.125228	1.13621	-0.530792	0.0138031	-0.727215	0.291472	-0.165054	0.262873	0.243454	-0.170748	0.818691	-0.339546	-0.183724	-1.05619	-0.318407	0.0448581	-1.28876	0.173457	1.07934	-0.465065	3.68753	-0.394784	0.260663	0.226635	-0.069958	-1.73747	1.05306	1.02257	1.06396	-0.34417
CCR2	-0.212865	-0.125971	-0.865539	2.41192	0.427835	-0.494193	-0.466312	0.837769	0.145612	0.390853	-2.27758	-0.437837	0.2223	0.0926311	1.74482	-0.549058	-1.89816	0.237404	0.873011	-0.0664165	0.492827	-0.879327	-1.17279	-0.0685666	-0.729393	-0.561746	0.354164	1.49881	0.0295049	-0.306143	-2.13843	0.515365	-0.985463	0.494919	-0.446719	-0.554897	-0.346955	-0.0954921	-0.464003	-1.51503	0.575641	-0.147572	0.852349	-1.28424	-2.23168	-0.851133	-1.4064	-0.162035	2.06747
CCR4	-0.298216	0.414931	-0.849849	0.503181	-0.328956	-0.229816	0.725835	0.859081	0.302576	0.768823	-2.90913	-0.660705	0.480859	-0.275458	0.951201	-0.624794	-2.16022	0.0951128	0.0318332	-0.980484	0.389377	-0.168302	-0.527367	-0.117532	-1.52482	-0.0397135	0.707783	1.97212	0.219482	0.197002	-1.25222	0.639843	0.0285634	0.885388	-0.308685	0.229849	0.0103421	0.164157	0.03962	-0.865456	0.666125	1.11199	1.10917	-1.0183	-4.6203	-2.21075	-1.02189	0.288394	1.1627
CCR7	-1.05108	0.596278	-1.04427	2.29429	-0.00275723	-0.988695	0.38059	0.731791	0.721339	1.37399	-0.572413	-0.450325	2.1267	-0.432387	1.23332	-0.603574	-1.94795	0.430873	1.56512	-0.227488	1.51039	-0.299956	-1.12758	-0.455516	-0.000960462	-0.630075	0.594298	1.79458	0.591669	0.216001	-1.89984	0.362767	-0.949346	0.257257	-0.19567	-0.138427	1.07956	0.981075	-0.814471	0.807597	0.568764	0.61339	0.252248	-1.39869	-1.68871	-0.830071	-0.560454	-0.129793	0.928903
CD109	0.809398	-0.460334	-0.307221	-1.5254	1.40297	-0.475217	-0.282818	0.812474	1.31432	-0.100969	-2.60676	0.82075	0.487311	-1.07603	-0.882742	-0.185594	1.26641	0.84109	-0.910025	1.6292	1.54619	-0.268249	-0.212425	-0.087317	-1.97235	-1.7384	0.656574	0.0176671	0.323426	0.213889	1.28908	0.777609	1.06036	0.84147	-0.424862	0.0960766	-0.868348	0.365998	-0.816333	-1.79734	2.02885	-0.589743	0.160721	-0.611932	-0.753957	-1.90592	1.6735	-0.254023	-0.368106
CD200R1	0.838764	-0.556322	-1.30486	0.373535	-0.791432	-0.836931	-0.554816	0.316676	1.33017	-0.663693	-1.52932	-0.173135	-0.247947	-0.357267	0.931482	-0.442087	-1.67183	0.424437	0.198254	-1.24584	0.311271	-1.3315	-0.0420457	0.34888	-3.96371	-0.728147	0.858145	1.3265	-0.0814346	-1.13229	-1.39005	1.07681	-0.605671	0.931209	-0.64118	-0.986221	-0.523444	0.185054	-0.710505	1.85833	0.384809	-0.162789	1.41533	-0.62571	-3.10451	-1.77835	-1.59914	-0.57029	1.33577
CD22	0.855741	-0.432431	-1.76895	2.19479	-0.792061	-1.6048	-0.038997	-0.845637	-0.0143157	-0.356105	0.914987	-0.0514604	1.28827	-1.90227	1.2534	-1.15229	-0.866904	0.555721	0.195735	-1.52042	0.202134	-0.204551	-0.16829	-1.1344	-2.16033	-0.250385	0.851792	0.102712	0.228444	0.887848	0.620175	0.100483	-0.554589	0.876649	-2.69625	0.543282	-0.524321	-0.0578622	-0.271104	-1.5452	0.573796	0.579205	-0.460736	0.994372	-0.134549	3.57266	-0.110436	0.191503	0.683943
CD24	-0.793534	0.741874	0.918435	0.49239	0.000105351	0.276735	-0.0438695	-0.217902	0.687623	0.70377	-1.38044	0.767736	-0.75111	0.58603	0.596467	0.172873	-5.14123	-0.443948	0.421095	0.119111	-1.43011	0.687933	0.835484	0.161518	0.439039	0.656702	0.148913	-0.0101959	-0.81457	-1.42693	0.267277	-0.352258	0.350611	-0.599217	0.388058	-0.12988	0.348787	1.93954	0.0484281	0.385315	-0.605882	0.153987	0.630136	-0.152041	-0.473298	0.522161	0.807129	0.131523	1.37695
CD36	-0.298171	0.486496	-0.111076	-0.987194	-0.0415996	-0.458872	1.52728	0.905077	-0.386291	0.157817	-0.395227	-0.16805	1.41243	-0.870062	0.145935	-0.606806	-0.723887	0.190985	-0.127221	-0.464503	-0.563292	-1.1176	1.25354	3.44325	-2.30043	-0.660022	0.916109	0.643042	1.44898	0.125261	0.00639032	0.422236	-1.51366	1.56927	-2.34571	0.0339881	-1.33527	-0.618616	0.0234172	-0.824141	0.61009	-0.812625	2.15303	-1.20474	-0.507597	-1.21561	-0.386233	0.890358	-0.797901
CD38	0.41061	-0.663735	-0.45129	2.32838	1.25585	-0.824827	-0.133892	1.04242	0.826165	0.966931	-1.78086	-0.473399	0.342845	0.418761	1.94971	0.183144	-1.20535	0.33939	1.69364	0.64298	1.12505	-0.576774	-1.03157	-0.183857	0.0885203	-0.353875	-0.261881	1.47669	-0.186412	-0.706097	-4.15607	-0.110715	-0.722473	0.0957887	-0.187796	-0.252487	0.104296	0.840222	-0.413059	-1.54829	0.608288	-0.244859	0.409857	-0.82954	-4.14871	-0.418553	-1.25852	0.0574112	1.74638
CD8B	0.014784	0.493386	-0.221916	1.35146	0.105665	-1.03373	0.0452349	0.683204	1.1265	0.562346	-1.42127	-0.808758	0.63322	-0.346387	1.36648	-0.440206	-1.79878	0.535353	0.989938	0.775082	0.758213	-0.726004	-1.38375	-0.0889194	0.900378	-0.376416	0.225536	0.971533	1.50061	0.0593549	-1.99764	0.190409	-0.995746	0.394393	0.329501	-1.26393	0.214981	0.380474	-0.0636033	0.363613	0.196823	-0.539236	0.385958	-0.915811	-2.68144	-1.28994	-4.43508	0.473722	1.99395
CDC20	-0.664315	0.930098	1.34625	1.48599	0.698655	0.343973	0.648059	0.458613	0.96837	0.959192	-1.25348	-1.06912	0.314566	1.7974	-0.929911	1.35551	1.01441	0.533601	2.51784	2.51728	1.79127	-1.51922	-0.69951	-1.45582	1.75716	-2.39523	-0.392859	0.248425	-0.453078	-0.765636	-0.56351	-1.78773	-0.625635	-0.0289183	1.3615	-0.289923	1.58086	1.08589	-0.167665	2.0487	0.173863	-0.251407	-0.321717	-0.349467	-0.00627386	-0.836536	1.00342	-0.402128	0.60752
CDC42EP5	-0.39802	0.925412	0.614699	-1.30733	0.0980242	0.528045	-0.517818	0.355594	-0.210769	-1.29272	-2.33993	-0.774642	0.544166	-0.136941	-0.657944	1.03675	-1.16192	0.527867	0.936435	4.02559	2.10789	-0.160584	-0.590988	-0.0728055	-0.398604	-0.99111	0.0790484	0.0434351	0.0686033	0.0309474	-0.179288	0.694464	-1.02874	0.422877	1.7789	-0.39667	0.177321	-0.06802	1.81979	-0.245921	0.565005	-0.551507	0.764425	-0.141128	-0.428889	1.50487	0.354022	-0.230167	-0.487594
CDCA2	0.841316	-0.455418	1.42577	1.9239	0.40508	0.233205	-0.613786	0.91068	0.613543	0.449969	-1.01855	0.234228	-0.233263	1.33846	-1.03369	3.74458	0.44859	-0.376687	1.60007	1.90676	1.44123	-1.05293	-1.40122	-1.91737	1.32018	-1.35749	-0.622881	0.0492915	-0.160277	-0.589931	-0.311645	-1.06332	0.00973396	-0.0838562	1.16386	-0.231763	1.10162	0.805537	-0.139033	0.54562	1.34798	-0.452438	-0.575575	-0.617388	-1.4202	-1.33213	0.949819	-0.742725	2.22324
CDCA7	-0.445942	0.842579	1.40659	1.4051	0.75271	-1.21924	-0.526064	0.372506	1.5085	2.01003	-2.19602	0.206986	0.762511	1.95606	-0.593425	1.27988	-1.61193	-0.732128	1.36137	1.47269	0.808115	-0.371731	-1.65987	-0.837696	0.606958	-1.59654	-0.0215938	0.691732	-0.88421	-0.673079	-1.08424	-0.566316	-2.32154	0.103996	1.46458	-0.187362	1.75689	1.70967	-0.495692	1.42444	0.0956741	-0.963866	-0.069221	-1.87973	-0.0882731	-0.527142	0.89772	-0.40205	1.51106
CDH26	0.905754	-0.316071	0.0452612	-0.677733	0.306749	-1.17173	-1.98475	0.330588	0.449386	-0.478826	1.42636	0.0557124	-0.335887	-1.0729	-0.078203	-0.105276	1.39922	0.643622	-3.2528	-0.533345	0.439836	0.736412	-0.793525	0.262824	-0.646573	-0.500401	-0.0027286	0.0782601	0.792668	-0.350974	-0.479549	0.555648	-0.407885	0.642055	1.17744	-0.701988	0.986634	-0.0556078	-0.311114	1.54613	-0.366235	1.71907	1.74482	-0.451711	-1.06597	-1.98924	1.01609	0.187607	-0.0214766
CDH3	-0.614776	0.942646	1.8299	0.772604	0.931454	0.0733445	0.317105	1.46105	1.11223	1.05337	-1.78225	0.206285	1.51035	1.94627	-0.823356	1.40749	-0.365532	0.303773	1.58436	1.39598	2.31163	-0.205067	-0.165889	-1.15935	1.03316	-1.80376	-0.224711	1.30904	0.100565	-1.05534	-1.60858	0.143642	-1.5278	-0.613643	0.501165	-0.440783	1.64731	1.34364	-0.395673	0.62326	0.161312	0.43723	-0.23581	-0.807533	-1.45252	2.01397	0.650236	-0.548678	0.59175
CDHR3	0.220917	-0.692566	-0.604731	-0.457294	0.679639	-0.746952	-0.649324	-1.21329	-0.12087	0.143869	-0.624514	0.815964	-0.0201543	-0.529001	0.417602	-0.968405	2.86622	-0.763676	-0.360626	-0.955796	-1.2038	-0.0289748	0.926051	0.251374	-0.743287	-0.182999	-0.179135	-0.37398	2.01691	-0.466812	-0.296285	-0.367994	-0.36778	0.425757	0.320323	0.168858	-0.585578	-0.82023	0.212114	0.0084852	0.0701369	-0.211057	0.0872508	2.17493	-0.129457	-0.383647	0.0384838	0.0877488	-1.29128
CDKN2A	0.970949	-0.532795	-0.841449	2.20945	0.641722	-0.506592	-0.935473	0.623941	1.70582	1.47292	-1.62634	-1.02778	1.09004	2.03264	-0.229868	2.50138	-0.649554	0.170954	0.69105	-1.33337	2.67527	-0.464441	-0.404811	-0.548505	2.02199	-1.21049	-0.0124086	0.341241	-0.959466	-0.798135	-0.908707	-0.60296	-0.269368	0.184866	2.77827	-1.05098	2.3697	2.48399	-0.239468	1.07913	-0.95543	-0.994184	-0.705935	-0.433677	0.370876	-1.03935	-1.24337	-0.0626175	0.943647
CDON	0.0305568	0.0905979	-0.782489	-1.26187	-0.781907	-1.07948	-0.645996	-0.66221	0.329859	0.421858	1.65429	0.327418	0.7182	0.483558	1.30438	-0.433907	1.80438	0.574208	-2.12539	-1.98821	-1.34658	-0.124138	-0.582888	0.0867851	-3.24935	0.37629	-0.307151	-0.788982	0.843484	1.69239	0.394822	1.00331	0.911508	-0.0793566	0.652978	1.09009	0.824328	-0.917797	-1.97004	0.288976	0.225027	0.253132	0.598836	0.0333564	-1.39376	1.81825	-0.679119	0.240477	-1.01341
CDT1	-0.17214	0.600502	0.0223784	1.28402	-0.71593	-0.428818	0.187742	0.752716	1.004	0.372018	-1.22422	-0.135277	-0.0706201	1.60037	-0.91189	0.731488	0.508463	-0.281869	1.08774	1.01954	0.722729	-0.978194	-1.08398	-1.30454	1.53253	-0.773597	-0.375318	0.150449	0.0807164	-1.10236	-1.3408	-1.19076	0.578948	-0.136355	1.03925	-0.483554	2.01369	0.839254	-0.104577	1.20949	0.859648	-0.303579	-0.668761	-0.361093	0.721103	-0.889291	0.612251	-0.165958	1.23153
CEACAM6	0.817699	-0.460171	-0.709102	-1.1004	-0.930729	-0.657974	-0.753519	0.591207	-0.0458826	-0.506883	-0.506118	1.6013	-1.3156	-3.92712	-0.187391	-0.614095	-0.780775	1.1521	-1.20446	-0.435785	-0.623657	0.475737	0.686449	-0.30001	-0.845728	0.200305	0.288958	0.960705	1.30175	-0.735341	0.847778	0.317744	1.27451	-0.369332	-3.93168	0.0239254	-0.0275248	-0.498651	1.12837	-1.30966	2.88153	-0.942039	0.809073	0.785035	-1.45854	-1.59442	-0.682727	0.833362	-0.897753
CELSR3	0.240403	0.220487	-1.0014	-0.535859	0.630897	0.653113	0.592311	0.703741	0.656056	-0.102136	-0.415733	-1.42759	1.09362	1.04088	-0.665444	-0.346523	0.585835	1.04942	-0.221043	0.202109	0.921517	1.28222	-0.615445	-0.806936	-0.966655	-1.19879	0.295206	-0.147767	-0.301943	1.81407	-0.11294	-1.11257	1.77927	-0.507371	-0.64437	0.692069	-0.786414	0.758637	1.17832	-2.65278	0.272859	-0.534338	0.488818	-0.986047	0.411252	-0.352709	-1.20644	-0.656023	-1.02609
CEMIP	0.825651	-0.457115	-0.738261	-0.794704	-0.0709915	1.09583	0.194842	1.26974	1.70283	0.687438	-0.93277	-1.0853	1.5524	-0.689452	-0.37991	1.94158	0.891348	0.921977	-0.21412	-1.49687	-0.451294	0.762848	0.963639	-2.29881	0.093149	-2.25655	0.142953	0.275664	-1.01337	-1.74816	2.30977	-0.685884	0.491047	0.466976	-0.948903	0.0199278	0.340936	0.267663	0.934878	-0.222838	0.343723	-0.988992	-0.958466	-0.361275	-0.877791	0.784428	1.31544	-0.0432769	0.011583
CENPV	0.865796	-0.466758	1.13075	0.0961897	0.864346	-1.51615	-0.113605	-1.39587	-0.122184	1.43964	1.66194	0.96425	0.864074	1.81603	-0.298284	0.715512	-0.638743	-1.10409	0.845255	0.388957	1.26334	-0.555144	-0.469496	-0.1528	2.56481	-1.93696	-0.145516	0.0377544	-0.639661	-0.132442	-0.815645	-0.435101	1.43769	1.18869	0.598311	-1.655	1.19426	0.202448	-1.95493	1.27883	0.247012	-0.243215	-0.354146	-0.725324	2.26906	-0.419567	-0.920102	-0.610331	0.131666
CEP126	0.325318	0.0595771	-0.00723898	-1.53546	-0.560862	-0.671953	0.259255	-0.652753	-0.625407	-1.15901	-1.38358	-2.35971	-0.00436021	-1.65078	-0.150496	-0.69158	0.773769	0.414009	-1.83065	-0.768841	-0.014719	-0.892101	0.733996	1.31571	-2.35918	0.257854	0.548323	-0.478152	1.90176	2.00445	-0.118926	1.159	1.62179	0.093785	-0.818697	1.8292	-1.20648	-1.2116	-0.856779	0.483078	0.111706	-0.952778	0.473683	1.14096	-1.05096	0.00704434	-1.03449	1.13893	-0.677067
CES1	0.914579	-0.422394	-0.193368	-0.266395	-0.0338657	-0.176599	0.457899	-0.247813	0.168544	0.161306	-1.22898	-0.0679254	0.351961	-1.68969	-0.502675	-0.152327	-1.42038	0.257602	1.01514	-2.71507	0.0403393	-0.27713	1.39956	3.35512	-0.863654	-1.35732	0.56797	0.0960496	0.583294	1.08673	1.41019	0.600712	-0.585302	2.2889	-2.20558	-0.693271	-0.411224	-0.175675	2.06102	-0.85124	1.0825	-0.692347	1.63765	-0.611232	-0.706692	-0.916365	-0.327101	0.511026	-0.441944
CES3	0.658097	-0.0843086	-0.263509	-0.934829	0.793343	0.928787	-0.865164	1.81693	0.975116	-0.963146	-1.54887	1.67903	-0.809796	0.859029	-1.20156	-0.873901	-1.37262	-0.490104	-1.38427	1.02942	0.810533	-0.09622	-0.143145	0.836054	-0.343201	-0.406083	-0.874969	-0.633369	-1.09523	-0.589868	-0.963829	-0.62298	1.18356	-0.199319	0.0431702	0.781684	0.84573	0.366446	2.60531	-0.776396	1.79635	-0.360876	1.41941	1.31727	0.384038	-0.560011	-1.04181	1.69167	1.1467
CFAP157	0.316824	0.124599	-0.288396	-1.48457	-1.39008	-0.412022	0.129776	-0.306923	-0.0355912	-0.932226	0.381838	-0.874033	-0.703474	-0.509586	0.250894	-0.280532	1.73264	-0.144714	-0.682849	-1.01842	-1.39512	0.747009	0.559179	1.09829	-0.951213	-0.226129	0.815113	-0.955099	-1.30279	1.87095	-0.992417	0.155018	0.940409	-0.388896	-0.730167	1.0275	-0.31505	-0.489385	-0.677115	0.557856	-0.502556	-0.0570398	-0.577445	1.02824	0.704903	1.32546	0.231673	-0.383032	-0.986695
CFAP43	0.644284	-0.529971	-0.419509	-0.91463	-1.74106	-0.875172	0.150871	-1.11582	-1.35649	-4.75896	1.16067	-1.29754	-1.09214	-1.20239	0.633723	-1.10644	1.81135	-1.12622	-1.7934	-2.03513	-0.918982	1.14438	0.803327	0.0660294	-2.22813	0.863127	0.854058	-1.08072	-0.709246	0.902423	0.0075258	0.122392	0.770368	0.51557	-0.512027	0.189383	-0.716301	-1.30276	-0.603205	-0.950929	-0.447788	-0.308863	-0.785783	1.66452	0.759484	0.998233	0.495797	0.477696	-0.766248
CFAP54	0.917995	-0.256572	-0.667517	0.222569	-0.154867	-1.76961	-0.27676	0.0907184	0.550392	-1.49378	-3.67723	-1.71223	-0.633944	-0.730066	1.24657	-0.89798	3.52626	0.210877	0.575896	-0.828816	1.24959	0.0355517	0.605204	-0.946171	-2.32381	-0.893817	0.0620177	0.345368	0.0435813	0.408645	-1.15232	0.169471	-1.45864	0.217647	0.141869	-0.572868	-0.925945	-0.885324	-1.62683	0.596964	0.265658	-0.0404703	0.289528	-0.0702732	-0.711727	2.35698	-0.72614	0.446843	0.264257
CFAP57	0.459209	-0.207261	-0.652502	-1.23519	-4.03306	-0.460058	0.208475	-0.13528	0.0119875	-1.25457	-0.121138	-0.757878	-1.72354	-0.683674	1.16051	0.268914	2.42197	0.322127	-1.4145	-4.08785	-0.187424	1.25403	0.37439	0.337419	-1.1093	1.21155	1.29579	-0.435551	-0.156855	0.028252	-1.00515	-0.0948169	0.92989	0.304139	-0.270367	-0.230923	-1.03323	-1.32262	-1.9428	-1.02097	-0.844461	-0.0653378	-1.01435	1.52856	-0.457012	0.381909	0.0370368	0.925948	-0.619894
CFB	0.64743	-0.521311	-0.399352	0.392294	-1.1621	-1.44628	1.20781	-0.491971	0.27254	-1.63907	-2.56044	-0.58356	-0.595386	-1.73661	-0.313583	-1.02369	1.38512	-1.06062	0.825298	-0.0545863	-1.15913	0.997839	0.0600112	0.0805653	-1.05685	0.627492	0.819154	0.113211	-0.247615	0.332734	-1.5166	0.307645	-0.734268	0.250667	-0.866926	1.07607	0.554175	-0.570268	-1.23197	-0.501974	-1.3589	0.921939	-0.581859	0.4651	2.09327	-1.70277	-0.600218	1.86985	0.111076
CFD	0.505618	-0.292238	-0.114004	-0.987699	-0.471934	-1.15856	-0.143082	-0.422662	-0.764604	-0.797995	-1.3698	-0.324067	-0.603209	-1.11226	0.604882	-0.77931	-0.683923	0.245627	1.08558	0.340345	0.884049	1.80957	0.463811	2.72111	-1.13099	-0.360921	1.21584	0.303475	0.881252	-0.645245	-1.8576	0.233522	-1.68484	1.72353	-1.35219	-1.19354	-1.55717	0.187834	-0.100903	-0.247789	-0.285446	-1.0114	1.74327	-0.315836	-1.23002	-0.927727	-0.692796	0.940155	-0.318913
CHAC1	0.44861	0.105054	1.12577	1.3899	1.84867	0.909173	-0.0817479	0.70349	1.21887	-0.109629	-1.36893	-0.382244	-0.555589	0.825255	0.173485	1.34083	-1.16539	-0.0562409	0.888917	1.61913	1.80397	-1.53615	-0.994346	0.272256	2.19121	-0.679366	-0.938422	0.425542	0.0487805	-0.994198	-0.635076	-1.51221	-1.99092	-1.33367	-0.948364	-0.612313	1.62832	1.89547	2.65465	0.296912	-0.59745	-0.36285	-0.0207306	-0.264105	-1.16293	2.21001	0.076363	-0.139942	0.0815377
CHAD	0.140199	0.134383	-1.50563	-1.32937	-0.790117	-0.0747239	0.118975	-0.474662	-0.764876	-1.04226	-1.0614	-0.809961	-0.425392	-1.51308	0.259362	-0.84403	0.890805	0.366271	-1.46918	-1.32134	-1.49244	0.0626638	0.589371	0.653568	-3.64233	-0.470267	0.734814	-0.946748	1.75049	1.15585	1.61772	0.520893	-0.554262	0.936672	-1.38583	0.502081	-0.80796	-0.828067	0.249026	0.0418187	2.11581	0.276385	-0.247459	0.942506	0.868633	-0.731915	-0.943054	0.298942	-1.49788
CHI3L1	0.811491	-0.524442	2.03268	1.3431	2.18052	-1.56558	0.900462	0.130134	1.43807	0.244112	-1.97182	-0.68734	2.31408	0.330644	-0.678803	0.0703752	-1.36936	-0.121279	1.45658	0.400229	1.19854	-0.757021	-0.901729	-1.54289	1.79831	-1.91157	0.210406	0.807799	-0.38423	-0.986683	-1.58522	0.745603	-0.560929	-0.251461	1.54241	-0.844867	1.97592	0.396431	-0.88197	1.89421	-0.105193	-0.157114	-0.183399	-1.03667	0.222084	1.6209	-0.900147	0.402403	2.36885
CHI3L2	0.763194	-0.512395	1.77258	2.2858	1.51804	-0.894405	-0.517264	-0.192032	0.660944	-0.655637	-1.8082	-0.32138	1.26626	2.00449	-0.248082	1.26766	1.20001	-0.350329	1.22501	1.88245	-0.809805	0.382526	-1.0655	0.337867	1.85183	-1.02787	0.244764	-0.159283	-0.8537	-0.738582	-4.7001	0.269158	-1.54559	-0.478025	0.356527	0.426182	1.91231	0.616565	-0.204655	-0.230059	-0.652275	0.790923	-0.142903	0.197552	-0.0535027	-1.73442	-1.27508	0.48654	1.58725
CHIT1	-0.405518	-0.359534	-1.71981	0.727805	-0.589456	-1.72756	0.759552	1.01543	0.0941316	2.01991	0.0285821	0.585274	0.894613	0.119122	1.26463	-1.35327	-0.363037	-1.20026	1.0046	0.00345359	1.80402	-1.22786	-1.75849	-1.61198	0.785502	-0.390577	-0.457501	1.88704	-0.149594	0.296444	-2.25998	1.61767	0.584849	1.10636	0.0558067	-0.948788	0.622899	-0.089812	1.05885	0.062106	0.199303	-0.470538	-0.378321	-1.1613	-0.802155	-1.77101	-0.293177	1.82375	0.804343
CHRD	0.532374	-0.705861	-1.1602	-1.65935	-0.560631	-0.299268	1.45677	-0.646998	-0.723254	-0.778482	-1.33556	-0.695998	0.0969875	-1.62255	-0.910064	-0.503555	1.67999	-0.315586	-1.09451	-1.75097	-0.946189	1.31315	-0.381941	0.556293	-0.656335	-0.49519	0.615333	-0.508473	0.433321	0.323517	-0.073505	0.319118	2.6673	0.293346	-1.94289	0.395825	-0.918883	-0.77219	-0.907341	-0.882604	-1.03604	0.410297	0.0903985	0.953652	1.47367	-0.600423	1.41358	1.51251	-1.33937
CHRDL1	-0.580138	1.03541	0.497666	-0.246046	-0.540176	-0.440194	0.321033	0.37305	0.82926	-0.118779	-0.559448	-1.14469	1.11946	-0.659639	-1.39354	-1.7464	-1.79681	0.560597	-0.683551	-1.53657	-0.230308	0.344622	1.00566	2.67008	-0.699125	-0.342652	0.836336	0.603139	1.75936	1.40417	-1.46901	1.77272	-0.853134	1.73549	-0.878665	-0.337793	-0.370132	0.667418	-1.40566	-0.795071	-0.132249	-0.309067	2.43214	-0.351396	-1.12365	-2.35621	-0.999938	0.287598	0.249576
CHST1	-0.591374	0.954496	-0.87281	-1.02787	-0.190418	1.77184	-0.552158	1.08757	0.579176	-1.10082	0.419557	-0.81075	0.00453457	-5.12661	-0.790832	-0.226327	0.698967	1.52158	-0.411948	-0.751031	-1.153	-0.776614	1.10446	-0.713183	-0.78972	0.260158	-0.522609	0.578702	0.555992	-0.407811	-0.345722	-0.585826	0.653803	0.0454705	-0.62628	-0.0183968	-0.159448	0.103794	2.00415	0.713471	-0.0936759	0.298516	0.868294	-0.264804	-0.925795	0.570526	0.0422144	-0.0518769	-1.08685
CHTF18	-0.415776	0.750569	-0.341561	0.408966	-0.908686	-0.304449	0.623918	-0.119227	0.968099	0.660025	-0.398961	0.343536	-0.0401566	0.382044	0.134848	0.398456	0.00438628	-0.281322	0.88995	0.440294	-0.110806	-0.154983	-0.0513126	0.00833689	0.959312	-0.679844	-0.126746	-0.548347	-0.639736	0.868938	-0.899661	-0.753002	-0.245162	0.238516	1.31094	0.218222	1.14078	0.931029	-0.0856464	1.64029	-0.0537483	0.339721	-0.461698	0.52886	1.19623	0.345952	0.353005	0.402242	0.474207
CIB2	0.847303	-0.486856	0.693907	-0.430784	-0.133688	-0.191401	-0.350153	1.2126	1.61939	1.64391	-0.741899	0.165471	0.81365	0.548937	-0.3267	1.59347	-1.27071	-0.422703	1.8565	1.00246	1.89977	-1.25262	-0.477628	0.298466	3.70127	-1.65746	-0.392899	0.16855	-0.361451	-0.520847	-0.164874	-0.0455105	-1.22272	0.732122	1.31918	-0.16687	0.928694	1.07244	-0.894986	-0.619994	0.610872	-0.830919	0.698568	0.182977	-1.05804	0.535271	-0.974782	-0.0374763	-0.349948
CILP2	0.638179	-0.427996	-0.294094	-3.59319	-0.102959	-0.0716409	-0.427893	-1.11101	0.193761	0.157554	-2.42045	-0.151472	1.65275	-2.02464	-0.51238	-0.0801755	0.209702	0.397632	-1.04964	0.815351	-0.886126	0.653047	0.613011	0.141858	0.159746	-0.705168	0.174664	-0.587818	-0.286427	0.233497	1.05666	1.46539	-0.0361887	0.992911	-1.59032	0.710939	0.0355561	-0.382015	0.0554741	-0.179174	-0.317432	0.199413	0.908453	0.298966	-0.0818951	0.315405	0.535586	-0.341021	-1.09104
CITED4	-0.54232	0.883738	1.57682	0.199484	0.476033	-0.45251	0.287776	-0.133553	0.0692631	-0.339628	-1.05025	0.117551	0.411448	0.487598	-0.109144	0.11398	-2.68891	1.04272	1.02797	2.08711	1.46836	0.433694	0.342605	0.22566	1.38302	-0.405253	1.00934	-0.193796	-1.09527	1.12817	-1.47426	0.0612713	-2.15025	0.410577	1.64587	0.0760944	0.700458	1.06831	-0.144633	3.15436	0.0553792	1.10391	-0.360576	0.876363	1.13254	0.462802	-0.725383	0.064571	0.642255
CKB	-0.64293	1.02416	-0.279276	-0.156376	0.630188	0.00580802	-0.111752	0.38044	-0.0947085	-0.855578	-0.679786	-2.38821	-0.1386	1.52346	-0.561627	-0.135781	-0.103414	-0.709781	-0.535435	-0.123653	-0.430125	0.316808	0.589168	0.725012	1.40682	-0.871168	0.676422	0.801681	-0.358546	-0.588494	-0.884766	0.0534609	1.51778	-0.303932	-2.37963	-0.0631876	0.713374	0.21619	0.513788	-0.244515	-0.173972	-0.724011	0.371825	0.11779	0.179359	4.35788	-0.89358	0.100545	-0.800884
CLCN4	0.858767	-0.370588	1.35886	0.945573	0.785969	-0.423584	-0.487651	1.25	0.993797	-0.768359	-1.81431	-1.76395	1.35558	1.94334	-0.277826	1.44404	-2.23298	-0.649887	1.1375	1.23986	-0.105721	0.0272439	-0.44147	0.690674	2.04296	-1.08258	-0.428526	0.617884	0.440872	0.742137	-0.84818	0.725507	-0.990175	0.48898	1.61024	-0.106396	2.2206	1.08722	-0.355658	1.47135	-0.642869	-1.11323	0.706848	-0.0572964	-2.37581	1.29889	-0.604584	0.426474	1.92078
CLDN1	0.841675	-0.510187	0.780156	0.0405104	-0.452078	1.84909	-0.854156	0.45681	2.73353	-0.841516	-1.33448	1.49554	1.32834	-1.09596	-1.82372	1.96453	-0.560613	-0.0128935	-1.07643	1.82256	1.57961	0.0333	0.426058	0.853318	0.584385	-0.948089	-0.0858635	-0.411128	-0.757483	-0.137697	0.0617942	0.104375	-0.649875	0.245785	-0.868276	-0.18889	0.278105	0.378063	2.44924	-0.0576421	-0.0812882	-0.131526	0.932014	0.527351	-0.626887	-0.444885	-0.408797	-0.459534	-1.87011
CLDN11	-1.21308	0.841917	-0.176906	-0.992137	-0.917903	-0.403511	0.870256	-0.669309	0.361997	-1.283	-1.3194	-0.34621	0.467306	0.445303	0.00405694	1.94493	-2.04184	0.242335	-0.601047	-2.25372	-1.38569	1.23369	-0.120488	1.00506	-1.51497	0.139659	1.02717	0.226361	0.932674	0.486854	-1.20317	2.1678	-0.713862	0.687619	-2.32688	-0.0202368	-0.722718	-0.0363991	-0.411262	-0.240035	-0.0904253	0.775305	2.47125	0.392904	-0.768415	2.17227	-0.760217	0.127287	-0.779755
CLDN3	-0.589695	0.830924	1.05562	-0.401215	-1.11025	0.0919107	-0.42888	-0.162909	0.751952	-1.50841	-0.144476	1.0581	-1.4947	0.797822	0.554958	1.10032	-0.734195	0.583174	0.310507	-2.41421	-0.848308	0.245533	1.20456	-0.536161	1.64206	-0.349313	-0.259826	0.0385152	0.190206	-1.16627	-1.00412	-0.702137	-2.83015	-0.851169	1.90048	-0.498849	1.81112	0.239762	1.70833	1.77927	-0.0870554	0.795466	0.11167	0.296166	0.544285	1.21017	-0.727645	0.377065	-0.113313
CLGN	0.0133573	0.390574	-2.18731	-0.8343	-2.78138	-0.188339	1.00263	-0.489665	-0.152261	-2.03352	1.01087	0.705461	-1.21481	-2.78756	-0.371686	-1.74077	1.43813	-0.947511	-1.77734	-1.37183	0.682269	-0.343933	-0.315466	0.779684	-0.77461	-0.271953	0.353572	0.377873	-0.174806	1.25933	-0.501655	0.353111	0.40161	0.0155734	-0.670213	1.19106	-0.272021	-1.01733	-0.0913839	-0.152017	1.74166	-0.163958	0.397582	0.765034	0.361781	0.0703032	0.473601	0.330595	-2.02577
CLIC6	0.970692	-0.591568	-0.700496	-0.698383	-0.703298	-0.605786	-0.542654	-0.449888	0.903049	-0.845895	0.439655	-0.684509	-0.385805	-1.67243	-0.772265	-0.805936	0.34364	0.187523	-1.19583	-1.62246	-0.232477	1.55703	0.717881	1.29501	-0.684498	1.51625	1.04899	-0.263708	0.474337	-0.569344	0.465398	0.338929	-0.913439	-0.0234665	-1.37844	0.893382	-0.883354	-0.984394	-0.786001	-0.325089	-0.356424	1.6167	-0.309197	2.019	-0.55086	-0.413379	-0.627299	2.14343	-0.859715
CLSTN2	-0.887561	0.755096	-0.960873	-1.34541	-1.57729	-0.784156	0.630265	-1.27355	-0.585801	-1.53696	1.0398	0.544607	-0.186574	-1.96516	1.04504	-0.847271	0.32112	0.136318	-1.64716	-2.27827	-1.68432	2.00438	-0.373325	0.711942	-0.96265	0.449633	0.776731	-1.00575	0.886708	1.11141	0.813974	0.482878	1.97991	1.8068	-2.42719	0.945871	-0.953531	-0.425073	-1.17634	-1.39524	-0.488239	0.357282	0.343428	0.787798	-0.0873135	-1.1317	0.19945	0.824553	-1.58423
CLU	-0.781146	0.867433	0.281312	0.995053	-0.517948	-2.12161	-1.22115	-0.366665	0.674047	-1.37228	-0.152408	1.05488	-0.322432	-2.33995	-0.42391	-0.720602	1.37621	-0.659602	0.40373	-0.418983	-1.13083	1.48735	0.833957	0.383893	-0.459271	-0.398113	0.231916	0.890853	-0.737096	-0.777124	1.50109	0.149034	1.31656	0.796881	-1.13451	-0.173567	-0.721452	0.250542	1.59673	4.2628	0.857872	1.47985	0.22893	-0.742906	-0.486041	-0.868966	-0.727356	0.15055	-0.448086
CLUL1	0.227285	-0.370952	0.82928	-0.662275	0.806274	-0.271014	0.190777	-1.29519	0.1486	0.845615	0.582211	-0.371931	0.622339	-0.401398	1.10508	-0.0979287	0.997035	-0.734294	-0.688634	-0.114575	-0.423893	0.60527	-0.109449	1.55829	-0.140186	0.789938	0.54098	-0.733727	-0.844801	1.32796	-2.67172	0.600272	-0.216444	0.0346889	-0.874339	0.138917	-0.0267488	0.525246	-0.956155	1.52772	-4.19967	0.873722	0.00582351	0.122022	-0.970597	1.95087	-1.3139	0.675148	0.300044
CMYA5	0.322329	-0.253694	-0.425001	-1.8463	-1.01228	-1.15421	0.644328	-0.0977987	-1.79672	-1.29009	1.07323	-0.164878	-0.617481	-2.16065	0.484089	1.3022	-1.19449	0.754827	-1.79048	-3.4173	-1.95378	1.15398	0.839071	0.148543	-1.95548	1.06776	1.25323	-0.419655	0.651387	0.439918	-0.354893	1.6104	-0.151257	0.336124	-2.07028	0.723895	-1.0962	-0.330032	-1.38725	-0.91262	-0.530002	1.41442	-0.0925382	1.18235	1.15628	-1.65896	-1.00015	1.09747	-0.60947
CNKSR3	0.877092	-0.553769	0.850961	0.225156	-0.154844	-1.09318	-0.860913	-0.21232	0.540447	0.396546	-1.07226	0.765602	-0.112752	0.699022	-1.52464	0.493727	2.03658	-0.227656	0.464042	0.830327	-0.217232	-0.459639	-0.742879	-0.564441	0.494849	-1.35773	-0.180049	0.0864328	0.110271	-0.693182	-1.11489	0.10863	1.12438	-0.533115	0.941306	-1.73236	1.73805	0.734813	-0.586968	1.26785	0.0295268	-0.162661	-0.326421	-1.20254	-0.511899	0.616898	-0.0778816	-1.32171	1.17688
CNTN1	-0.577872	0.792161	-1.60689	-0.899877	-1.07724	1.23538	0.0328507	-1.11163	0.591884	-0.99206	-1.81767	-0.738895	1.17269	-0.997614	-1.64968	-0.0362807	-0.621547	0.0468682	-2.08127	-0.60474	0.806892	0.621956	2.55027	-0.212123	-0.408187	-0.3502	1.02737	0.19186	0.196269	0.422139	1.30619	1.43812	-0.000614006	0.105071	1.3987	0.781143	-0.788371	-0.886069	0.157344	-1.9157	0.12381	0.0177586	1.77152	0.0650423	-2.32108	-0.270846	0.485346	0.175533	-1.62726
CNTN4	-0.634329	0.423713	-1.29658	-0.679044	-0.658867	0.378882	-0.685306	-0.419114	1.46864	-1.22919	-0.616795	-0.595606	1.26734	-0.61165	-0.770424	0.225811	-0.454247	0.396763	-0.574603	-2.31719	-1.78962	0.524902	0.802558	0.486536	-1.8207	-1.11112	0.878586	0.107931	1.31553	0.445808	1.00526	0.953542	-0.947793	0.41136	-0.221757	0.259841	-0.987561	0.672948	-0.728096	0.470866	0.239497	-0.0234118	0.597627	-0.26402	-1.37333	-1.7382	-0.387652	0.0382386	2.11817
CNTNAP3B	0.799644	-0.552533	0.801586	-1.15012	0.505948	-0.769254	0.133288	-1.06051	0.633898	0.0644454	-0.756032	-0.443349	1.31599	0.647885	-0.744434	1.54293	-0.238583	0.849125	-2.36778	1.10393	1.44345	0.82054	0.0399594	1.70058	-2.02299	-0.261441	0.069553	0.326662	1.10745	0.381966	-0.955593	1.83792	0.940817	0.816451	-0.393629	-0.369805	0.0724018	1.68929	0.881754	0.682493	-0.409835	-0.098352	1.78978	-0.47078	-1.29743	-0.00595707	-1.35493	-0.132081	0.820133
COCH	1.10384	-0.450655	-0.0140846	0.938363	0.690793	-3.02537	-0.421142	-0.440894	1.30552	1.2307	0.152467	3.97189	1.31171	1.85934	0.864951	0.538415	1.08481	0.0988898	1.38269	2.48229	1.18195	-0.243377	0.55097	-0.187113	1.18872	-1.03906	-0.111126	0.178157	0.339094	-0.697791	-0.643329	-0.463068	-1.03956	-0.256787	-0.0775199	-0.938419	0.619533	1.17356	-0.535086	0.643954	0.15285	-0.0125811	0.0489501	-0.403629	-3.00537	0.453241	-0.325237	0.0956111	0.754681
COL11A2	-0.574041	1.08676	-1.16802	0.966655	2.66384	-0.120863	0.970111	-0.735213	0.652717	0.729622	-0.634474	-1.78154	3.01265	1.61368	-0.618668	0.423204	-0.0161218	-0.386458	-0.183747	0.0370928	-0.0279463	-0.644674	-0.858904	-0.347171	0.788967	-0.397311	-0.298279	-0.513756	-0.190668	-0.491304	-0.015431	-0.213754	-0.605652	-0.309538	1.24032	0.023753	0.603696	0.152823	0.0417671	0.999916	-0.647068	-0.693765	-0.349046	-0.272107	0.313635	4.89747	0.150748	-0.485545	-0.0397078
COL14A1	0.526071	-0.88558	-0.958691	-1.3948	-0.55446	-0.482771	0.25793	-0.428042	-0.116948	-0.875114	-1.28123	-1.05261	0.745205	-2.29344	-0.447977	-0.519357	-1.31401	0.271595	-2.0474	-2.51236	-1.26334	1.07481	-0.125178	1.60092	0.141894	0.0550509	1.1835	0.172226	1.49086	1.40972	-0.0445474	3.48836	-0.151715	1.20409	-2.24294	0.798442	-1.21857	-0.591829	0.257348	-1.07392	0.229869	-0.459191	2.27111	0.250664	-1.06136	-0.846711	-1.072	0.109708	-0.313627
COL17A1	0.885714	-0.511303	-0.558058	-0.235368	-0.189384	0.0158379	0.159095	-0.209316	-0.096832	-1.85922	-1.2442	-1.1015	0.681305	-1.42297	-1.26892	-0.496368	0.295396	1.11306	-1.15722	-1.64618	3.2912	0.27568	-1.0304	0.446283	-1.32458	-0.141981	0.079414	-0.804188	1.35053	0.047925	0.230015	1.64559	-1.00201	0.22226	-0.748941	1.07889	-0.59969	0.285229	-0.130357	-0.11799	0.67445	0.796655	0.629106	0.448297	-0.630702	-2.07324	0.660945	-0.393542	-0.691287
COL1A1	0.417881	-0.619613	-1.07475	-1.24964	0.154592	1.28748	0.45584	0.0230998	0.00680521	-0.0525649	-3.00039	-0.834318	1.77607	-1.66597	-1.26132	0.310776	-1.34124	0.300309	-0.481909	-1.64805	-1.17204	0.727294	0.486615	0.233721	-0.147449	-1.15442	0.356111	0.112369	0.344075	0.316705	1.62088	1.77537	-0.128635	1.03461	-2.27058	1.68346	0.0938605	0.154354	0.0556951	0.591036	0.115345	0.762145	0.572234	0.191421	0.175274	-0.917275	1.23519	0.430598	-0.912102
COL1A2	-0.766999	0.797533	-1.02038	-1.36555	0.393003	1.38421	0.537083	0.196242	0.0642226	0.393476	-2.75893	-0.728451	2.02192	-1.56039	-1.03683	0.220533	-1.54288	0.365834	-0.926054	-1.99998	-1.4457	0.769907	0.67692	0.278357	-0.55602	-1.06696	0.373764	0.273052	0.495729	0.466578	2.09259	1.84608	-0.155365	0.813146	-2.526	1.86238	-0.14969	0.120826	-0.175334	-0.606191	0.274251	0.665029	0.765054	0.107502	-0.203682	-1.1371	1.05238	0.187142	-1.04637
COL22A1	0.129846	-0.498286	2.1518	2.61261	-0.126968	-0.0940977	-0.0546626	-0.415547	2.04252	1.51873	-1.56056	-0.759544	1.15875	-0.793704	-0.697809	1.53736	-0.934538	0.119658	-1.02537	1.39355	-0.376076	-0.4799	-0.286193	-3.84853	1.5375	-0.903771	-0.448019	0.798355	-0.174941	-0.963333	0.139819	0.417627	-0.636467	-0.17637	2.45461	0.144396	0.605747	1.39771	-0.151633	3.49483	-0.279471	0.534655	-1.1887	0.235343	-0.646091	-1.41356	0.370997	0.255441	0.89645
COL28A1	-0.591284	0.931416	-0.24382	-0.733415	2.14936	0.185943	-0.389025	-0.752648	1.21327	-1.50576	1.31116	-1.29118	0.240036	-0.982919	0.711073	-0.40643	-1.56832	-0.3632	-2.79028	-1.26287	-4.60377	0.724559	-0.191548	-0.0710311	-1.4357	0.371146	-0.630705	-0.771587	-0.203069	0.531919	-0.177994	0.372361	0.638312	-0.0662966	1.62531	0.395365	1.47355	0.900317	1.85246	2.06092	-0.403927	0.330736	-0.602884	0.416282	-1.46784	0.365511	0.458739	-0.872507	-1.1268
COL4A5	-0.580538	0.874718	0.440814	-1.88164	-2.05286	0.370276	0.469169	0.217318	-1.06127	-0.502706	-1.11732	-0.0108234	-0.992374	-0.693907	-0.0631072	0.0949049	1.16514	0.151768	-2.17748	-3.89236	0.555527	0.685139	-1.09433	0.0727064	-1.46128	0.333587	0.675597	-0.665055	-0.0923808	1.09437	1.50103	0.63454	0.208112	0.509778	-0.895052	1.97048	-0.646136	-0.0565215	-0.542335	-3.51184	0.68051	-0.473264	-0.896157	1.40309	0.0862681	-1.40718	1.06876	1.24427	-0.313556
COL6A3	0.504381	-0.597558	-0.946947	-1.55804	0.8219	0.935346	0.811301	0.133858	-0.00779359	0.348994	-2.39587	-0.601887	1.88874	-1.49842	-0.661031	-0.472437	-1.89582	0.309853	-1.92358	-2.67913	-1.45293	0.772103	0.843745	0.270567	-1.04075	-1.19228	0.13221	0.415858	1.05849	0.700181	1.63552	1.48421	-0.426895	0.849439	-2.41318	1.68735	-0.403367	-0.264512	-0.307551	-0.803179	0.333924	0.689085	0.918867	0.273222	-0.242478	-0.853389	1.11166	0.448781	-0.828567
COL7A1	-0.619528	0.943896	-1.14186	0.443521	2.54614	0.529416	-0.0721442	-0.297441	-0.0716024	-0.618744	-0.033482	-1.0377	1.57457	-1.1788	-1.31756	0.380654	1.62241	1.24599	-1.27078	-1.41766	2.36101	0.221138	-0.818513	-1.38614	0.913823	-0.992986	-0.719903	0.108504	-0.0774477	-0.112748	1.15413	0.347395	-0.248034	-0.662865	-0.895753	0.806426	1.11283	0.507223	0.262456	0.346833	-1.05352	0.585074	-0.709632	0.146823	2.18839	1.43658	1.36626	-0.408551	-1.41881
COL8A2	0.684214	-0.666998	-0.424324	-1.18623	-0.29414	1.00084	-0.0150374	0.129571	0.762841	-0.552264	-2.90828	-1.18613	1.83115	-0.234675	-0.447694	-0.0879065	-1.41339	0.535398	0.690484	0.381435	-1.33891	0.109381	0.855633	0.0710963	-0.780606	-1.43618	0.383904	0.110953	0.297213	-0.212474	1.95737	0.506917	-0.144365	1.24627	-2.09604	1.06919	-0.592027	0.101195	-0.292405	1.85686	0.0748962	0.322175	0.310935	0.44178	-0.975016	-1.92495	1.1052	0.214338	-0.945977
COL9A2	-0.721129	0.968333	0.226116	0.476434	0.578204	-1.10972	0.298768	-1.06871	0.167323	-1.02366	0.48043	-1.01817	0.315752	0.704894	0.149508	1.20917	-1.00276	0.49862	1.54709	1.17022	-0.0475443	-0.491908	-0.376438	1.07881	2.20121	-1.6623	0.211603	-0.783503	-0.864922	0.721181	-1.27834	0.202679	-2.26719	-0.243675	1.05572	1.35517	1.1822	-0.145879	-0.428385	1.80504	-0.937195	-0.427305	-0.917918	-0.62309	-0.925293	3.96812	-0.0618531	0.406472	-0.736174
COMTD1	-0.166012	0.66428	0.64951	-0.0402216	-1.03771	-0.0605047	0.0857939	0.35971	-1.46687	-0.286444	-0.644838	-0.234848	-0.672825	-0.127117	-0.377611	0.504496	-1.08486	0.774712	1.36024	2.2549	0.509462	-1.51403	-0.200882	-0.909963	0.699435	-0.531604	0.327993	0.556971	-0.383425	-0.638503	-1.33529	-1.33574	-0.19957	-0.261743	0.331765	-1.10851	-0.147667	0.562088	1.50447	0.829142	-0.171576	0.395588	0.343205	0.18065	0.229698	-0.453152	0.498802	0.302348	0.0986939
CORIN	0.125668	0.180233	-1.30577	-2.28844	-0.121345	0.802363	0.0849449	0.344728	0.269256	0.15869	-4.77011	0.00306291	1.15475	-1.07106	-0.00807064	0.817476	-0.643566	0.899398	-1.11558	-1.48688	-1.78578	0.281234	1.01302	-0.54804	-1.44311	-0.963776	1.09721	0.568519	-0.382537	0.153179	1.18752	0.330264	0.455334	0.301096	-2.09813	0.204188	-0.67955	-0.13211	0.271373	-0.791519	-0.197438	0.3135	0.408888	0.108466	-0.227369	-2.99707	0.159143	0.380546	-0.931768
CORO1A	0.701392	-0.404405	-1.08825	2.52411	-0.137089	-0.709909	-0.0642313	0.191094	0.603924	0.345276	-2.22255	-0.426774	0.923343	-0.787122	1.02761	0.556165	-1.026	0.760881	1.83788	1.62653	0.767698	-0.91531	-0.452557	-0.336905	0.944607	-1.1896	0.419165	1.03469	-0.450962	-0.570455	-1.39641	-0.484397	-0.68188	0.660395	0.387344	-0.553785	0.429482	0.270198	-0.327674	0.665304	0.301475	0.00450769	0.0791466	-0.632916	-0.731873	-1.86834	-0.79866	0.172102	1.41741
CORO2B	-0.420155	1.03729	-0.494683	-1.16116	-0.204816	-0.988354	0.302369	-0.110362	-0.366061	-0.502282	-1.92315	-1.24405	1.17057	-3.76631	-0.598113	0.232388	-1.31551	0.748604	-0.974914	-3.74884	-0.374716	0.422823	0.234977	2.06906	-1.25371	-0.585389	0.324294	0.486764	2.26851	0.83181	0.704895	1.73427	0.131709	1.51951	-2.05432	0.0827024	-1.82175	-0.69411	-0.88974	0.0776622	-0.0374649	0.243926	2.19623	0.132875	-0.208691	0.470399	-0.0984889	-0.124473	-0.677926
CORO6	-0.334939	0.214981	-0.850783	-0.642557	0.211235	2.43007	2.08143	-0.906844	-0.6215	-0.721345	-1.73777	-0.0570149	0.69566	-1.32333	-0.271146	-0.991053	-0.326578	0.740004	-0.659815	-0.151325	0.915781	0.54403	0.2604	-0.0786105	-0.0586119	-0.816034	1.34722	-0.556586	-0.147285	2.4376	0.692837	-0.333213	0.935864	0.621119	-1.06338	0.013569	-1.15778	-0.741738	-0.371653	-0.428349	-1.0408	-0.177402	0.0537224	0.908182	-0.0799176	-0.651901	2.48757	0.297001	-1.55725
COX6C	-0.87045	0.927855	-0.193879	-0.0695693	0.0896201	-0.614595	-0.691217	-0.611829	-1.24545	-0.419791	2.85351	1.86391	-0.713403	-0.475958	1.64038	-1.1171	1.26133	0.56712	-0.0417308	-0.45011	-0.567604	1.95015	0.709296	-1.03052	0.286007	1.94197	-0.722997	-0.00689601	0.503471	-0.144948	0.0825952	-0.917956	0.240152	-0.616769	-0.955424	0.498723	-0.683636	-1.03472	-1.15793	-0.738724	-0.545645	2.50831	-0.462291	0.509355	1.62169	-1.94639	-0.604925	-0.380168	-0.892414
CP	0.889078	-0.528668	1.71934	0.272967	0.050886	0.423108	-0.326093	1.17606	0.411846	-1.94923	-1.63433	0.683553	1.6648	0.876468	-1.37872	-0.954451	0.925438	0.677888	0.19806	0.206652	0.338242	0.411619	-0.0201854	0.426385	1.00539	-1.19578	0.257714	1.69817	-0.434469	-0.900084	-2.47119	0.286366	-0.506455	-0.808617	-0.260235	-0.954768	1.13586	1.63144	-0.14998	0.914011	-1.05793	0.364125	-0.000133539	-1.18203	0.379688	0.396204	-1.49481	1.00724	1.2044
CPAMD8	-0.469173	0.962504	0.714825	-0.357089	-0.505936	1.73165	-0.00814787	0.819861	-0.111012	0.831851	-0.996871	-0.0190207	0.238538	-0.0659357	-0.282753	1.45466	-0.267683	-0.180957	0.289141	1.13325	-0.647652	0.0483015	0.190862	0.581354	1.21779	-0.869652	-0.348613	1.03636	-0.504039	-0.491021	-1.66492	0.480943	-1.63539	-0.37685	0.222447	0.497192	1.43048	1.15721	0.27783	1.84992	-3.86908	0.0241199	1.25299	-0.505299	0.601029	-0.00704767	-1.21758	0.666822	0.704211
CPNE7	-0.539007	0.804737	-0.0868929	0.21285	0.227042	-1.55239	1.66991	0.119659	1.25912	0.778018	0.00409762	-0.0475799	0.681022	1.45702	-0.628697	-0.950444	-1.13156	-0.961755	0.58778	0.565576	0.00691848	0.206701	0.267946	-0.202195	0.953141	-0.10983	0.00285939	0.185574	-0.254314	1.0218	0.408412	-0.888251	1.08959	0.240867	-1.23693	0.177252	1.32509	-0.1723	-0.671901	-0.220638	-1.13391	-0.0577991	0.134813	-0.329094	1.64056	-1.99814	0.382003	0.746821	0.0872404
CPS1	-1.18555	1.29271	-1.00178	-1.06414	-0.46149	-0.412732	0.28037	0.0833033	0.959793	0.486972	-1.36437	1.0469	1.21431	-1.38167	-0.967279	-0.688787	-0.0751915	0.245779	-0.52055	-1.9521	-1.37339	0.794186	0.300994	1.09782	-0.00347796	2.1891	0.594611	6.39078	0.387777	1.72312	-0.494958	1.09057	-0.597053	0.588271	-2.01347	0.124171	-1.44692	-0.314687	-0.747306	-1.16749	-0.46184	-0.362165	0.773293	2.5603	-0.969699	-1.05694	-0.221023	0.135397	-1.18617
CRABP2	0.46352	-0.43038	1.1302	-1.47659	0.700395	-1.68237	-0.533748	0.0474642	-0.151062	0.639093	0.111623	1.06929	-0.791573	-1.70529	-0.0353742	0.50415	-0.54357	0.324254	0.88426	1.84701	-1.38034	2.07021	0.229605	0.559758	0.394412	0.754861	0.205643	0.00645222	0.462099	0.188744	-0.508854	0.756403	1.01312	-1.21445	-2.13101	-1.35722	-0.832571	0.978513	-2.90898	-0.458595	-0.310703	1.74981	-1.16511	-1.12394	1.1146	0.133065	-0.238073	0.823334	-1.07104
CRACR2A	0.473887	-0.215788	-1.95999	-0.408188	-1.45442	-0.71248	0.896852	0.114308	0.887588	-1.51384	-1.24667	0.911334	-0.6023	0.0519011	0.662441	-0.266665	0.627746	0.754782	0.232562	-1.71755	0.216976	0.513532	-0.415822	-0.030244	0.524589	0.613766	0.441072	-0.423244	1.74185	0.107696	0.375901	1.03484	-0.400148	0.766284	-1.43454	0.113785	0.302614	-0.0809906	0.44014	-1.35498	0.968084	0.0129668	-0.148897	0.416996	-4.95066	-2.43772	-0.395807	-0.544971	-0.211289
CRAT	0.731283	-0.54581	-0.620178	-1.0008	-1.00407	1.97093	1.35899	0.0873224	-0.917876	-1.27159	-0.797397	0.114262	-0.794612	-1.13288	-0.856555	-1.09849	0.10818	-0.172733	-0.357246	-0.280852	-0.438692	-0.28081	0.411308	0.375195	-0.23793	0.0799507	0.101324	1.06152	-0.656003	-0.224214	-1.17558	-0.0319498	0.0762351	0.10397	-1.46402	0.527557	-0.602224	-0.620774	1.69932	-0.859712	0.347249	0.220984	0.456302	1.20845	0.0529266	-1.77262	1.95418	-0.919602	-0.679348
CREB3L1	0.702587	-0.409947	-1.93026	-1.55646	-1.6648	0.134997	0.970177	0.378001	-0.127381	-1.61567	-3.07658	0.71372	-0.0731323	-1.88253	-1.76356	-0.369752	-0.499617	0.253801	-0.945774	-1.16227	-1.45449	-0.173342	0.730023	0.845784	-1.28884	-0.070647	0.060896	-0.0739992	1.12908	0.0144936	0.516377	1.00602	1.63983	0.207738	0.381034	0.543802	0.410745	-0.505562	0.951142	-1.12418	0.50166	-0.299222	0.719754	1.02681	-0.708496	-0.210909	1.03522	1.1191	-1.73416
CRIP1	-0.0190314	-0.00538599	-1.27077	-0.392054	-1.12032	0.0273247	0.331246	-0.426832	-0.34276	-1.19227	-1.44892	0.579623	-0.886207	-0.118342	0.514602	-1.26455	0.940642	1.55714	-0.699234	0.177478	0.246464	1.36143	1.59342	-0.657193	-0.464921	0.645531	0.606435	0.826914	0.437221	0.246538	0.468116	0.521272	-0.0640774	0.809415	-1.46698	1.02459	-1.27556	-1.65123	-0.346687	-1.1942	-0.35179	0.688102	0.850018	1.53798	1.50587	-2.20008	1.36093	0.0784647	-1.32663
CRISPLD1	-0.368082	0.204486	1.48343	-0.15299	1.74783	-0.583438	-0.681008	-0.95079	0.641269	-1.83205	1.79627	0.283516	1.76108	0.334572	1.09998	-0.684809	0.25578	-0.783354	-0.342382	0.589573	-1.6853	-0.0894904	-0.564046	0.548964	-0.419453	0.706454	0.293411	0.133721	-0.224694	0.0459274	0.309175	0.92414	-1.13213	0.0279929	0.691464	-0.286673	0.0831253	0.672136	-0.796362	0.119152	-0.382801	2.8113	0.939147	-0.432394	-0.0947388	-1.42112	-0.529767	-0.184435	0.494476
CRYAB	-0.67685	1.07282	2.41902	0.113494	2.44943	0.848914	-0.318618	-0.685312	0.0173849	-0.485846	-1.5373	-1.17407	2.39868	2.1234	-1.07081	1.9279	-1.29588	0.192946	-0.058604	2.43135	-1.2411	-0.852795	0.577791	2.09265	2.72481	-1.24077	0.471798	-0.30588	0.386689	-0.296998	-0.212015	0.499106	-1.12533	1.00881	-1.12983	-0.561533	-0.0734027	-0.177751	1.11013	-0.808245	-0.707712	-0.477725	0.978399	-0.922541	-0.453757	-1.23479	-0.74191	-0.347414	-0.646977
CSF2RB	-0.495856	1.09743	0.943384	1.02917	0.176093	-0.761953	-0.0317968	0.446797	2.94553	0.104445	-1.81487	-0.640549	0.52669	-0.581624	0.825601	1.0254	-1.64585	0.199565	0.710857	1.01231	0.884124	-0.572126	-0.456665	-0.0011854	-1.15651	-0.998659	0.00481982	0.927433	0.00470635	-0.845634	-1.02286	0.488363	-0.904431	0.273494	6.85442	-0.325954	2.741	0.48866	-0.460175	-0.610181	0.322995	0.0800822	0.587646	-0.265857	-2.21919	-1.28058	-1.02164	-0.364986	0.742633
CSMD2	0.25663	-0.152529	4.30355	1.13092	-0.346894	1.13956	0.701825	0.40474	1.57153	0.121665	-1.48861	-0.715209	2.68031	-0.481207	-0.751564	0.305643	-0.730621	-0.160336	-0.412256	-1.40881	-0.739323	0.362322	0.874067	-0.713504	-1.94107	-1.30145	0.3339	0.78863	-0.760174	-0.355164	1.04407	0.592066	-0.30318	0.0873135	0.768912	0.243346	0.470072	0.807618	0.26474	-0.0977163	0.359363	0.564423	0.127	-0.0445049	-1.21864	-1.83176	1.48414	0.571515	-0.596745
CSTA	0.969651	-0.482822	-0.559493	-0.213486	-0.187553	-0.183644	-0.491453	0.426653	-0.451898	0.065581	-1.16331	2.14506	-0.207115	-0.989914	-0.626575	0.0826939	-1.84428	-0.255048	0.33077	0.11999	0.611263	1.29145	-1.00413	0.0692046	-0.0303687	-0.751791	-0.176824	0.206708	-0.714672	-0.768194	-1.5404	-0.00083264	-1.24944	0.0232213	2.65585	-2.17129	0.0565796	-0.418332	-0.200402	0.596933	3.68306	-0.0282129	-0.0287602	-0.85297	-0.0175824	-0.97987	-1.34022	1.24014	0.214065
CTF1	0.518202	-0.65731	-0.705014	-0.659688	0.942851	-0.88379	-0.73625	-0.259805	0.487952	-0.280289	-4.28427	-0.848257	0.70754	0.139796	-0.213781	0.341305	1.30843	-0.0159318	-0.565981	1.43036	1.8218	-0.52273	0.344239	1.61753	0.742748	-0.0502523	-0.609862	-0.52838	0.169485	-0.750584	0.394175	0.905998	-1.50429	0.618911	0.42275	-1.51569	-0.704282	0.252215	-1.3222	0.241811	-1.53281	0.565386	0.505027	0.979318	1.28325	1.69009	-0.718063	0.19735	-0.629976
CTSV	1.04542	-0.465518	1.11749	0.619507	2.24979	0.157274	-1.30688	0.802855	0.664403	0.823215	0.0857892	0.625135	0.542379	0.78609	-0.91617	2.45833	1.18937	-0.102962	-0.0913717	2.31601	1.94939	-0.120645	-1.29837	-1.21845	4.91993	-1.22263	-0.775105	-0.328465	-0.29606	-0.731376	-1.44151	-0.452333	-0.534801	0.26792	1.22807	-1.2167	0.937005	-0.133046	0.140603	-0.397494	0.796991	-0.384614	-0.955067	-0.634157	-0.418762	1.04724	-0.157248	0.126504	-0.561361
CX3CL1	0.112986	0.318252	1.97575	0.845314	1.10733	-0.195952	-1.0204	1.38487	1.51366	-0.69504	-1.61163	-1.42007	2.40942	-1.19977	-0.701113	1.25181	-1.24249	-0.29945	0.267085	1.43639	-1.31947	-0.0751351	-0.0857276	0.365071	0.950295	-1.10171	-0.397877	1.05623	0.256568	-0.425222	1.21611	1.11965	-0.942869	0.0496827	-0.354908	-0.524458	0.610777	2.14542	0.837493	1.25047	-0.775181	0.743576	0.547436	-0.295399	-1.03791	-0.242213	-0.914279	-1.34606	1.2307
CX3CR1	0.343278	-0.473339	-1.01541	-0.534988	-1.16605	0.222989	-0.422716	-1.03354	-0.149558	-0.956191	-0.831153	0.247373	0.28005	-1.31962	-0.522054	-0.57295	-0.383177	0.626687	-1.39406	-1.96649	-2.03501	1.40102	1.04707	1.15073	-2.06381	0.155958	0.847976	-0.367885	-0.454395	-0.738237	-0.680046	0.755537	1.04573	1.46425	-0.991318	-0.974628	-0.606474	-1.43301	-0.644238	-1.01623	0.321482	-0.00426842	0.960396	1.14763	-2.01439	-0.915548	-0.271706	-0.10454	-0.802521
CXCL10	0.88128	-0.579415	1.07812	2.26272	0.701029	-0.975592	-0.0645418	0.986992	1.074	0.649454	-1.81126	-0.408538	1.11901	0.502796	0.65622	0.100511	-1.67475	-0.0799747	2.21263	2.11665	0.559651	-1.02159	0.157245	-0.286847	-0.29356	-0.325234	-0.244179	1.83104	-0.776709	-0.46898	-1.65487	-1.78823	-0.71481	-0.234609	0.385464	0.13151	0.602675	1.50808	0.506242	-0.30492	-0.100475	0.139034	-0.911896	-0.752772	-2.02917	-0.782648	-0.93189	-0.378824	2.03289
CXCL11	1.06607	-1.59114	0.281843	2.25355	0.556293	-0.445397	0.205834	1.11641	0.818413	0.567513	-2.03003	-0.406619	0.876491	0.321502	0.815415	0.239981	-1.97792	-0.404663	1.73647	1.07986	0.654552	-0.855405	0.208034	-0.405239	-0.744989	-0.261154	-0.188863	1.93934	-0.43609	-0.317905	-1.88864	-1.68913	-0.803215	-0.364752	0.482501	0.378382	0.161236	1.3158	0.516682	-0.907446	-0.139036	0.211851	-0.611651	-1.05361	-2.45763	-0.624464	-0.755923	-0.388691	1.53533
CXCL13	0.632265	-0.630977	-0.620908	2.01114	1.02608	1.69572	0.311308	1.00671	1.32596	1.20592	-1.74968	-1.87231	0.20427	0.271362	0.949334	-0.542042	0.275738	0.325859	1.40922	0.375879	1.26037	-1.01092	-1.02882	-1.5904	0.202774	-0.0540323	0.990223	1.22008	-0.717387	-0.892355	0.104878	-0.481402	-1.07242	-1.06853	0.334867	-0.281441	0.529139	0.82816	-0.280089	-0.308915	0.519778	-0.374562	-0.0298403	-1.37605	-0.727745	-0.656628	1.47785	-0.483433	1.67272
CXCL2	0.986016	-0.295434	2.07618	0.572653	-0.462348	-1.15738	0.834116	0.389407	1.64136	0.475217	-2.62784	-1.20551	-0.0849567	-1.19008	-1.40506	1.46605	-0.695116	-0.712964	1.02342	0.960025	1.47458	-1.14269	0.466886	2.38622	0.292936	-1.95385	0.283314	0.603108	0.938905	-0.284726	-0.785674	1.80619	-0.876017	0.535903	-1.14281	-1.57144	1.00829	1.50461	0.136812	-1.20778	-0.438556	-0.277379	-0.192112	0.148509	0.486875	-0.155056	-1.85907	-0.0103439	0.769474
CXCL8	1.07223	-0.474366	1.48101	-1.25395	0.729221	1.35596	-0.443414	0.933059	1.70927	-0.0515225	-2.07252	-0.423873	0.739677	0.0821774	-1.10086	3.93446	0.109232	0.948069	0.484054	0.221098	0.914621	-1.59447	-0.697914	-0.921798	0.0622158	-2.05033	0.00841356	0.511245	-0.559469	-1.52402	0.107439	-0.00687665	-0.763893	-0.0743158	-0.723059	-0.838765	1.48302	0.65467	0.572672	-0.6917	0.151437	-0.40574	0.0629018	0.114678	-1.23797	-0.902006	-0.114872	0.421074	0.136073
CYP26B1	0.921556	-0.425739	-0.383729	-1.07389	2.42651	0.440513	-0.656856	0.808624	2.40113	1.72605	-1.83615	-1.18787	2.11246	2.19488	-0.075676	0.000420287	-0.730586	0.163914	1.10506	-0.836647	2.33957	-1.43083	0.145122	1.45186	-0.534804	-0.826429	0.243264	0.749686	0.43136	-0.076699	-0.238554	0.0481229	-1.48407	1.27745	0.812355	-1.43242	0.771221	0.311097	-1.0932	1.70852	-0.795754	-0.487347	0.431437	-0.434434	-2.40394	-1.16219	-1.0098	-0.376048	0.670416
CYP2J2	0.146523	0.233523	1.22011	-0.0928904	-2.00272	1.9187	-0.283895	1.35083	-0.101516	-0.515852	-0.517411	0.564307	-0.258013	-0.485487	-0.0777888	-0.258404	0.417062	1.10707	0.76062	-0.656587	-0.00577314	0.411351	1.28225	0.992186	-1.32443	-0.585798	-0.037068	0.100716	0.245863	-0.5177	-0.26045	-0.564228	-3.16477	0.22024	-0.94819	0.984985	-0.386257	-1.16905	2.01316	0.0947337	1.76157	-0.409885	1.04799	0.552176	0.580147	-2.35931	0.128072	0.130871	-0.506132
CYP2S1	1.00361	-1.07104	0.049483	-0.112564	-0.79247	-1.36026	0.297333	0.370927	0.414671	1.75255	0.818712	-0.707817	0.320047	-0.871046	0.238556	0.00555805	-2.07789	-0.372511	0.304661	-0.610215	3.94675	-0.365318	-0.638245	-0.75418	1.38742	-1.97386	-0.332226	0.824622	-0.325215	-0.442602	0.704361	-0.228387	1.52959	0.741776	-0.420567	-1.25641	0.329089	-0.306397	-0.734451	0.18063	-0.566976	1.97347	-1.0891	-0.403007	-0.454003	-2.01029	-0.604091	0.777677	-0.357049
CYP39A1	-0.463267	1.04032	1.1978	0.0604662	1.4028	-1.42006	-0.938954	0.803024	1.25054	0.348861	-1.33724	-0.430772	1.55283	-1.44957	-1.29906	1.26355	2.15655	0.354403	1.58175	0.734221	-0.294807	-0.368894	-0.751868	0.135651	-0.169666	-0.345502	1.04925	1.41698	-0.154658	-0.0851838	-0.867694	0.62974	-0.853556	0.0365804	2.47535	-0.882671	0.769614	0.208007	-0.252209	1.11874	-1.2616	-0.978808	0.950253	-0.766284	-0.392285	0.176068	-0.862562	-0.165376	1.21193
CYP4X1	0.782263	-0.46262	-1.80923	-1.77177	-0.48728	-0.405604	1.57141	-0.839885	0.101604	-1.37171	0.763706	-0.951039	-0.685597	-1.83427	-0.582808	-1.32732	1.33823	0.179187	-0.965625	-4.23051	-0.730345	0.158652	1.21567	1.05084	-2.23774	-0.835437	0.847568	0.934579	-0.52904	-0.0610079	-1.21827	0.719356	0.32595	-0.172047	-0.293286	1.44953	0.136129	-0.144912	0.265949	-0.262151	-0.428822	-0.0999261	0.189323	1.24603	-1.39822	-0.483774	-0.367603	1.48202	-1.46796
DCLK1	0.512709	-0.885347	-0.648616	0.123421	-1.13105	0.367168	-0.529693	-0.670385	1.51549	-1.51746	-0.54052	0.634244	0.0779713	-2.07058	-0.482678	-1.02162	0.780792	0.0957207	-0.998974	-1.9037	-1.65177	3.3857	-0.664929	-0.00913993	-3.03443	0.201499	1.04334	0.31289	0.756999	0.677757	-0.398478	0.986208	0.927149	0.236001	0.723725	0.0465521	-1.02863	-0.643885	-1.164	-0.488022	0.509556	-0.769433	0.786793	0.805739	-0.588517	-1.95775	0.275	-0.0765211	-0.583587
DDIT4L	-0.384032	0.970113	1.547	-1.74333	1.16248	-0.834597	0.688822	-0.339434	0.433465	-0.730741	-0.273758	0.892056	1.00106	-0.653322	-0.919093	0.372051	1.36251	0.340302	-0.540766	-0.601154	-0.766325	0.0527086	-0.389557	0.00775252	-0.546902	-0.488121	0.68867	-0.192886	1.69581	-0.196987	-0.380643	0.677002	-0.749515	1.22699	-0.933858	-0.66302	-0.492261	0.50057	-0.494115	-0.261871	-0.358438	-1.13948	1.34195	-0.271381	-0.941463	-0.640742	-1.5508	0.372565	-0.341449
DGAT2	0.80118	-0.47783	1.54013	0.641526	1.18333	-0.538959	-0.61105	1.29826	1.16625	1.96457	-0.242155	-0.689296	0.55801	2.40476	-1.35629	0.517388	-0.0827918	-0.612366	1.06595	2.04447	-0.692128	-0.875052	0.0176247	2.69014	1.29841	-1.46171	0.140752	0.0532313	0.786337	-0.220812	-2.30914	-0.91017	-0.889702	1.58586	1.46487	-0.5455	1.13317	0.485525	-0.233166	0.398092	-0.597537	0.346476	2.23007	-0.692945	0.446423	-2.16624	-0.957133	0.159955	0.644743
DHRS9	0.96183	-0.300299	-1.54558	0.662402	0.241065	-1.13531	0.579006	0.125848	0.593246	-0.339269	-0.95345	-0.714167	2.2194	0.0413905	1.65256	-0.975767	-0.480432	-0.0127899	0.59009	-0.78492	0.500123	-0.751836	-0.951362	-0.423332	-1.13373	-1.4756	-0.084731	0.871823	0.673046	-0.97036	-4.04124	0.858188	1.48898	1.04421	-2.18803	-1.28211	-0.72905	-0.737696	0.160289	-1.19684	2.11204	-0.672368	0.176323	-0.235767	-1.19622	-1.50808	-0.709751	0.392527	0.824247
DIO2	-0.627086	0.884524	-1.49347	-1.78748	-0.848839	1.17102	0.273051	0.868271	0.571789	-0.807622	-1.66453	-0.348157	0.484524	-0.836452	-0.894479	0.199119	3.55201	1.37914	-1.05986	-2.30553	-0.57718	0.0454774	-0.631943	0.331734	-0.0647564	-1.20017	0.502235	1.20563	0.875341	0.0546627	0.441003	0.632864	-1.006	0.146767	-0.931621	-0.0191641	0.390652	0.09041	1.72297	-2.05626	0.46244	0.108735	0.484947	0.110365	-0.794172	-4.38006	-0.125111	0.334653	-0.287992
DIRAS1	0.163433	-0.0240844	1.49926	-1.8925	0.905589	0.152265	-0.0229653	1.39585	-0.462825	1.33275	0.0479517	-2.09324	0.868057	0.868788	0.292199	1.02802	0.708818	-1.03122	0.914788	1.7834	-2.33679	0.890267	-0.766472	-0.595867	1.57003	0.120596	-0.400092	0.641644	0.15449	-0.895716	0.933015	-0.0692765	1.10787	-0.525724	1.44237	-0.511504	-1.05402	1.63812	-1.01165	0.739069	-1.2589	0.74551	-0.514512	0.109709	-1.08271	-2.15293	0.665672	-1.31967	0.424666
DIRAS3	0.0395553	0.0398757	-0.182562	-1.07908	-0.552715	0.387376	-0.595355	-0.357346	-0.176293	-0.177072	-1.09847	-0.219416	0.276366	-0.600545	-0.743499	1.31061	4.36682	-0.0327656	0.397462	-1.66373	-0.961085	0.217569	-0.445364	0.589914	-0.208941	-0.133275	-0.103535	0.242796	0.241942	-0.159128	-0.0473995	0.702553	-0.088117	0.633028	-0.494698	0.0775608	-3.47408	0.165055	0.59449	-0.556084	-0.596251	-0.0911344	0.527647	0.641878	1.03241	0.923648	-0.00944689	-0.475009	0.518345
DISP2	1.03339	-0.473477	-0.892331	-0.762668	-0.685627	-0.718986	-0.235612	-0.548717	0.381132	0.130561	-0.827083	-0.16354	-0.585391	-0.419748	-0.930706	0.130335	1.39509	-3.38286	-0.47216	-0.00704037	1.0045	0.329154	-0.463872	0.0480335	-0.268429	-0.802371	-1.33874	-0.333268	0.621409	-1.15645	-0.768824	-0.273687	2.46479	-0.163702	-0.083181	-0.951623	0.546109	-0.637755	0.12837	-0.457376	-0.518382	0.926652	0.124625	-0.0459833	-0.370149	-0.27651	0.440827	0.419221	-0.591606
DMKN	0.86407	-0.424778	0.689618	-1.20198	1.13001	-1.7437	-0.938248	-0.745431	0.0437957	1.72205	1.06786	0.45928	1.09764	1.70325	-1.28093	0.718143	0.659705	-0.358684	2.50528	1.34012	2.22026	0.400102	-0.749372	0.0526633	2.7332	0.210661	-0.454315	-2.13153	-0.181386	1.68392	-0.137554	0.0718086	-0.200532	-0.103245	-1.09477	-0.15325	-1.57591	0.169778	-0.770684	-1.71123	0.302253	-0.978991	-0.290607	-0.313774	0.322744	1.57338	0.401804	-0.525942	-1.53189
DNAH2	0.286079	0.0568608	2.29372	-1.48426	1.76822	-0.915818	-0.802992	0.883116	-1.34761	1.66343	0.0423172	-1.44484	1.43034	1.95291	-0.784751	1.261	1.52989	-1.31309	1.80535	1.53059	2.62124	-0.48103	-1.40443	0.400727	-0.552557	-0.0452924	-0.178129	-0.663467	0.237503	0.944728	-0.948853	0.413724	-1.20015	0.675046	-1.57633	-0.106441	-0.0216526	0.422071	-1.57607	-1.16714	-0.835073	0.133479	-0.139311	0.180248	1.54575	1.03938	-1.7617	0.651954	-1.81093
DNAH6	0.416395	-0.385518	-0.524764	-0.432015	-1.36773	-0.602407	-1.08285	-0.551259	0.635595	-4.12651	-0.845034	-0.760741	-0.762607	-0.732538	-0.66249	-0.308482	2.19246	0.662299	-1.23253	-1.03171	-1.87902	1.68356	-0.0866952	0.58619	-2.4979	1.14153	1.44834	-0.0315996	1.0444	0.606125	-0.60107	0.788582	-1.09729	0.659411	-1.05044	0.303005	0.584942	-1.95292	-0.636134	0.441956	-0.711745	0.335541	-0.151532	1.2859	0.105276	1.11724	-0.0705547	1.23185	-0.320318
DNAH7	0.634593	-0.436981	-1.29114	-4.1562	-1.52303	-0.0711372	0.0454355	-0.0448972	-0.0378988	-2.07066	0.281984	-0.332472	-1.30748	-1.15369	0.559926	-0.819912	1.64375	0.352282	-2.00185	-4.20148	-0.723704	0.930188	0.230441	0.508948	-2.56933	1.0298	1.16065	-0.273469	0.694715	0.699262	-0.534489	0.651322	1.07091	0.215404	-0.22193	-0.344097	-1.3098	-1.27008	-0.277685	-1.43034	-0.221047	-0.0808757	0.0906066	1.18234	-0.623729	1.43181	-0.571221	0.543911	-0.971023
DNAJC12	0.774676	-0.521045	-1.84143	-1.422	-1.21694	-0.863773	-0.460883	-1.23758	-1.33493	-0.677596	2.54018	0.282939	-1.044	-1.67295	0.642974	0.0297125	1.13548	0.58316	-1.26231	-1.49941	-1.17149	-0.0191658	0.0111285	-0.903727	-0.830926	0.872993	1.29419	-0.714906	1.56015	1.0652	1.50611	0.439525	0.165194	0.806315	-1.52324	0.413113	-1.62989	-1.70859	-1.06764	-1.73532	0.96458	0.798139	-1.03466	1.21529	-0.0179148	-0.46666	0.735067	0.221648	-1.55403
DNAJC22	-0.557013	0.878107	-0.754136	-2.662	0.0378585	-0.19684	0.961451	1.09649	-0.812523	-1.91406	0.293657	-0.565927	0.307166	-1.96805	-1.63474	0.35842	0.0545489	0.114443	-2.04303	0.587929	-0.900013	-0.74109	0.74422	0.324679	-1.16879	1.04627	1.18415	0.461208	0.371091	1.08617	-0.0944624	0.0503658	-1.02283	0.397647	-0.251184	-0.0460187	-1.36462	-1.00972	0.0301689	-0.917621	0.00284781	-0.959329	-0.953449	1.3467	-0.289454	1.5758	1.00242	1.39842	-1.72938
DNALI1	0.516565	-0.660169	0.140755	-1.22573	-1.13472	-1.58262	-0.12882	-1.4416	-1.25526	-1.68813	0.815047	0.151294	-0.608813	-1.6717	0.963439	0.911767	1.6623	0.952904	-1.69364	-0.781503	-1.84996	0.823928	0.578635	0.766237	0.283661	0.723964	1.09876	-1.18666	0.702623	1.04396	0.818007	0.239693	-0.0171204	0.180207	-1.35531	0.0261216	-1.57822	-1.42359	-1.16734	-1.63255	-1.48352	0.810599	-0.557365	0.932952	1.1097	0.709459	-0.78584	0.64767	-1.82673
DOC2B	0.801136	-0.613983	0.337581	-0.727052	-0.470129	-0.930635	0.584001	-0.260003	2.49432	-0.0825584	2.43511	-1.31768	0.0676706	1.67841	1.03822	-0.545386	-1.62934	0.297647	1.0192	0.464668	-1.11274	0.271203	-0.11893	1.60163	1.03859	2.0528	0.0341933	-0.12953	2.05837	0.337198	0.589647	1.29184	-0.68838	0.558571	-0.938195	-1.23364	2.10448	0.225424	-0.0421031	1.89426	-0.343985	-0.28064	1.13782	-0.885789	-1.50668	1.48104	-1.63673	-0.343992	-0.816738
DOCK3	0.647339	-0.185103	0.572854	-1.08781	-0.55027	0.954575	-0.0561837	-0.927162	0.996132	2.38311	1.62431	-1.50792	1.94581	1.34436	1.75868	1.45246	-1.28089	-0.379479	-0.112171	0.546558	-0.426866	-0.551253	-0.82125	-1.05791	1.54066	0.120794	-0.606023	0.939988	0.0159182	-0.286133	0.394496	-0.44222	-1.45267	-0.869141	0.32609	-1.71809	-0.850559	1.82513	0.326287	0.112732	-0.986195	2.3575	-0.774443	0.282731	2.14615	0.982637	-1.51346	-0.80475	-0.135617
DPP4	0.775052	-0.558738	0.324688	-1.00391	-0.644993	-0.840715	0.782655	0.572702	0.465279	-1.3479	-2.48391	-1.31628	0.717371	-0.725729	-0.761054	-0.0284652	-1.46372	0.944572	-0.189407	-1.97578	1.24434	0.657149	-0.294406	-0.211828	-0.963109	-1.17842	-0.169304	0.939846	1.34323	1.00634	-0.0478123	1.75643	-1.33388	0.802228	-1.77764	0.777115	0.511491	0.293491	-0.962078	-2.07814	-0.00109884	-0.598446	0.421471	-0.648595	-1.10893	-1.86724	0.117846	1.04775	-0.334475
DPYSL4	0.208423	-0.220378	-0.426836	-0.682492	0.248107	-1.7576	0.0490467	0.0512909	0.234561	1.26184	-3.05008	-1.00109	1.62685	-0.987274	-0.83782	1.98449	-0.59634	0.0523884	-0.0561669	-1.09937	0.918534	0.173158	-0.103896	-0.73325	0.31298	-0.308397	-0.131213	-0.273607	1.01781	0.0038658	0.0695923	1.5672	2.14599	0.576278	-1.1822	-0.0105005	-0.0934248	-0.12958	-0.22559	2.06539	-0.313874	-0.169453	0.18393	-0.232558	-0.963707	1.82506	0.0319712	0.359583	-1.1381
DQX1	0.0364982	0.443698	-0.53797	-0.294316	0.264423	0.26274	-0.138638	-0.992138	-0.981607	0.636653	1.3829	1.63567	-0.981752	-1.00751	1.17484	-1.00299	-0.164783	-0.439428	-0.874771	-0.419686	0.162947	0.582897	0.749185	-0.289734	0.182335	0.840412	-2.84499	-0.972365	1.9699	-0.324844	0.0761414	-0.470614	-0.523468	1.44596	0.111114	-0.309774	-1.04683	-1.01959	0.289699	-0.0233232	-0.490599	-0.179191	0.133757	0.409679	2.83868	1.9259	0.545037	0.525901	-0.99323
DRC3	0.183567	-0.0207846	-1.98156	-1.09661	-1.16049	-0.569867	0.038976	-1.55489	-0.521105	-1.73804	0.722997	-0.823712	-0.400205	-1.80433	0.932096	-0.605923	1.89674	-0.291176	-1.48236	-3.04294	-0.512842	1.14376	0.195318	0.884112	-1.69252	0.851841	1.06305	-0.664488	-0.543477	1.86899	-0.381351	0.408225	1.65783	1.40948	-0.564784	0.405144	-0.921213	-0.950272	-1.03301	-0.22703	-0.847159	0.127543	-0.770374	1.65691	0.0303994	0.803355	-0.497894	0.720667	-0.774667
DSC2	0.728912	-0.562814	2.5937	0.707615	0.782463	0.649224	-0.448989	0.998833	2.09367	0.951121	-0.689711	-0.285886	0.563838	1.4134	-0.145021	1.71849	-0.128967	-0.0457873	1.20623	1.23717	0.055856	-0.329065	0.313172	-0.19778	-0.172069	-1.90247	-0.214329	0.148582	-0.328123	-0.0751667	-0.971295	0.160278	-2.15755	-0.253933	2.48589	0.38277	0.793049	0.92135	0.113834	3.70867	-0.0121942	-0.388039	0.320899	0.267574	-1.01126	0.389555	-0.330511	-0.240999	1.5797
DUOX1	0.93763	-0.44437	0.840118	-0.259755	1.53858	1.50206	-1.27819	-0.114668	1.71417	1.62767	-2.43516	-0.786749	0.512206	-1.0588	-1.74436	0.115467	0.100223	-0.774602	1.65532	-1.19015	1.55981	0.496524	-0.415805	0.997559	1.02316	-0.80775	0.431264	-0.597368	0.136382	-0.439128	0.481638	0.0979397	-1.38647	-0.432281	-1.08349	-0.538559	0.376322	2.07275	3.23156	-0.68371	1.77434	1.49672	-0.477684	-0.570304	-0.540754	-1.3543	-0.324766	0.237713	1.82784
DUSP4	0.299937	-0.00802358	-1.08458	-0.908884	0.0799145	0.884487	-0.925808	0.641353	-0.89731	-0.345926	-0.302934	-1.68638	-1.10021	-2.14425	-0.0709207	-0.393389	1.12725	-0.940709	-1.16912	-1.91608	-0.373799	0.905693	0.0224003	0.536068	-1.03414	-1.53081	-0.111901	-0.214484	-0.636685	0.0672715	0.637943	0.245808	1.81196	0.739827	-2.13353	0.370782	-1.37316	-1.03198	0.55428	-1.2963	0.566784	-0.90683	0.496781	1.11079	-1.27654	-1.61441	1.58562	-0.580048	-1.03379
E2F2	-0.488455	0.921029	-0.260824	1.40005	0.43592	-0.537216	0.0929866	0.680834	2.51199	1.22541	-0.764209	0.0888418	-0.287095	1.54203	-0.328544	0.501424	0.356693	-0.491	1.62451	1.33472	0.334673	-0.581952	-0.613901	-1.32221	0.984274	-1.85703	0.0568687	0.353009	-0.392394	-0.87415	-0.920907	-1.26964	-0.715471	-0.568133	0.472399	-0.290482	1.28764	1.59155	-0.200875	1.63057	0.734892	0.624902	0.397955	-0.00841769	-0.646419	-1.22145	0.885813	-0.50905	1.39374
E2F8	-0.00887873	0.499448	-0.485034	0.369439	-0.0212859	-0.686825	-0.537547	0.756158	0.592751	-0.159486	-0.775558	0.0171352	0.114939	0.805692	-0.544193	0.183098	-0.129285	0.366462	0.511958	-0.208117	0.798828	-1.28725	-0.828443	-2.37805	-0.374122	-1.95982	0.751206	0.215115	0.91898	-0.727505	-1.48453	-1.91833	-0.329147	-0.205566	0.325985	0.493657	1.62115	1.07093	-0.671689	-0.614243	1.17833	-0.597512	0.305983	-0.691632	-3.53367	-0.975418	0.845606	0.247405	1.19534
EBF4	-0.63367	0.949807	-1.95487	-1.11219	-0.159174	1.00538	0.353513	-1.01793	-0.595731	0.584509	1.71063	1.98713	0.327408	-1.55337	0.716643	-0.646757	0.33606	-0.535272	0.70216	-1.73791	-0.340355	0.408434	0.962387	-0.171543	0.316114	0.908112	-0.144031	-1.04817	-0.231331	-0.290299	0.678284	0.141999	-1.7768	0.33922	-0.745692	0.000359095	0.139427	-0.906296	0.157513	0.785444	-1.10529	0.964351	0.133112	-0.76632	2.76472	2.25533	-0.16977	0.0920527	-1.56785
EBI3	1.03891	-1.62391	-0.362584	1.76233	-0.374353	-0.414225	-0.124877	0.314694	-0.267283	0.0554271	-2.38796	-2.41976	1.04363	-0.759869	1.57017	-0.508181	-2.23024	0.238223	0.984232	2.4284	0.672841	-0.109941	-0.664361	0.416411	-0.312695	-1.25564	0.363767	0.984326	0.407125	0.622274	-2.0085	-0.11747	-0.159395	1.24375	0.0766258	-1.23883	0.963128	0.55438	-0.708854	-0.29008	-0.348967	0.270583	1.12441	0.41413	-1.57518	-0.994159	-1.57865	-0.471852	0.399459
ECM1	-0.0826258	-0.0119176	-1.10811	-1.48313	-0.362606	-0.746327	-0.287457	-0.206255	-0.593123	-0.682928	-1.72526	1.57033	0.528291	-1.44197	-1.09048	-0.408391	2.4715	0.0283182	-0.658933	-1.12269	0.406608	1.66534	-0.0964978	-0.939788	-0.35374	-0.116311	-0.639655	-0.00213191	0.716441	-0.884126	1.78809	-0.181492	-0.189823	-0.289411	-1.63296	0.796978	-0.835119	-0.735233	-0.519446	-0.666378	3.97219	2.04605	-0.525803	-0.368317	-0.0469194	-1.07346	1.33798	0.819851	-1.29485
EDARADD	-0.584458	0.955444	-1.50655	-0.38728	-1.04541	1.5404	0.919979	-0.0653452	-0.864932	-0.621078	-0.872215	-1.33192	-0.280873	-1.17984	0.775885	-0.78585	-1.01657	0.405029	-0.221824	-0.99124	-0.0119365	-0.747319	-0.0600714	0.918676	-1.14195	1.05199	0.153153	-0.343943	-0.503757	-1.59035	-1.15596	0.338762	-1.76619	0.119439	1.15928	0.144481	-0.196066	-1.62649	0.414429	-0.124353	-1.08378	-1.05462	0.550372	-0.462868	-0.168395	-1.88213	0.816215	1.51567	-0.185227
EFEMP1	-0.725101	0.929781	1.36324	-1.22434	0.115093	-1.17391	-0.480672	-0.382945	0.479267	0.209534	-0.182153	2.36262	-0.520871	-2.44264	-0.0310239	-0.181533	-1.48429	0.79047	-1.34443	0.43872	1.5934	0.265852	0.131742	0.74372	-0.890631	0.295653	0.617934	0.41366	1.24049	0.783001	-0.0250373	1.38023	-0.794676	0.712682	-2.30708	-0.214438	-1.34592	0.611712	-1.48765	-1.68994	0.0248488	3.99614	0.841938	-1.41623	0.726316	-1.67824	-0.752314	0.140441	-0.454238
EFHC2	0.583705	-0.72888	-0.184786	-2.4081	-1.53034	-0.648823	0.394368	0.349189	0.303753	-0.16011	0.429217	0.454057	0.31377	-1.17901	-0.00154447	0.0207872	1.75878	-0.903559	-1.12738	1.36734	-1.71642	1.25516	0.701472	1.14955	-1.43765	-0.556225	0.178231	0.137772	-0.207707	-0.035175	-1.71741	0.457831	-0.907314	0.392623	3.72447	-0.912008	0.925898	-0.436799	-1.26615	1.46994	0.236653	1.01417	-0.117822	1.17449	-1.00735	1.31339	-0.343994	0.764385	-0.899975
EFNA5	0.808386	-0.426919	1.31895	0.213445	-0.23675	-0.745141	-0.58921	0.943085	0.754618	2.2061	-2.38186	-1.41574	-0.184453	-0.230642	-1.96961	1.67672	0.0793498	-0.408167	0.291873	-0.221493	-0.730186	0.431041	1.26252	0.577642	1.1449	-0.860349	-0.80449	0.045177	0.164681	-0.658779	-1.21073	0.646748	-1.33279	-0.425195	0.159756	-0.683527	0.425653	0.608316	-0.126392	1.77667	1.68945	-1.12518	0.350061	-1.02801	1.98419	0.310392	-1.43778	0.0982295	1.99694
EFNB3	0.144647	0.128016	0.272827	-1.32527	2.7314	-0.543494	-0.693571	-0.584642	-0.199842	2.37344	2.09086	-1.38057	1.83143	-0.047991	-1.11405	2.29277	1.54035	-0.334166	1.0998	-0.808813	1.4874	-0.0835582	-0.489299	-0.479359	1.59524	1.63358	-0.319445	-0.429519	0.223604	1.0232	1.02162	1.08801	-1.52695	0.219337	-0.510733	0.0956192	0.0109065	0.116277	-1.08545	-0.228788	-0.00302758	-0.479318	0.375894	-0.811705	-1.12733	0.287263	-0.00383243	-0.315052	-2.26528
EFR3B	0.00611481	0.401847	2.33441	-1.42073	1.57576	-0.645486	-0.237454	-1.7931	-1.99855	0.396015	-0.0253517	0.862668	0.988338	0.0443528	0.120042	-0.927943	1.9058	-0.2648	-1.6728	-3.53762	-1.41508	0.261194	0.351861	0.209566	0.546126	0.873051	-0.415195	0.103348	1.09202	-0.283836	-0.705595	0.213175	0.633625	-0.0480412	-2.02296	0.812809	0.544632	2.0301	-0.963415	-1.69171	-0.399979	0.466247	-0.578205	0.902779	-0.499147	2.40983	0.85771	0.272746	-0.999541
EGF	0.766253	-0.420349	0.459622	-1.00736	-0.538354	-0.244946	1.17417	0.110872	0.0356725	-1.76212	-0.511181	0.62185	-0.892113	-1.25508	-1.07007	0.0813421	0.368044	1.3214	-1.84895	-0.327137	-2.84793	0.641025	1.11075	0.431193	-2.21864	0.259125	-0.388108	-0.0216408	-0.0722384	-0.754576	-1.13329	0.313392	-0.546567	-0.392839	-2.27761	1.2004	0.160893	1.11757	1.42753	-0.970874	0.148709	1.45735	0.442609	0.712915	1.46738	-2.93288	0.0233513	-0.0195021	-2.09386
EGFR	-0.0977531	0.478805	2.36775	-0.191723	0.5816	0.942224	-0.301166	0.891605	1.19561	-0.0439693	-1.86193	-1.6298	0.424019	0.749077	-1.45603	0.658734	-2.1787	-0.289079	0.217676	-0.204773	2.2253	-0.364565	-0.361843	1.12523	0.54931	-1.3524	-0.155244	0.270719	0.795517	0.137601	-0.770261	1.09858	-1.21379	0.132126	0.48877	-0.105559	0.382228	1.45511	1.39924	0.539826	-0.388902	-0.369746	0.857298	-0.0547013	-2.01464	0.316326	-0.310061	-0.644391	0.76154
EGLN3	0.403558	-0.0549269	-0.0694224	-2.03477	0.9382	1.33148	0.408508	1.28068	-0.266705	-0.174854	-2.52227	0.715801	-0.0211574	-0.590612	-0.997301	0.16939	0.212471	-0.301599	-1.08265	-1.64491	1.25699	-0.487852	0.563588	-0.0921919	-0.322147	-2.02465	0.541362	0.645333	-0.511406	0.266279	0.9666	0.443099	0.42918	-0.066434	-2.03792	-0.103198	-0.714415	0.507072	0.813302	-0.699154	0.825553	0.00133458	-0.157098	0.197679	-1.27707	-1.73987	0.128671	-0.00441735	-1.14971
EGR3	0.542957	-0.539997	-0.995142	-1.18496	-0.509839	-1.77447	-0.858829	-1.12747	-0.455976	0.598164	-0.792041	-0.897511	-0.594008	-1.80022	-1.06777	0.769193	0.0886902	1.20449	-0.207185	-2.31918	-0.715516	-0.223118	0.416087	1.90468	-1.24538	2.44734	0.889804	0.00323022	0.688187	0.934529	-0.644996	1.0933	0.432321	0.310446	-1.37241	-0.775157	-1.17565	-0.719191	-1.09246	-0.887468	-0.0478566	-0.0560613	-0.599542	3.79277	-1.03366	-1.11661	-0.0387348	1.03982	-0.039816
EHF	0.587658	-0.438728	-0.531088	-1.50298	-0.787463	0.401061	1.11171	1.52808	0.666301	-3.2504	-3.91491	-0.561511	-0.823908	-0.47254	-2.7582	1.13365	-0.657458	0.182045	-1.36801	-0.767219	-1.29873	-0.648341	0.661958	0.539449	-1.29485	-0.0133013	-0.492614	-0.0539067	0.390588	0.393647	-2.10806	0.522117	0.960461	-0.894067	0.0793857	0.785358	0.826529	0.970841	0.984415	0.617757	0.300496	-1.0695	0.739943	0.663099	-1.02651	-1.5113	-0.120626	0.859669	-0.255217
ELN	-0.766909	0.935936	-1.13471	-1.28565	-0.437433	-0.267494	0.323188	-0.676959	-0.704229	-0.554897	-1.52336	-1.44806	2.7847	-2.35557	-1.03269	-0.431224	-0.921236	0.222036	-0.0632108	-2.07539	-1.25402	0.699426	0.641905	1.29069	0.887463	-0.488559	0.668982	-0.563936	1.18404	1.60241	0.618543	2.19697	-0.3673	1.25945	-3.1169	0.583883	-0.0781233	0.139761	0.131269	0.253848	-0.462777	-0.41434	1.63664	0.452585	-0.540612	-0.370914	-0.739544	0.0758892	-1.16911
ELOVL2	-0.522075	0.543079	-1.17587	-0.855051	-0.377665	-1.30423	-1.91408	-1.09739	-0.150203	0.079633	1.17544	0.429615	-1.1907	-1.10425	1.60276	-0.93377	0.385785	1.70357	-0.798914	-1.30672	-1.2067	1.48811	1.36049	0.364042	-1.84509	-0.12061	0.990209	-0.68573	0.73508	0.877728	1.09686	0.94926	-1.1165	0.808195	0.316262	1.81165	-0.719271	-0.861105	-0.759208	-1.61951	-1.03512	1.06213	-0.717767	0.761883	-0.450778	-0.345141	-0.625069	0.660516	-1.31524
ELOVL4	0.925696	-0.635681	1.99256	-0.398622	0.447128	0.915734	-0.767681	-0.631767	1.55655	2.02306	-1.32826	-1.22114	0.370415	-0.707925	-0.995593	0.256081	-1.30695	-0.247372	0.454081	1.18574	1.68407	-0.542861	-0.1774	-0.288622	0.763548	-0.258371	-0.43348	0.613739	-0.236858	-0.19525	-0.425318	0.906087	1.96142	-0.383969	0.489567	-0.476839	-0.665613	0.0452001	-1.0256	-0.1683	-0.290652	0.77792	0.491477	-0.478502	-2.83646	-0.617502	-0.395875	0.73118	-1.21911
EMID1	0.219172	0.357557	-0.320744	0.344085	-0.446062	-1.53257	-0.456244	0.228289	-0.00312643	-0.238739	-0.164323	1.59894	0.0407738	-0.205907	0.381209	0.868409	-0.0959945	-0.779891	1.23575	0.212598	0.373734	0.813085	-0.278435	-0.0561896	1.52066	0.259349	0.233147	-0.466119	-0.70288	-0.0976454	-4.34676	0.0583643	-0.486891	0.478388	0.950882	-0.875738	1.28433	-0.704185	-1.4182	0.616141	0.280962	0.162832	-0.366199	-0.237893	1.636	3.25617	-0.691346	0.285581	-0.602398
ENPP3	-1.15477	0.99717	0.0116884	-0.605465	-1.85411	3.01472	-0.504376	1.59095	-0.866193	-1.32744	-0.210786	0.681779	-0.527937	-0.448676	0.463667	-0.784866	-0.108477	-0.208339	-0.822607	-1.10278	-1.32351	-0.224995	-0.152231	0.259092	-1.23286	-0.477519	0.383325	-0.10093	-0.186149	-0.12311	-0.742257	0.458457	-0.917297	0.0248227	-0.709123	-0.159606	0.132035	0.0987401	4.17687	-0.357385	-0.794927	0.0190601	1.15195	0.140491	-1.23558	0.361134	0.259833	-0.211286	-0.0332462
ENPP5	-0.714138	0.904432	0.111569	-1.5376	-0.407379	-2.52804	-0.956116	-0.394799	-0.399759	-0.99611	0.329257	0.974188	-0.587751	-0.629556	-0.523915	-0.52176	1.49502	-0.130128	-0.995521	-0.394642	-1.61013	-1.23073	0.18674	0.8518	-1.45887	2.06545	0.368798	-0.745137	0.58723	1.02051	0.0437168	1.3707	1.4342	0.0371429	-0.820785	0.628672	-0.827073	-0.17062	-0.376568	-0.88821	2.11724	-0.331696	-0.572084	0.959367	-0.934502	-0.091925	0.331973	0.376798	-0.649356
ENTPD3	0.423953	-0.226553	-1.06637	-1.49594	-0.7312	-0.767414	0.091336	0.52367	-0.467832	-1.70668	-0.940476	1.16732	-0.290016	-1.07531	-1.28079	0.206201	1.94245	-0.157908	-0.457341	-1.6608	-0.10517	0.253221	0.141082	1.37036	-3.80259	0.170224	-0.35175	-0.0831057	0.270332	0.456138	-0.676913	0.483873	1.07347	-0.10649	-3.84364	0.641251	-0.491491	-0.0616841	-0.295183	-1.22569	0.708853	-0.50122	0.753762	1.65217	-0.0529457	-1.71804	0.280418	0.502873	-1.50656
EOMES	0.759317	-0.390757	-1.17926	1.52226	-0.277823	-0.989202	-0.230668	0.617653	1.10129	-0.0577256	-3.90337	-0.826278	0.292309	-0.189564	1.68645	-0.960189	-1.78821	0.341317	-0.036969	-0.396478	1.25065	-0.723122	-1.21866	-0.0204537	-0.674802	-0.541759	0.478002	1.15926	-0.532785	0.505697	-1.87896	-0.402349	-0.608219	1.03511	0.338154	-0.768559	0.143393	0.281487	0.0814295	0.337627	0.793294	-0.375977	0.512563	-1.27347	-1.17348	-1.38606	-1.60777	0.200789	1.73793
EPB41L4A	0.716186	-0.376653	-1.96898	-1.57121	-0.75377	0.428404	0.0337739	-0.933189	-0.709761	-1.81959	-2.0083	0.469228	-0.385803	-1.36709	-0.436598	-0.34969	0.356495	0.434537	-1.80577	-2.60716	-1.22792	0.459379	0.520047	0.8905	-2.29821	1.5804	0.0235102	0.272808	0.784206	0.92478	-0.705419	0.929124	1.94576	-0.0667886	-1.75017	0.861598	-1.24147	-0.218695	0.932666	-2.18082	1.07098	-1.10889	0.328518	1.2046	-3.11073	0.160559	0.789137	0.308215	-1.13468
EPHA10	0.435193	-0.101625	0.389561	-1.10192	-1.327	-0.569117	-0.335924	0.0298599	0.749464	0.291442	0.624154	-0.00883608	-1.71422	0.820499	0.318381	-0.431111	1.14564	0.237757	-0.485221	-0.813496	0.317177	0.307371	-0.0761726	-0.21254	-0.168477	-0.0755204	-0.372184	-0.152102	0.310699	0.672187	-0.104081	-0.218802	0.0972516	0.314629	1.01688	0.507816	0.238559	-0.645483	0.443664	1.89849	0.0343583	1.01604	-0.607317	0.712172	1.8589	-4.48519	-0.396444	0.451121	-0.241496
EPHB6	-0.586577	1.09041	-1.66246	1.61734	-0.40545	0.810327	-0.0385888	0.105355	0.881178	2.75709	-2.03706	-0.926499	0.218969	-0.508039	-0.153383	0.118166	-0.660863	-0.457849	1.93773	-0.873726	0.309857	-0.708058	-0.141175	0.354978	1.37405	-1.65281	-0.364692	0.80066	-0.305283	-0.559981	-0.676285	0.380769	-1.38304	0.0178523	1.89706	-0.511159	0.943836	0.264918	-0.555971	1.56871	-0.616331	-0.488319	1.3376	-1.10206	1.89171	2.39576	-0.240113	-0.435014	0.140801
EPHX4	0.799601	-0.351424	-0.18064	-0.258988	-0.0906975	-1.40427	-0.204886	0.879146	1.52597	0.1528	0.882137	0.730262	0.803999	-0.179298	-0.461451	0.826012	-0.768998	0.805173	-0.591675	0.168935	1.341	1.07196	-0.634755	-0.851793	-0.174684	-1.40789	2.40214	0.331636	-0.574477	1.17067	0.518844	-0.361314	-1.37656	0.394449	-0.33749	-2.20923	0.459777	-0.0482183	-0.948383	-1.22081	-1.24743	2.33555	-0.171685	-0.805185	0.955702	1.33537	-1.20007	-0.800502	-0.192946
EPPK1	0.393328	-0.135591	1.53682	-2.05619	1.13231	0.590739	2.11803	0.502364	-0.904706	-0.397301	-1.61141	-0.406139	-0.00566111	-0.439061	0.40274	0.75517	-1.01779	0.78626	-1.50807	0.309258	0.490971	0.482802	0.652892	0.649323	-0.777615	-1.37277	-0.145188	1.41098	-0.509867	-1.8232	-0.0931226	-0.564655	-0.956586	-0.495245	-1.51479	1.3125	-0.231485	0.934928	0.595318	1.15911	-0.81953	0.76163	0.277639	1.40606	-2.69796	-0.628597	1.95809	-0.950965	-0.828795
ERAP2	0.682571	-0.455734	-0.979295	-0.278759	0.539702	-0.337133	0.395826	0.680564	1.11471	0.231022	-0.960021	-0.787129	-0.68631	-2.10558	0.855764	0.822609	-1.61599	0.553287	1.27803	0.65584	1.69297	0.838887	-1.45222	0.560438	-0.336792	-0.075378	0.571981	-0.577809	1.05274	0.933308	0.759858	1.4837	-0.299716	1.35295	-1.45083	0.480628	0.0438678	0.26999	-1.69662	0.539817	-1.48439	-1.02488	1.25456	-0.167602	-2.15492	-0.828499	0.591841	-1.0763	2.066
ERBB2	-0.928313	1.11897	-0.880109	-1.08565	-0.490108	0.210261	-0.496474	2.56631	-0.797891	-0.561636	0.626364	0.614998	-0.605819	-0.575462	0.530932	-0.665805	-0.310964	0.033892	-0.763263	-0.860904	-0.762568	0.0481688	0.16506	-0.38779	0.221171	0.0348523	-0.156599	-0.322134	-0.254603	-0.187118	0.0740249	-0.382393	-1.02483	1.6631	0.168728	-0.515	-0.119743	-0.154729	-0.244565	-0.773534	0.586346	-0.0745038	1.61459	-0.0596529	0.399311	-0.0239038	3.30249	-0.00102546	-0.820274
ERP27	-0.624267	0.941606	1.23072	1.70562	-1.76774	1.62686	0.182102	0.316163	-1.58838	-0.37465	-3.05515	0.477326	0.311381	0.468781	-0.777221	0.759157	-1.3585	-0.241516	-0.604358	2.68532	0.0612122	0.973904	-0.132545	0.893572	1.59938	0.506365	0.921105	-1.13933	-1.31231	-0.112564	-0.251782	0.740785	-1.75331	0.749531	-0.464925	0.930097	-0.178195	0.499662	0.0718786	-1.44922	1.85735	-0.970441	-0.762751	-1.23669	-0.538754	1.05873	0.191987	0.546266	-0.143213
ESPN	-0.21646	0.509401	0.193553	0.218802	-1.00153	0.257667	1.38875	0.151991	0.0361667	-0.240035	-2.77108	0.0661452	-0.791625	1.10703	-0.926411	-0.926563	-0.610194	0.612824	-0.473467	-1.89791	-0.471142	0.576247	0.612815	0.472185	1.3673	-0.24968	0.51919	0.340986	0.127495	0.319699	-0.347272	-0.045638	1.05089	0.088299	-0.924447	1.65951	0.503572	-0.918473	0.679701	1.1372	-0.119853	0.749514	-0.404535	-0.522014	-3.29566	1.71443	1.24798	0.724633	0.554992
ESR1	0.251201	-0.0753149	-1.72365	-1.04824	-1.56017	-1.72398	-0.154188	-1.53526	-0.66506	-1.72476	1.0002	0.769962	-1.00339	-1.58268	0.891026	-1.60035	0.695222	0.424362	-1.65754	-1.19256	-1.67811	0.676017	0.654195	0.942818	-2.13177	1.38763	0.692131	-1.12022	0.146994	0.511248	0.37878	0.44471	1.16642	0.467059	-0.674163	0.465295	-0.932505	-0.834301	-1.51093	-0.862908	0.361822	0.841104	-0.668353	0.53942	0.884897	-0.106041	0.0351244	0.889134	-1.06582
ESRRG	0.0321326	0.382144	-0.167654	-1.27179	-0.462515	0.889386	0.440865	0.252291	0.265162	-1.36055	-0.369519	0.0376035	-0.473566	-1.79408	-1.41685	-0.0603008	0.635974	-0.240773	-1.16405	-1.77116	-4.09673	-0.463065	-0.227437	0.419408	-1.14707	-0.172249	0.401368	-0.426087	-0.0616927	0.0877549	-1.81412	0.727003	2.38884	0.0863902	-1.66923	0.934332	-0.550992	-0.610432	1.09331	-1.29295	-0.50044	-0.468491	0.245109	0.780131	-1.73425	0.666378	0.295432	0.177111	-0.769313
ETV4	0.92434	-0.399142	1.39942	0.419278	1.01212	-0.850495	-1.01372	0.751518	-1.04532	0.110355	0.599175	-1.68976	0.410435	-0.398898	-0.520898	1.74473	1.8247	-0.234091	0.46963	-0.535571	0.634461	-1.28131	-1.36573	0.288277	2.42223	-1.7505	-0.346166	-0.640094	-0.14179	-0.30198	-0.373769	-0.109197	0.146281	0.493504	0.533234	-1.13554	2.03963	0.419006	-1.20067	2.56299	0.419779	-0.37125	-0.96174	-0.406819	1.14534	2.38292	0.468199	-0.449516	-0.622433
ETV7	0.86501	-0.434474	0.366807	2.2024	-0.183392	-1.10355	-0.0297492	0.44234	1.42796	-0.443091	-1.89835	-1.16009	0.224439	1.26099	0.81607	0.535235	-1.13578	-0.262976	2.54304	1.57095	1.57518	-1.45716	-0.343534	-0.946207	1.26199	-0.648942	-0.315551	1.26996	0.390559	-0.208028	-0.776094	-0.938524	-1.47867	-0.645788	1.85405	-0.350609	1.81199	0.732696	0.217538	1.28556	-0.972262	0.466972	-0.877439	-0.621246	-1.53812	-0.742333	-0.747587	-0.400309	1.88505
EVL	0.622041	-0.575382	-1.45104	0.104864	-0.65082	-1.1597	0.610623	-1.25073	-1.15141	-0.439558	0.0579414	0.210695	-0.245396	-1.41848	0.66234	-0.838292	-1.23467	0.0998327	-0.510096	-1.33394	-0.592141	0.0711043	0.210051	0.687218	-0.762054	1.8723	0.761929	-0.668963	0.491607	1.27031	0.0190373	0.642282	0.198175	0.811618	-1.36781	2.27189	-0.915585	-0.661842	-1.14466	-0.585188	-1.52905	-0.157029	-0.522412	2.17426	-1.01374	0.0641188	0.124962	1.26189	-0.629531
EYA2	0.302614	0.0830966	1.01361	1.20752	-0.283926	-0.435571	1.23575	1.08093	-0.08444	-0.568113	0.872569	-1.01003	0.4248	0.0276145	-1.06633	-0.37503	-1.54415	0.654728	0.1122	1.1182	-0.465724	-0.301973	-0.124582	-0.224947	1.02904	-1.03368	0.0982526	-0.121004	0.088719	-0.893244	-0.371365	0.325235	-0.903972	0.143929	0.243568	-1.0033	0.817664	1.39609	-0.683388	-0.251652	-0.616458	-0.78272	0.221895	-0.841063	-0.357083	4.06555	1.08872	1.53563	-0.0294146
FABP5	0.811886	-0.588395	1.34344	1.2944	-0.302674	-0.787729	0.803852	0.159975	0.845746	0.584154	-2.25821	-0.909974	1.53604	1.99482	-0.261426	0.553721	-1.54642	0.182394	2.8001	1.68106	0.758635	-0.927524	-0.525753	0.60969	2.56017	-1.74256	-0.426502	-0.050778	0.539679	-1.00797	-0.607531	0.043333	-1.58916	0.710947	0.616247	-0.597847	0.789351	0.781125	-0.843266	-0.269253	-0.679189	-0.978445	0.578898	-1.31865	-0.190687	-0.581519	-0.383612	0.760302	1.10912
FADS2	-0.703351	0.901781	0.0911361	0.157852	-0.275864	0.226348	1.16444	1.67145	0.316808	0.346955	-0.369398	-1.74125	0.946324	0.95241	-1.26674	-0.677607	2.11637	-1.24147	1.65241	0.80094	-0.442743	-1.44323	-0.181295	-0.635727	1.1796	-1.83575	-1.20929	1.15422	-0.542151	-1.12903	-0.0808927	-1.04962	0.468692	-1.35386	1.19442	0.424814	1.63796	1.41484	2.05137	0.468838	1.05301	0.146214	-0.310347	-0.986377	-0.0891163	-0.129837	-1.10409	-1.32111	0.277787
FAM107A	-0.600008	1.1591	2.13313	-0.58289	-0.126169	-0.290975	-0.371896	-0.530843	1.17164	-1.01669	-1.49962	-1.45972	2.57742	2.2696	-0.185052	-0.93602	-1.25518	-0.744341	-0.67815	3.03903	-0.624114	-0.293874	0.778134	2.62156	1.8854	-0.504338	0.13515	-0.230932	1.54223	1.15562	-0.346127	1.05288	-0.67319	0.956539	0.800415	-1.51926	0.804843	0.396176	-0.25436	-0.601895	-0.448086	-0.872014	1.48936	-0.393442	-0.682825	2.08664	-1.12194	-0.407372	-0.918629
FAM110C	0.637953	-0.321391	-0.331708	-2.0938	0.0748878	0.549281	-1.07946	-0.100561	-1.44133	-1.35751	1.02898	-0.00717536	-1.75702	-1.02888	0.322482	-2.33331	0.126294	1.06002	-2.30617	-0.850496	1.04229	0.435308	-0.593016	-0.019182	-6.26296	0.264802	0.424521	-0.329413	0.860399	0.255866	1.66242	0.132213	0.41687	0.0705855	-1.89111	0.157271	-0.953943	0.48012	1.00509	-0.790493	0.774506	0.360605	-0.923746	0.568832	-0.366297	2.00683	-0.0255774	0.0861421	-0.374609
FAM131B	1.08763	-0.364944	-0.790235	-0.646492	-0.70666	0.934996	-0.301854	-0.165432	-0.00843045	-1.65352	-0.785786	1.28138	0.184926	-1.518	-0.832776	-0.147217	1.97625	0.57799	-0.891555	-0.923389	0.0289484	3.94818	0.395677	-0.570626	-0.435772	-1.13392	-0.306121	0.0399884	0.385203	-0.729087	-0.141298	1.10616	-0.979747	-0.0119625	-0.521832	-0.18651	-0.785318	-0.404125	-1.15096	-1.14235	0.277279	2.5977	0.719162	0.410139	-0.784384	-1.16381	1.44308	-0.0732643	-0.41101
FAM167A	0.583054	-0.766152	-1.4828	-0.086239	0.509273	0.306544	-0.44756	-0.712705	0.220398	-0.525387	-0.403263	-1.85054	-0.263244	-0.589075	0.765519	1.45045	0.330998	-0.608974	-2.34603	-1.79905	-1.41144	-0.484041	-0.649346	-1.52949	0.245295	0.406657	-0.535161	0.63387	1.13528	-0.925193	0.810032	-0.152226	-1.29905	-0.224934	-0.085769	0.61605	-0.00121667	-1.5115	0.0783554	0.720459	0.480854	0.0994959	0.676345	-0.515162	-2.26618	-0.483075	0.121824	0.181579	-0.140542
FAM169A	0.609159	-0.0803127	-0.664104	-1.34058	-0.240113	-0.371656	-0.573418	-0.371649	0.362342	-0.533175	2.18567	-0.868022	-0.766481	-1.12541	0.73895	-0.362201	1.47928	0.831687	-0.390787	-0.884937	1.54432	2.14117	-1.46102	-0.908108	-4.44878	-0.321222	1.05388	0.326262	0.127633	-0.941692	-1.10271	1.01247	-1.40872	0.388852	-0.426297	-0.457241	-0.207806	0.236964	-0.788236	-0.451178	0.166054	1.61948	-0.44554	-0.917538	-0.984607	0.975094	-1.01836	0.648664	1.15127
FAM171A1	-1.38784	0.755115	2.62889	1.00388	0.5809	-0.251333	0.00368156	-0.534505	1.03933	1.9567	-1.27955	-0.895861	1.14473	2.66401	-0.221356	1.65669	-1.73425	-0.0788168	2.02239	1.62184	0.494691	0.135504	-0.339829	0.357858	2.57292	-0.892348	-0.32968	0.592314	0.00826808	-0.26888	-0.401214	0.86004	-1.00973	0.335821	0.713154	-0.499811	1.80609	1.97458	-1.23866	1.75077	-0.554246	-0.0317088	0.754284	-0.855484	-1.15766	4.07298	-0.469973	-0.572256	1.0332
FAM180A	0.459838	-0.549883	-0.670791	-0.668453	2.01579	-0.0732252	-0.107114	-0.152359	-0.517501	-1.29172	-1.81906	-0.951022	2.52169	2.02642	0.0332432	0.21388	-0.772159	-0.553652	-1.18928	-1.76405	-1.03287	0.602119	0.544506	1.27756	2.14699	-0.563416	0.301335	0.00150797	0.613344	0.935712	1.23149	1.26846	-0.0766532	0.797288	-4.15025	-0.184588	-0.601338	0.0892309	-0.963137	-0.493862	0.234415	-0.295815	1.1535	0.0239479	-1.60122	-1.87971	0.0933801	0.118867	-1.14769
FAM189A2	0.701463	-0.442622	0.955361	-0.27953	0.954818	0.616206	-0.621598	-1.68272	-0.0389466	-2.28518	0.564247	0.274384	0.327808	0.0554994	-1.09618	0.684451	1.80129	0.185172	-1.41094	0.980301	-0.320084	1.41232	-1.67593	0.0708949	1.11484	0.564372	-0.129412	-0.842214	0.60344	1.17633	0.895325	1.27628	-0.86496	0.129057	-0.864056	-0.451692	0.0291536	0.101741	-1.19258	-2.31199	-1.51374	1.54222	0.0594977	-0.30613	-0.699304	0.0131891	0.686062	0.288619	-1.21572
FAM234B	0.778139	-0.618732	-0.863388	-0.430958	-1.42326	0.0689076	0.593456	-0.425078	-1.21762	-0.404853	3.65559	1.39832	-1.28836	-1.19196	0.835803	-1.4389	-1.21977	0.411343	-0.881155	-1.80062	-1.24704	0.6593	1.54991	0.539242	-1.2352	1.51324	-0.0132692	-0.707872	0.27019	-0.464505	0.244931	0.219504	1.07733	0.00545368	-1.7884	-0.113611	-1.1833	-1.53255	0.478569	-1.42441	-0.0826723	2.61763	-0.0529575	-0.638995	0.890479	-0.628512	0.413684	0.165305	0.0982651
FAM47E	-0.644057	0.82514	0.0645459	-2.647	-1.6157	-0.312681	0.518842	-1.80141	-0.311236	-2.24116	0.385025	0.607248	-1.69392	-1.17612	0.461349	-1.55434	0.794644	-0.246061	-1.94342	-0.804081	-0.868553	1.19931	0.736314	0.914617	-2.57765	0.64954	1.38449	-0.699106	0.384147	0.381901	-0.369301	0.448397	-0.631163	0.46341	-2.36161	0.276742	-1.29167	-1.15693	-0.850094	-0.905412	0.036397	1.19393	0.147414	0.755471	0.166691	0.281234	0.487743	0.530337	-2.00374
FANK1	0.650694	-0.3708	-0.57154	-0.454341	-1.46162	0.621494	0.0852025	-0.79287	-0.59181	-0.206019	-0.543442	-0.693253	-1.49511	-2.25741	0.32336	0.0161728	1.82711	0.0842242	-0.700454	-5.45227	-1.80284	1.01466	0.755892	0.707496	-1.10492	-0.225051	0.345849	0.191884	0.0559978	1.14149	0.78031	0.725954	1.25811	0.0550982	-0.575015	0.658852	-1.16446	-0.860853	0.24813	0.0303884	0.0270903	0.122232	0.244374	1.38938	0.478289	0.73407	-0.0942819	-0.202767	-0.975199
FAT2	-0.777064	0.870716	0.724682	-0.145078	-0.411815	-1.32808	-0.252217	2.57904	2.38403	0.744915	-1.76428	-0.472842	1.4169	-1.31492	-0.853641	1.31506	-2.49199	0.600959	2.15178	0.372422	-0.425996	0.0240168	-0.700741	-0.0107616	0.737589	-0.789401	-0.157061	-0.366977	0.600594	-0.612645	-1.18765	1.25228	-1.23363	-0.181418	-0.339061	0.451188	0.978382	0.96118	-0.357183	0.302093	-0.347871	0.442908	0.732889	0.245892	-1.82526	-0.0834503	-0.069703	-0.514662	0.754003
FAT4	0.502409	-0.551662	0.191275	-1.65447	-0.0263283	-0.246076	0.799673	-0.211829	0.770892	-1.02476	-1.19151	-1.1444	1.24496	-1.29314	0.0747262	-0.231762	-1.64308	0.640966	-1.51736	-2.34227	-1.13822	0.697629	0.385369	1.33466	-3.68496	-0.315429	0.856716	0.302232	1.10362	0.902494	0.0491615	2.47542	-0.18166	1.03963	-1.96454	-0.325654	-0.952742	-0.580597	-0.309509	-2.32789	0.345127	-0.268846	2.2515	-0.129729	-3.66004	0.519331	-0.112101	-0.0680499	-0.294955
FAXDC2	0.85666	-0.538999	-0.413141	-0.729935	-0.471364	0.0938884	-0.256852	-0.985063	-0.620021	-0.605512	-0.0339323	-0.823901	0.39821	-0.586725	-0.803553	-0.83327	0.764393	-0.0464999	-0.881193	-0.894683	-2.23735	0.515467	-0.258859	1.67741	0.636167	-0.716129	-0.0890713	-0.774667	1.34018	1.10995	-0.0194045	1.05215	-0.365519	0.391414	-2.47787	0.0709248	-0.480715	-0.854061	-0.085099	-1.93601	-0.690059	-0.95405	1.3068	-0.400746	-1.22119	1.19967	-0.748278	1.33368	-0.361
FBN2	-0.330902	0.264946	-1.63581	-1.00776	0.779062	1.74768	0.759789	-0.97577	0.289685	-1.55604	-0.218277	-0.486028	1.72023	-1.65182	0.256757	-0.546555	-0.803055	0.0228864	-0.965465	-0.682924	-1.15429	-0.278133	0.674548	-0.789892	0.498808	-0.894896	0.532451	0.0465068	-0.987399	-0.150843	0.603559	0.398518	-1.15479	1.34431	-0.815515	0.351463	-0.251557	-0.599382	2.4124	-0.0186495	-0.8854	-1.00114	-0.717963	-0.496871	0.555387	1.58823	0.255027	0.286494	-0.67667
FBXL16	0.0519607	0.367372	-0.552803	-1.2929	0.0727621	0.33656	0.757958	-0.256434	-0.884037	-0.687324	-1.62335	0.417081	-0.910668	-0.112446	0.154924	-0.982933	0.791958	-0.468728	-0.78747	0.090436	-0.82125	0.970706	1.76629	0.496041	0.173947	0.186027	0.242954	-1.13367	0.263044	0.835352	1.29701	0.212066	0.947241	0.499013	-1.26841	0.697226	-0.927401	-1.92219	-0.0610642	0.113378	-0.981235	1.85676	-0.129208	1.72251	-1.37109	-1.41059	0.474242	-0.779671	-0.374557
FBXO15	0.295666	-0.0980975	-1.59168	-0.62071	-1.07753	0.163071	-0.682231	0.286967	-0.281243	0.0856858	0.639472	-0.674285	-0.590232	-0.470174	0.910086	-3.57462	1.49113	-0.646854	-0.0613868	-1.50667	-0.343938	1.68288	0.13959	0.569682	-3.53242	0.907007	1.52564	-0.132857	-1.07094	1.48181	-0.633945	0.413464	-0.40462	-0.372454	0.207352	-0.40969	-0.829101	-1.35123	-0.637115	1.02664	0.4923	1.8116	0.309113	-0.401885	0.275167	0.665108	0.374682	0.27985	-1.31923
FBXO2	0.264725	0.264907	0.123441	0.778464	1.06921	-1.14694	0.483314	-0.120969	0.649467	-0.927148	0.756427	0.65171	0.000312137	1.02165	-0.0784527	-0.162607	1.11375	0.221076	1.37479	1.75642	0.0210209	0.853221	-0.0247707	-0.259837	0.0195469	0.322033	0.573592	0.000826418	0.17644	-0.580363	-1.35354	-0.256912	0.0384602	-0.0785712	1.89722	-0.835788	1.26867	-0.519349	-1.1341	1.94944	-0.285535	0.683733	-0.941002	-0.366421	1.87641	3.30775	-0.847977	0.0323495	-0.44692
FCGBP	0.854989	-0.501097	-1.17351	-0.074879	-0.951028	-0.00608393	-0.5647	-0.412361	1.97064	-0.182296	-1.30158	0.73643	2.02189	-0.440453	-0.278135	-0.74554	0.122332	0.29377	-0.0928762	-0.483274	-1.82124	0.14065	0.633712	0.188869	-0.700869	-1.80561	0.17484	-0.983959	-0.708684	-1.12656	1.58296	-0.810162	1.58471	0.268218	1.01833	-0.492686	2.03486	-0.962011	-1.14926	2.09937	-0.412858	-0.0146113	-0.280873	-0.66187	1.27034	-1.73876	-0.0696569	-0.443481	-0.574704
FCRLB	0.363911	0.264943	0.505231	-0.77697	-0.290862	-1.29425	-0.445602	-0.538556	0.264419	0.0149416	2.51712	-1.27217	0.00621311	-0.881882	1.24501	0.276397	0.341413	-0.248675	-0.484246	0.798721	-0.0356003	0.805687	0.623567	-0.831736	-0.269911	-0.22788	-0.24674	-0.377642	0.150098	-0.728364	-0.0182696	-0.0532736	2.84108	-0.361128	-0.0713794	0.929829	-0.29131	-0.0816884	-0.439331	-0.183595	-0.10062	1.19461	-0.593671	0.85523	-0.0105335	-1.97392	-0.705857	1.36141	0.137593
FGD3	0.375738	-0.329749	-1.2477	0.235643	-0.663955	-1.87323	0.774124	-0.710704	-0.46859	-0.788925	-1.14275	-1.11773	-0.0739317	-0.807876	0.318546	-1.08555	0.6474	0.399374	-0.336136	-0.929078	0.162322	0.687872	-0.154936	0.104363	-0.133941	-1.05752	0.749081	-0.447202	1.48167	1.08671	1.16286	0.360647	0.168194	0.273786	-1.17208	1.71917	-0.596979	-0.880805	-1.47187	-0.697495	-0.266141	0.870995	-0.938831	3.82415	0.139738	-1.06992	0.682776	0.247559	-0.344456
FGF11	0.825053	-0.495935	0.61857	-0.357333	0.751001	0.710089	-0.119947	0.924448	0.235924	0.982681	-2.02638	-1.76668	1.53366	1.07985	-1.87952	1.92747	-1.02605	0.0310424	2.14048	0.709687	3.45802	-0.720765	-1.27752	-0.181177	1.18006	-1.09069	1.67749	-0.0972758	-0.157202	-0.845005	0.795113	0.644114	-1.22369	-0.143668	-0.475164	-0.208805	-0.128405	0.390915	-0.621555	1.13664	-1.09479	-0.479624	0.125722	-0.18171	0.687384	-0.151178	-0.109365	-0.047005	-0.620198
FGF12	0.976302	-0.526274	-1.08358	-0.992004	-0.454264	-0.025174	-0.60445	0.999035	0.104943	-1.43119	-1.22891	-0.0149032	-0.565105	-0.838278	-0.35836	-0.393434	-0.550717	-0.290068	-0.861211	-1.52458	-0.735324	1.31157	1.13367	-0.524664	-0.279445	0.68144	0.198109	0.13585	0.519499	-1.59622	-1.09079	-0.174395	3.732	-0.561851	-0.680114	-0.361114	-0.667773	-1.20316	0.470527	-1.55707	-0.884378	1.01332	-0.0259269	0.533965	1.19356	-0.584547	0.716481	-0.214819	-1.10802
FGF13	0.365838	0.0219361	2.16142	0.207113	0.0315911	-0.0972561	-0.451468	-0.304351	0.932246	-3.06156	-1.9536	0.643837	0.137439	0.290305	-1.3265	0.494123	0.0961988	-0.429714	-1.89139	2.18094	-2.46513	-0.674795	0.226654	0.606467	-3.64044	0.220314	-0.451109	1.05993	0.884122	-1.4476	0.417763	0.663243	0.826928	-0.410178	-1.35853	-0.548589	-1.07936	0.66861	0.838406	-0.391278	1.68603	-1.17406	0.553168	0.3691	-0.502122	-2.15061	-0.566925	-0.239636	-1.34868
FGF2	-0.576643	1.11031	4.33543	-0.904065	2.03511	-1.66999	-0.243721	-0.598633	1.70146	-1.21771	-1.2038	-1.38458	1.20408	-1.81355	-0.354102	-0.765417	-0.846631	0.382866	-0.740598	0.838336	0.70751	-0.259202	0.415136	2.40553	0.0297518	-0.434532	0.364619	-0.00690293	1.07101	0.125613	-0.843889	1.3347	1.51226	0.660969	1.60642	-0.443761	0.979156	-0.390463	-1.30965	0.687359	-0.411702	0.468019	1.14025	1.07801	-2.1813	0.0239186	-1.28308	-0.326166	-0.622013
FGFR2	-0.583515	0.953054	-1.00464	0.383557	0.461379	-2.36002	1.56617	-1.30651	0.723503	-1.22092	0.916468	-0.0623417	1.40125	-0.420255	1.3048	-0.278597	0.466556	0.0947089	-1.44799	-1.03296	-0.733403	-0.950863	0.494578	0.492365	0.985581	-0.335898	-0.106319	-1.39738	0.289895	-0.1321	-1.54403	0.553185	1.96688	-0.665163	-1.01438	1.17797	-0.277979	-0.899287	-2.64277	0.85187	-1.67696	-0.684427	-0.53192	0.9167	1.23756	2.28665	-1.56292	0.770872	-0.193909
FGFR3	0.600774	-0.21362	-0.393312	-1.85739	0.726626	-1.77103	-0.0697119	0.125835	-1.06407	-0.259688	1.29661	-0.0864147	-0.124957	-1.79164	2.37178	0.524512	-0.262969	0.0500726	-0.683434	-2.25771	-1.05336	0.249054	0.384903	0.469583	0.641717	1.98215	0.582284	-0.49879	0.474266	0.943693	-0.248544	-0.625995	-2.01226	1.05424	-1.67461	0.192784	-0.150993	-0.111361	-0.087272	-1.00245	-1.76029	0.930071	-0.617033	0.909666	0.549851	3.25198	-0.827297	0.463213	-1.08671
FGFR4	-0.534519	1.05383	0.116168	-0.462221	-0.322766	1.51914	0.903392	0.977578	-0.544679	1.20754	0.180846	1.32989	-0.341182	0.639493	-0.66002	0.428752	-1.05587	0.00641782	0.596233	0.414584	0.216343	-0.543644	1.47959	-0.817094	0.729837	-0.645517	-0.317135	1.98016	-0.16695	-0.773384	-1.24188	-0.315449	-0.575106	0.187165	0.137053	-0.635011	0.5463	-0.275254	2.40981	0.0580433	0.405278	-0.624197	0.650494	-0.059951	0.383848	0.0843179	0.412538	-0.36575	-0.763749
FHL1	0.77148	-0.588223	0.237671	-1.55671	0.328927	0.203838	0.0843469	-0.262265	-0.264598	0.556891	-1.01892	-1.21053	1.28701	-1.28546	-0.733178	-0.319139	-1.89013	0.661792	-0.609625	-1.75644	-0.808954	-0.549246	1.8646	4.01954	-1.60042	-0.919734	1.23747	0.292415	1.81988	0.47268	0.376858	1.78721	-0.757829	1.96187	-1.28407	-0.161999	-1.08276	-0.584504	-1.18304	-0.292834	-0.213377	-0.464407	2.00931	-0.889391	-0.83926	-0.140627	-0.20444	0.509985	-1.15906
FIBIN	0.764958	-0.438076	0.616824	-1.72853	-0.635089	0.906571	-0.138362	-0.247663	0.418979	-0.340451	-2.38859	-2.0205	2.5383	-0.973824	-0.826915	1.21138	-1.07528	-0.238329	-0.973193	-1.69682	-1.0317	0.674975	0.43482	0.551047	-1.2416	-1.14629	0.65415	-0.452285	0.761266	1.18377	2.06993	1.1476	-0.229796	1.36702	-1.91705	0.949576	-0.659625	0.186303	-0.144366	-0.794937	0.691606	0.158634	0.0286743	-0.184354	-1.14634	-1.40706	1.23372	0.532309	-0.939518
FKBP5	0.784164	-0.573194	-0.231582	0.251524	0.528083	2.70801	0.547842	0.259005	0.66076	-0.413566	-0.63621	-0.518498	-0.409741	0.688547	-0.699623	-0.221965	0.479484	-0.86435	0.118002	-0.116306	0.035151	-0.302166	0.00347008	0.116746	-1.25849	-1.35186	-0.551598	0.40996	1.13954	1.00187	1.67859	-1.00163	0.244305	-0.373511	2.00127	0.150993	0.694267	-0.103877	3.95991	0.488904	-1.58471	0.433474	0.733354	0.650139	0.285816	-2.00284	0.715441	-0.345534	0.280976
FLNC	0.932461	-0.68231	-1.26753	-1.80188	0.0424062	0.0764752	0.401351	-0.302928	0.0211206	0.604966	-2.13641	-0.738725	1.19266	-1.67813	-1.11497	0.392004	-1.96515	0.190177	-0.950492	-0.897708	0.667815	0.454863	0.181601	1.07758	1.64609	-1.00129	-0.148205	0.354566	1.19291	0.226685	0.0774857	2.43362	-0.766053	0.823238	-2.40606	0.440973	-0.816018	0.349358	-1.18902	-0.124963	-0.555211	0.503332	1.40361	0.353252	-0.489188	5.16022	0.357722	-0.0248557	-1.22337
FMO1	0.816756	-0.350193	-1.71459	-0.404091	-1.4011	-0.164957	0.233143	1.65509	0.546674	-0.0598133	-1.84832	-0.59723	1.80992	-0.295088	-2.49632	0.611188	-0.365458	1.23377	0.168703	-1.24985	0.324841	-0.846956	-0.665916	-0.0447197	-0.645717	-1.54496	0.240644	1.26397	0.4522	0.3786	-0.0743564	1.43213	-0.957357	-0.292312	-0.172017	0.478213	1.0411	0.345698	-0.834085	-1.12885	0.812473	-0.154084	2.05225	-1.67341	-1.00569	-1.6476	0.619133	0.566607	0.597024
FMO2	0.782886	-0.59219	1.9416	0.25979	-0.748505	-0.650629	-0.135641	1.16989	1.17825	-0.565679	-0.851388	-1.0096	1.32378	-0.513362	-0.325073	0.406114	-1.5692	0.505952	0.890044	-3.54549	-1.06763	-0.294304	0.431504	1.85175	-0.825241	-0.351202	0.642328	-0.205561	0.804197	-0.0751372	-0.799291	1.03903	0.0237258	1.19685	-1.28963	0.162432	-0.392126	0.827746	0.123204	-1.2154	0.280931	-0.165047	2.07628	-0.757896	-1.15526	-1.85721	-0.846861	-0.466091	0.225232
FMO3	-0.560674	1.09013	4.58513	-1.31657	-0.215269	-0.700201	0.201671	-0.00732377	0.304246	-0.58796	-1.37653	-0.232108	1.80649	-0.891154	0.604744	0.2747	-0.9776	1.19153	0.414315	-1.19135	-1.37475	0.0724898	0.146132	0.397183	-1.92803	-0.251465	0.499359	1.13701	0.234693	0.449209	-0.480573	1.11749	0.233675	0.554311	-0.523928	-0.768439	-1.22371	-0.878503	-0.35638	-1.77693	0.394873	-0.408695	1.25266	-0.346987	-2.53717	-4.49795	-1.44292	-0.31133	0.190726
FMO5	0.810932	-0.495135	0.340254	-1.35735	-0.829947	1.89203	0.274202	-1.21712	-0.953552	-1.27846	-1.12646	0.465777	-0.647642	-1.34159	0.330897	-1.09129	0.571778	0.10896	-2.13801	-0.618507	-1.0817	-0.49431	0.486999	0.153008	-1.9393	1.35531	-0.124491	-0.886071	-0.304306	0.955774	-0.031096	0.57864	0.808841	0.123751	-1.28718	0.0264954	-1.28065	-1.39768	2.305	-1.05046	-0.396903	-0.0486434	-0.17153	1.17809	0.577982	-1.69036	0.388017	0.682567	-0.994806
FMOD	-0.594079	0.767438	-0.523707	-1.77931	0.00426494	-0.532978	-0.165222	-0.264741	-0.277665	-1.20505	-2.15058	0.290948	0.980743	-1.74765	-1.16557	-0.369055	2.48626	0.0761464	-1.4834	-1.47676	-1.34899	0.118116	0.193199	1.16917	-0.959511	-0.967037	0.380873	-0.237561	0.401645	0.910359	0.201089	1.07763	0.0121516	0.643552	-2.15961	0.0827022	-0.734358	-0.698728	-0.773672	-1.76317	0.397807	0.287117	1.0393	0.0545612	1.98277	1.95214	-0.319959	-0.373565	-1.03765
FN1	0.412242	-0.581809	-0.519264	-1.22888	0.945372	1.25715	0.545099	0.888511	-0.220374	0.723111	-2.26551	-0.40777	1.33489	-1.26045	-0.176581	-0.0233574	-1.68454	0.442674	-1.63857	-1.74819	-1.99682	0.357041	0.981439	-0.761329	-0.502415	-1.58312	-0.196235	1.29841	0.113718	-0.416082	2.36052	0.334587	-0.273742	0.572013	-2.52157	1.63799	-0.599448	0.527487	-0.114897	-0.321035	0.146346	0.700002	-0.592116	-0.0916154	0.342911	-2.58479	1.01951	0.393507	-0.386691
FOSB	0.856122	-0.535444	-0.374268	-1.48241	-1.09457	-0.974627	-1.26116	-0.857118	-0.784205	-0.823471	-1.6119	-1.78187	-1.575	-1.11589	-1.18781	-0.777646	-0.809828	-0.884216	-0.334119	-1.34141	0.279051	-0.341967	1.12207	3.4618	-0.183097	0.681419	0.221064	0.0791357	1.96917	1.17261	-0.177897	1.14959	0.664722	0.912359	-1.51597	-1.20095	-1.22611	0.157145	0.094931	-0.29438	0.558813	0.475264	-1.34669	3.33973	0.793737	-0.416383	0.164758	1.07326	-0.537174
FOXA1	-0.449989	0.605435	-2.69124	-1.38667	-1.55411	0.372828	0.428928	0.112202	-0.615578	-2.25362	0.445806	0.480259	-1.45059	-1.67068	0.551244	-1.78029	0.528703	0.477211	-2.14231	-2.01438	-1.32635	0.252981	0.509402	0.357429	-2.22667	0.520251	0.496849	0.0815198	0.241277	0.619557	0.646743	0.161987	0.938084	0.443283	-1.00601	0.525758	-1.35885	-0.513912	0.510836	-1.26602	0.545227	0.294767	0.0677489	0.687145	0.544008	-0.9279	0.525445	0.644639	-1.87188
FOXC1	1.00572	-0.512556	1.90194	1.50334	1.5377	-0.802624	-0.693645	-0.196066	0.947408	1.11076	-1.70117	-1.13926	0.799694	1.63274	-0.867118	1.82778	-1.21679	-0.127369	1.71893	1.24562	-0.0194257	-0.435551	-0.487821	0.38773	1.19025	-0.467558	-0.495114	0.194294	-0.302761	-0.590953	-0.768647	0.450548	-0.669708	-0.0614675	0.974538	-0.728671	0.686823	2.63409	-0.80506	1.06835	-0.504556	-0.367149	0.241372	-0.523447	-1.29206	-0.270363	-1.09565	-0.685276	2.16467
FOXP2	0.142959	0.359349	-0.661238	-0.611579	-0.542379	0.0273993	0.0557575	0.599434	0.691217	-0.332567	-1.12453	-1.59205	0.681247	-1.00783	0.400215	0.592027	-1.56094	0.0214834	-0.561008	1.01433	-0.999414	0.207936	0.0407737	1.25904	-1.5149	-1.08967	0.529278	0.136967	0.861338	0.761745	-0.198158	1.42782	-0.838496	0.76154	0.634222	-0.795388	1.00479	-0.507449	-0.878268	1.88175	0.0947189	-0.47696	1.28621	-0.477263	0.846452	-3.7378	0.0329145	0.0308003	-0.831184
FRAS1	0.755522	-0.419544	0.452162	-1.17901	-1.07172	-0.75081	-0.790919	-1.0494	1.01871	-2.29768	2.3929	-0.167414	0.422138	0.808802	-0.641113	0.567788	-1.5117	0.204138	-0.790344	-0.018439	0.520483	-0.247588	-0.778919	-0.501695	-1.56904	-1.48698	0.601233	0.210647	2.00947	-0.0104195	0.42303	1.10651	-0.681376	-0.0428331	-1.41161	0.345242	-0.0345676	0.0283079	-1.17675	-2.10227	1.22441	-0.723467	0.157235	-0.513206	-1.28907	1.85778	0.618825	0.0605564	-0.870822
FRMD5	0.137929	0.214819	1.98593	-0.620836	1.59651	-0.0389223	0.0398575	-0.0923931	1.32363	0.226646	0.462812	-0.159033	0.820918	0.178398	-0.928441	2.37867	-0.57563	0.263875	-1.30639	1.16551	2.3508	1.82787	-0.464924	-2.07456	-0.129241	-1.20405	-0.143764	0.0681186	0.82305	-0.338378	-0.430706	0.60816	-0.881314	-0.629454	-0.163888	1.44604	-0.416561	0.703905	-0.59311	-3.3244	-0.197525	0.555696	-0.744641	0.0330374	-0.515711	1.8389	0.672618	0.331147	-0.659577
FSCN1	0.788798	-0.486234	1.90957	0.92782	1.87255	-0.227723	-0.171816	-0.262732	1.58624	-1.02155	-2.83993	-1.14291	0.818235	1.38624	-0.696734	1.89852	-0.596076	0.167929	1.83386	2.87138	2.71954	-0.343382	-0.388565	-0.424128	1.11996	-1.79317	-0.453457	-0.0505155	-0.423214	-0.834248	-0.229168	0.0777293	-0.900879	0.276243	2.27258	0.0147935	1.70152	0.29578	-0.749215	2.18305	-0.633055	-0.344089	0.292392	-0.5029	-1.37611	1.82613	0.284012	-0.358283	-0.197633
FSIP2	0.899406	-0.477106	-0.84483	-1.6082	-0.93947	1.168	-0.0610048	0.239527	-0.304002	0.778676	-1.10216	-0.147109	-0.657913	-0.868552	-0.376427	-0.803496	-0.661052	0.418947	-0.863289	-1.40029	-1.64827	0.181773	0.446019	-0.453539	-4.18778	0.0629259	1.34512	0.111298	-0.0703861	-0.697284	0.841062	0.678082	-0.873928	0.921749	-0.539969	0.917953	-0.826919	-0.894373	1.39792	-1.10237	0.618246	0.0137991	0.745034	0.316073	-1.69981	0.37871	0.874639	-0.389199	-0.614762
FST	0.71953	-0.535191	-0.214996	-1.13086	0.521238	0.230413	-0.777739	-0.469985	0.896969	-0.786734	-3.06954	-1.37066	1.09028	-0.575956	0.00262774	0.232769	-1.04425	1.01959	-1.04363	-1.99239	1.2237	-0.549471	0.771948	0.119209	-0.238991	-1.24798	0.432675	-0.150338	0.090334	-0.276049	1.84477	0.561393	-0.471424	0.448754	-2.62129	0.156519	-1.28273	-0.494011	-0.472663	-1.07912	0.135477	-0.178464	-0.0965307	0.240742	1.21549	-1.33143	-0.386206	-0.659789	-0.322897
FZD8	0.265045	0.176396	3.10444	0.444114	0.353419	-0.93062	0.238774	-1.15175	0.582677	2.91558	0.584647	-1.81946	0.369293	1.15002	-1.16869	1.56265	-0.458894	-0.52148	-0.868835	0.92621	0.160038	-0.726294	0.404968	0.656728	-1.24426	0.42413	0.348711	-0.715832	-0.340911	-0.164138	-0.649195	0.237424	-1.29546	0.149334	-0.787357	-0.167249	-0.951447	0.564453	-0.735435	0.71305	-0.890699	1.37802	-0.0573243	1.40782	-1.48095	-1.62215	0.221624	0.139934	-1.66936
G0S2	-0.137008	-0.0714995	0.942788	-0.517747	-0.132185	-0.835073	0.413449	-0.379425	0.677064	0.1732	-1.74436	-0.514252	0.192136	-0.937091	-1.15069	0.688204	-0.880906	0.947497	0.580624	0.0436203	0.258874	-1.88392	0.921947	3.6844	-0.801506	-1.30898	1.61212	0.794374	0.11475	-1.38334	-2.56045	-0.751183	-1.68366	2.15624	-1.29442	-0.7251	1.27052	0.214439	-1.42922	-0.46429	-0.816118	-0.264728	2.62669	-0.0781938	-0.0220553	-0.339664	-0.618864	1.16722	0.240835
GABRD	-0.966885	1.11136	-1.81267	-1.53253	0.607842	0.692015	-0.436385	1.13353	-0.810354	-1.05826	0.804428	-1.55055	0.245588	0.0639374	0.898404	0.451807	0.634302	0.134181	-0.437851	-1.0174	-0.63639	0.308413	0.509829	-0.109584	-1.21771	-0.529261	-0.0454151	-0.159896	0.0454026	-0.186164	0.314652	-0.160202	0.777978	0.48568	-1.6561	0.134269	-0.177682	-0.396447	0.353587	1.12892	-0.40954	-0.133024	0.749331	0.60446	-1.02383	-0.701254	0.391757	-0.0418011	-1.3646
GABRE	-0.593732	1.01208	0.940522	1.56527	0.942175	0.884609	0.0640888	1.23993	0.564712	1.5375	-1.12003	-0.740313	0.0313517	-0.345909	-0.98776	1.10288	-1.39689	-0.0413703	0.523843	-1.43963	-0.217636	-1.16288	1.01501	1.35444	0.616183	-1.29534	-0.0715645	1.51179	0.11434	-0.264585	-0.560069	0.122246	-1.60929	0.18305	-0.165372	-0.626015	0.996746	1.24675	2.03983	0.406247	-1.13479	-0.788246	0.781942	-1.00915	-0.465727	0.0833369	-1.14699	-0.439925	0.712481
GABRP	0.90327	-0.480335	1.64348	1.55772	1.186	-1.42867	-0.207353	1.06373	1.74769	1.57259	-0.792371	-0.536432	0.954727	0.566297	-1.16177	1.4784	-3.79925	0.383257	1.54903	0.669565	-0.924644	-0.237348	-0.784055	-0.206982	1.22393	-0.398034	0.0598939	-0.0894853	0.155334	0.0535518	-0.795145	0.654776	-0.722558	-0.527443	2.59691	0.0449338	1.18346	1.385	-0.269104	1.32716	-0.532479	0.226376	0.511742	0.141835	-0.787452	-0.480048	-0.956722	-0.2859	2.16065
GADD45G	-0.453156	0.919692	-1.66039	-0.963383	-0.743526	-0.606233	0.417992	-0.126592	-0.298085	-1.44336	0.295268	-0.32185	-0.949409	-0.946403	0.0856547	-0.976922	-1.2999	0.911006	1.17901	0.800816	-0.0189437	-1.46073	-0.841118	0.781113	-0.23018	-0.333671	1.12586	0.0258456	1.07667	0.5564	-1.31538	0.645047	0.500767	-0.508066	-1.50897	-0.285531	0.310599	0.134111	1.34036	0.420789	-0.670822	0.0613492	-0.280946	0.410292	-0.491321	0.654686	1.19157	-0.00472107	1.02685
GALNT14	0.910593	-0.406221	0.605338	1.58017	-0.231321	0.425788	-1.24897	1.63007	1.38492	-1.78165	-1.26382	-1.39181	-0.859755	1.74856	-0.813054	1.10142	1.30984	-0.565405	1.46099	1.51111	1.61426	-0.949217	-0.714381	-0.877139	1.43522	-0.80098	-0.204001	-0.0569674	0.086498	-1.40914	-1.29185	-0.367997	1.15552	-0.300924	2.00292	-1.09823	-0.0797412	1.21175	-1.82941	-0.412063	-1.23918	-0.766385	-0.511465	-0.874169	-1.11907	-1.29098	-0.0848522	-0.683528	-1.62303
GALNT16	-0.357451	0.709237	-1.12224	0.218919	-0.989229	-1.64299	0.630753	-0.789886	0.533706	-1.86791	0.232773	-0.391244	-0.0618102	-2.13934	0.869764	0.330748	0.0831141	0.76838	-0.310397	-2.04307	-1.26204	0.0649023	1.10668	0.438279	-0.529132	0.541592	1.98905	0.608333	1.11803	0.707047	0.20908	1.25796	0.288913	1.63701	-1.82411	-0.885313	-0.526996	0.644274	-1.6353	-0.527823	-1.13602	1.14711	1.16502	0.219604	2.67954	0.0636086	-0.383582	0.915673	-0.992326
GALNT3	0.662038	-0.470637	1.5043	-0.443514	-0.0414833	0.938868	1.04996	0.376577	0.34989	-0.0141115	-1.79306	0.568531	-0.375705	1.24235	-0.699428	0.185002	-1.04011	-0.108063	0.266338	0.960017	0.20854	-1.20779	0.138941	-1.30209	-1.44441	0.230743	-0.0449676	0.014549	0.730302	-2.12459	0.353417	0.335888	0.0426462	-1.0673	0.453787	0.532173	0.361674	0.385368	0.956573	-0.747457	1.35019	-1.88473	0.329367	0.462108	-1.15173	-0.952599	-0.977367	0.66779	0.529958
GALNT5	0.447821	-0.882028	-0.934734	-1.69658	-0.508535	0.304163	-0.0407279	-0.300989	-0.0145618	-0.46898	-5.20624	-0.581477	0.5794	-0.485635	-0.493094	0.0140092	-0.454621	0.386086	-0.930022	-0.196943	-0.971117	0.319403	0.501095	-0.321881	-0.817142	-0.294077	0.270865	0.0380861	1.73227	0.123874	0.545821	1.25109	1.00959	0.294801	-1.17637	0.739962	-0.500358	-0.556915	-0.478612	-1.16171	1.6191	-0.0347917	-0.0931585	-0.0976314	-1.24239	-2.29586	0.52915	0.482378	-0.775168
GALNT6	0.641234	-0.512635	-0.826618	-0.770775	-1.51477	0.774324	2.01478	0.530625	-1.30453	-0.740032	1.80189	0.379985	-1.01849	-0.788641	-0.613412	-0.993053	-0.00332732	-0.459736	-0.597744	-0.858614	-1.70329	0.94267	-0.644493	-0.619001	-1.17425	-2.5464	0.786648	0.282434	0.0581479	0.895321	0.975375	0.439478	-0.365576	0.73286	-1.17437	0.684772	-1.34471	-1.44746	0.508262	-1.32772	0.384701	0.968229	-0.550467	0.455927	1.25389	-0.132258	1.11587	1.72318	-1.28795
GAMT	-0.437261	0.805041	-0.919704	-1.02743	-0.419164	0.00794069	0.0623566	-0.0781394	-1.41116	-1.02781	0.862151	0.273963	-0.342524	-0.805088	0.298733	-0.522983	1.3498	0.0357794	-1.35563	-1.16634	0.387428	0.409003	0.158915	0.139532	1.37005	1.02947	0.483929	0.0635655	-0.298389	0.910668	-0.365262	0.155056	0.83338	0.556338	-1.14771	0.295797	-0.43195	-2.15079	0.485259	-0.256395	0.55247	0.715395	0.30817	1.04635	0.663584	-0.468809	1.1965	0.237378	-0.836036
GAS1	-0.612719	0.947962	0.00156773	-1.56607	-0.0902498	0.172061	-0.201408	0.124196	1.25519	-0.633978	-2.97741	-1.16471	1.42317	0.476219	-1.44801	0.767125	-1.65363	0.0989932	0.272885	1.7867	0.404166	0.227155	0.31309	0.384512	-0.0991423	-1.94121	-0.451951	0.0631971	0.473786	0.267283	1.78341	1.06959	-0.683719	0.534229	2.96131	0.313298	0.887142	0.822034	-0.323412	-1.17699	0.107331	-0.0832934	0.386874	-0.513835	-1.70123	0.792282	1.06514	0.13613	-0.606864
GATA2	-0.595077	0.93857	-1.41994	-1.52109	-0.535822	0.13974	1.93943	0.465927	-0.930336	-1.21355	1.72491	1.0385	-0.333569	-1.78324	1.22437	-0.911219	-1.49949	-0.0628218	-1.55519	-2.43536	-0.0640367	0.845792	-0.230196	0.432556	-2.27433	1.08048	0.0291431	-0.209226	0.322307	-0.039933	-0.901267	0.430636	-1.71698	0.545473	-1.18858	0.296597	-1.17323	-0.768046	-0.177282	-1.33714	-0.641285	0.553091	0.34612	-0.308431	-0.215415	0.780704	1.19929	0.825765	-0.774967
GATA3	0.555639	-0.506958	-0.838957	-1.28454	-2.68498	-1.1105	0.772114	-0.732667	-1.28683	-0.757675	0.805862	0.343612	-2.17301	-2.84168	1.21684	-0.947165	0.666978	0.655684	-1.72925	-1.68672	-1.1027	0.509479	0.248077	-0.204368	-0.690418	0.0838275	0.866575	-0.785415	0.187393	1.09035	0.729371	0.0806722	0.561948	0.849401	-2.97172	0.602707	-1.78159	-0.714666	-0.952801	-1.19127	0.671348	0.731044	-1.26744	0.656102	1.44989	-1.29199	0.606703	0.701767	-1.15281
GBP1	0.7421	-0.518457	-1.06576	1.79503	0.760486	-0.676052	-0.0298831	0.953289	1.37946	0.472287	-2.15402	-0.973059	0.758047	0.0606051	0.820756	0.6345	-2.1425	-0.328751	1.87606	0.303284	1.33234	-0.388562	-0.638811	-0.00362996	-0.719879	-0.691623	-0.0630922	2.19782	-0.279616	-0.324111	-1.10248	-0.0101134	-1.17938	-0.287982	-0.267214	-0.176357	0.425866	1.95257	-0.779084	-0.212642	-0.508398	-0.0681584	-0.745382	-0.635569	-1.97372	-0.485281	-0.863316	-0.215468	3.98774
GBP5	0.381747	-0.676661	-0.723324	2.27433	1.36206	-1.11381	-0.0376244	1.06357	2.11274	0.933923	-2.42352	-0.662912	0.582574	0.43207	1.56296	-0.0769288	-1.75133	-0.245446	1.74698	0.953299	1.62835	-1.07877	-0.516029	-0.561366	-0.139232	-0.510603	-0.203501	1.95678	-0.617127	-0.794376	-2.34321	-0.75835	-0.869894	0.0973285	1.10016	-0.510479	0.349485	1.10006	-0.510232	-0.486444	0.167619	-0.0496602	-0.330948	-0.987724	-2.03422	-0.587934	-1.03373	-0.230425	1.85198
GCNT2	0.770605	-0.454042	1.90464	2.01433	0.843321	0.53224	-1.14434	0.761144	0.615416	-0.923987	-2.10155	-1.03474	0.518147	2.04648	-0.00273463	1.32285	0.0962292	0.0802814	0.990361	1.21814	-0.0673114	0.212591	-1.18765	-1.29206	2.18951	-2.16065	-0.066108	0.45443	0.297384	0.406269	-0.050945	0.186617	-1.09545	-0.21606	1.74032	0.0890622	0.496998	2.35078	0.974121	-0.32203	0.540179	-0.254702	-0.627777	0.328281	-1.2788	-0.644403	0.0980075	-0.420523	0.908344
GCNT4	-0.136875	-0.0844297	-1.40193	-0.7038	-1.01938	-1.00198	-0.247952	0.00725184	-0.0582655	-1.48458	2.27969	-0.264874	0.0923546	-0.847126	1.92649	-0.435629	0.338667	0.251846	-1.34669	-1.54324	0.483493	-0.102492	-0.347865	-0.0791274	-4.57297	-0.558146	0.208997	0.132982	0.750588	0.903561	2.12776	1.41136	-0.0936298	0.171802	-0.717745	-0.537605	-0.636649	-0.377213	-1.94514	-1.19586	1.72439	2.48827	0.175029	-0.29726	-1.99938	-0.568288	-0.107841	-0.389492	0.0873186
GCOM1	0.721644	-0.271847	0.688285	-0.665452	0.148137	-2.17631	-0.451235	-0.332091	0.418711	-0.239877	-2.19748	-0.480883	-0.452702	0.569789	-0.74751	0.808227	-1.55073	0.316838	-0.596647	0.349469	-0.136158	-0.934135	0.694407	0.537814	-0.503964	2.18994	0.592288	-0.396655	1.06806	0.941946	1.14313	0.615238	0.77376	1.49304	0.176861	-1.41468	-1.23286	-0.0366685	-5.40137	-1.64363	1.38327	-1.93889	0.412896	0.596141	-0.693058	-1.27314	0.536357	0.495562	0.723969
GDAP1	-0.132796	0.481582	-1.63232	-0.46719	-1.12517	-1.74175	-0.282251	-1.2395	0.102808	-0.795384	2.34007	1.27676	-0.986941	-0.969158	0.572935	-1.26223	1.32259	-0.824413	-0.00466139	-0.483021	0.628583	0.973062	-0.389605	-0.304626	-0.171483	1.89179	-0.65633	-0.518905	-0.208355	-0.589744	-1.54496	-0.0109765	1.29845	0.367223	0.373336	-0.640649	-0.352529	-0.857497	-1.18203	-0.410679	-0.541148	1.6915	-0.412028	-0.529792	2.70197	-0.284058	-0.0466593	0.790786	-0.406543
GDF9	1.47525	-1.13121	-0.930878	-1.37594	0.109732	-0.173926	-0.659172	-0.526883	-0.0817877	0.527492	0.771596	-0.648252	-0.18198	-0.347272	0.414865	-0.722682	0.271645	-0.0643846	-0.675179	-0.486382	-0.528012	0.455302	-0.0951185	-0.00663016	-0.595549	-0.37215	0.0346427	-0.553792	-0.368793	-0.0593771	-0.643417	0.315281	0.0839516	-0.654408	-0.131652	-0.313153	-0.666064	-0.204425	-1.48269	0.673815	-0.296776	0.768192	-0.677074	1.0993	0.253934	0.199943	0.00430402	1.83532	-0.261444
GDPD3	0.985007	-0.513435	-0.37268	-0.584375	0.652941	-1.0583	-0.74096	-1.04149	-0.757758	-0.151201	1.85675	0.39157	0.39802	-0.964727	1.13964	-0.263106	-0.778644	1.68543	-0.623376	0.794658	-0.733336	0.44045	4.13223	-0.391488	0.486084	-0.268186	0.803718	0.277377	-0.205979	-0.617493	0.0731975	-0.128905	-1.30377	0.419288	-0.999417	-0.759186	-1.32514	-1.34691	-1.55478	0.235134	0.508393	2.68896	-0.240158	-0.725693	0.461077	-0.362331	-0.0189666	-0.097783	-0.392388
GHR	-0.620871	0.95531	-0.790292	-2.55327	-1.83445	1.49306	1.73806	0.416958	-0.23967	-0.179614	2.53671	1.74828	-0.458137	-1.19378	1.06655	-1.49654	-0.203637	-0.243192	0.26697	-2.66689	-1.37157	-0.933092	1.02936	2.09044	-2.34575	-0.764412	0.148106	-0.213468	0.996416	-0.0689015	1.188	0.452744	0.134223	0.928389	-1.67636	0.108756	-1.55302	-0.76413	0.535305	-1.08768	0.327197	1.4325	1.72751	0.639784	-0.701908	-1.27926	0.558018	0.24537	-0.229533
GJB2	0.680949	-0.39605	0.260774	-1.29284	1.98892	1.05532	0.29857	0.00117875	-0.0279955	2.11312	-2.7888	-0.273709	0.609442	-0.706177	-0.718901	0.933259	-1.16995	-0.205096	0.622471	-1.34747	-0.176062	0.226816	0.679587	-1.46	0.822352	-0.581636	0.36836	0.573782	0.259876	-0.425322	1.67725	-0.189918	-0.524661	0.337766	-0.202218	0.96624	0.473725	-0.286564	-0.0644246	-0.134626	0.44048	0.927571	-0.288922	-0.11434	-0.215812	-5.09862	0.769651	0.51022	-0.390917
GLI2	-1.19644	0.900862	-1.28483	-1.19615	0.735702	0.384458	0.463935	0.0110151	1.33972	1.51318	-3.23695	-1.78475	1.17376	-1.37048	-0.580997	-0.532313	-1.76748	0.285771	-1.22731	-2.02075	-1.61216	0.289536	-0.00671019	0.95303	-0.245507	-1.32201	0.950878	0.790146	1.22144	0.852347	0.0832633	1.62361	-0.562879	1.20896	-0.381395	0.362586	-0.286654	0.124272	-0.493879	1.10756	-0.390798	0.454609	1.53831	0.389567	-0.557454	4.11543	-0.129971	0.356035	-1.27768
GLIPR1L2	0.812416	-0.399275	-1.04463	-1.61921	-1.43198	-0.615485	-0.184518	-1.05507	-0.413127	-1.7637	1.8285	0.215422	-0.628412	-1.17862	-0.110991	-0.387448	-0.0659953	-0.199845	-0.447631	-1.62306	-0.376751	1.52389	0.819718	1.37106	-1.53135	0.647005	1.88062	-1.36281	-0.536418	-0.377883	-2.60889	0.690547	-0.320849	1.02405	-1.02273	-0.0338323	-1.00305	-1.43967	-3.69853	-0.0325412	-0.674326	1.61314	0.0199149	-0.489214	0.142251	0.598279	0.880771	0.15269	-0.149588
GLRB	-0.620509	0.982936	-0.302688	-1.59382	-1.40562	-0.489078	-0.860196	-1.64033	-0.227801	-1.72284	1.34257	1.05065	-0.384901	-0.110504	0.764692	0.553405	1.761	-0.790069	-2.24924	-2.16556	-0.930636	-0.496305	0.748047	0.34537	-1.06911	0.921077	-0.394537	0.0524376	0.40315	-0.428059	1.11026	-0.138329	0.990501	0.836615	-0.117652	-0.611088	-2.31021	-0.543544	0.515064	-1.05539	-0.17686	0.322429	0.0970832	0.297761	-0.203224	0.147922	-0.325787	0.286542	0.381892
GNA14	0.724548	-0.686937	-0.524213	-1.198	-0.921973	1.5867	-0.371527	-0.0137266	-0.611847	-0.93808	-1.10598	-0.905086	-0.459714	-1.70102	-0.047508	-0.265089	-0.943694	1.29316	-1.21575	-1.85852	-0.639064	-0.331604	-0.187427	0.452949	-1.51213	0.175865	0.234322	-0.219236	1.46574	0.10505	-1.2747	1.0066	-0.664989	0.0671179	-1.9675	0.989918	-1.01325	-0.757167	0.112223	-1.49104	2.26991	-0.778274	1.11197	2.00572	-1.54346	-0.0650706	0.022444	-0.483594	-0.470566
GNAO1	-0.0590068	0.755577	-2.24624	0.262363	-0.744907	-0.384159	-0.523453	-0.461516	0.619566	-0.986359	2.35005	-0.447982	2.09334	-0.682486	-0.28768	-0.826546	1.29462	-0.384382	-0.629302	-1.03085	0.0653274	0.336646	-0.887048	-0.0375983	-0.335783	-1.05129	0.12181	0.0212018	1.12464	-0.238009	-0.921199	0.572288	-0.667729	0.200903	-0.0752403	-0.998124	0.500642	-0.127898	-0.46458	0.284696	-0.588024	0.101022	0.0069367	-0.491274	-3.87004	1.63164	-1.38755	-0.35337	-0.985972
GOLGA7B	0.348326	-0.0544139	-0.998199	0.70681	0.110173	1.21184	-0.398824	1.04596	-0.124768	0.69507	-0.79475	-0.912363	1.36765	-1.03657	-0.274729	-1.44871	1.17522	0.214475	-0.425854	-1.46467	-0.416133	1.17106	-1.2351	-0.922778	0.0982101	-0.885286	-0.415347	0.500744	0.544048	-0.799566	1.02342	0.583232	1.38764	0.0423211	1.47545	-1.49015	-0.691553	-0.0592679	0.721739	0.40554	-0.889372	0.0252834	0.768611	0.290825	1.93467	-0.46296	0.30667	0.251247	-1.04462
GPAT2	-0.367753	0.544022	-0.528363	-0.204515	0.151412	-0.154373	-0.0592742	-0.10171	0.343989	3.68228	-0.70793	-0.716271	0.643126	-1.3186	-0.972509	-0.285342	-1.46529	-0.642079	-0.661924	-2.06857	-0.939987	1.55753	1.10071	0.759921	-0.319185	-1.66969	-0.517473	-0.429829	0.528821	2.10877	-0.25015	0.877525	-0.542835	0.925461	-1.15778	-0.323465	-0.476616	2.32778	-0.939977	-0.296705	1.72332	-1.44307	-0.189391	-0.833677	0.487416	0.353375	-0.00226252	0.194475	-0.053236
GPC2	0.172254	-0.375561	0.555999	0.42249	0.914845	1.09936	-0.504782	0.155115	-0.0518861	3.47162	-0.878411	-1.12807	1.28873	-0.975681	-0.293254	1.47592	0.626185	-0.232805	2.09449	1.79499	0.414134	-0.534054	-1.00143	-0.05713	1.92968	-0.918304	0.0281792	1.29484	-1.37125	-0.400326	-0.710137	-0.292688	-1.78551	0.172453	0.0694596	-0.455565	0.180002	1.51826	-0.503135	2.27443	-2.44164	-0.937561	-0.292745	0.235311	0.161768	1.50712	0.416262	-0.39721	0.345305
GPC3	-0.580331	1.04364	-0.776167	-0.87137	-0.745436	-1.0321	0.14277	-0.135698	0.0756794	-0.210773	0.0263523	0.37015	0.39177	-1.35429	-1.33395	-1.07774	3.37483	-0.309107	-0.267999	-0.198639	0.373945	-0.0304544	0.166177	1.23224	-1.58023	-0.871707	1.44338	0.131374	1.33327	0.37856	-1.20798	1.03025	2.55825	0.154956	-2.06994	-0.554299	-1.3577	-0.586388	-3.25656	-0.532842	-0.54778	0.634625	1.42909	-0.29945	-1.2279	-0.959855	-0.0578353	0.194648	-1.21849
GPC4	0.0893983	-0.0537326	1.12621	-2.75073	-0.190366	-1.01867	-0.298653	1.03736	0.111888	-1.23041	0.00637647	-1.05109	0.804994	-1.87849	-1.76404	-1.18376	0.596371	-0.101488	0.919516	-1.48266	-1.14042	-0.50397	-0.0316627	1.19303	-1.92954	-1.6508	0.887423	-0.929875	-0.736638	-0.176477	-0.0185218	0.718409	2.47312	-0.428109	-2.49569	0.554901	-0.952196	0.509152	-1.04019	-2.01306	0.778217	-0.714396	-0.500433	0.852144	-1.45368	0.569991	0.510642	0.999335	0.340962
GPD1	-0.506177	0.746127	0.715557	-0.653618	-0.551416	-0.000954416	-0.0742757	-0.193911	0.224975	0.0986773	0.293603	-0.150907	0.469215	-0.923652	-1.62762	-1.44685	-1.12445	0.543089	0.105775	-0.506068	-0.349997	-0.185906	1.56081	3.72748	-1.04372	-0.565484	1.10938	0.431749	1.64269	0.746604	-0.725105	0.171356	-1.07294	2.27974	-1.97702	-0.529732	-1.79167	-0.602006	-0.991153	0.0866518	-0.298761	-0.817435	2.72733	-0.1583	-0.189072	-1.32914	-0.402089	0.942991	-0.826462
GPER1	-0.473528	1.04097	-0.511729	-0.403566	0.679975	-0.432728	-0.549601	-1.14023	-0.323483	-0.868255	-0.54772	-0.0718915	0.74466	0.415121	0.0477207	0.807589	1.16157	-0.628605	0.29172	-0.443746	0.291165	0.0648933	-0.367606	0.862498	0.0972391	-0.102579	1.26356	-1.05078	2.66786	-0.565493	1.60919	0.0503945	0.909511	0.58284	-1.32996	0.0308924	0.212696	-0.672741	-0.617449	1.217	0.0620832	-0.233635	1.0282	0.999533	-1.40064	-0.918241	-0.434735	0.04223	-1.08639
GPR160	-0.625522	0.847714	-1.77252	-2.39153	-1.9806	-0.889725	0.384849	0.193437	-0.401795	-1.43442	1.07562	1.59626	-2.42072	-0.144871	0.185784	-1.49211	0.341001	0.496579	-1.6949	-1.35133	-0.655536	0.807533	0.233397	1.02525	-3.82564	1.0669	0.682396	-0.446203	-0.11242	0.606867	0.263997	0.27824	0.206162	0.0287324	-1.37939	0.717539	-1.17211	-1.10061	0.440088	-2.097	1.26358	-0.0220577	0.303777	0.401964	-1.84667	-2.43411	0.222321	0.940247	-1.03301
GPR27	0.42325	0.0250131	-5.07975	-1.2624	0.959465	-1.28957	0.921146	-0.109232	0.174396	-0.611635	1.5067	-1.98952	-0.84107	-0.0149231	0.331158	-1.06215	0.865634	1.05825	0.210043	0.426449	1.53735	-0.695406	0.466499	-0.261465	-1.26931	1.06601	0.935334	-0.0269212	0.595675	1.03202	-0.30276	0.486467	-1.27916	-0.202396	0.231459	0.138599	0.236848	-0.528247	-0.277966	0.65301	-2.4346	0.643704	-0.299635	0.374562	0.207822	1.42801	-0.189146	0.0721145	0.948875
GPR3	-0.241262	1.05379	-0.264736	0.441083	1.49886	-0.884699	0.141241	0.0862581	0.765505	0.606903	-2.47854	-2.49272	0.723679	-0.0330161	-0.787039	1.12721	2.43846	-0.0359049	0.672665	0.683846	1.28871	-0.815126	-1.58139	0.725403	0.738563	-0.596514	-0.649065	0.113302	0.142607	0.469045	0.694463	-0.127394	-0.127241	-0.0738786	1.3364	-1.38198	2.29426	1.74097	0.678273	1.37458	-0.336736	0.435343	-1.57599	0.995924	-2.41384	0.745264	1.03518	-0.825834	-1.58543
GPR37	0.891667	-0.581061	4.94373	0.268969	0.353742	0.648257	-0.601733	0.86657	0.573588	-1.64283	-0.815031	1.09	0.606716	0.841781	-0.447129	1.13314	-0.312362	-0.725492	0.103959	1.7968	-0.215358	0.345151	-0.386054	-0.301145	0.617592	-0.676256	0.108742	0.0342597	-0.39034	-0.566178	-2.42909	0.158676	-0.729112	-0.0768749	0.951236	-1.65136	1.10662	1.40263	0.261986	0.708647	-0.462675	0.363784	-0.347039	-0.455179	-1.31569	-2.48476	-1.27072	-0.221603	0.171553
GPR63	0.913043	-0.470369	1.00095	1.19311	-0.0513638	-0.650326	-0.937343	0.106262	2.40852	-0.0380637	-3.08757	-1.08515	0.479673	0.508688	-0.562912	1.16795	-0.92459	0.662159	0.716874	0.917107	0.897981	-0.500723	-0.142136	-0.956853	-0.12793	0.448423	-0.517006	0.739901	-0.475711	-1.02055	-0.642986	-0.0658774	0.381206	0.53566	1.21393	-1.5622	1.3146	1.97558	-0.923786	-0.0703791	-1.03156	-0.778334	0.149749	-0.954059	-0.138965	0.388904	0.911259	-0.00946772	2.11653
GPRC5A	0.594848	-0.478104	0.367393	0.252397	0.772395	0.346169	-0.23092	-0.0655305	-0.625693	-1.99369	1.14278	0.315866	-0.584509	-0.695043	0.227323	-0.510138	-0.83005	0.740944	-0.94513	-2.10147	0.504852	0.806158	1.59131	-0.143612	0.250143	0.928069	0.254118	0.342712	0.381928	-0.279106	1.85486	0.418344	0.930668	0.235438	-3.86004	0.223657	-1.29199	0.43064	-0.740056	-1.28765	1.50473	1.11784	-0.661667	-0.000313645	1.73027	-2.79635	0.355135	0.77656	-2.50211
GPRC5C	-0.552354	0.865246	-0.371973	-1.63397	0.408948	1.26533	0.585726	0.734653	-1.95186	-1.42664	1.88054	0.370761	-0.800536	-1.92626	-1.10866	-0.486429	-0.0482163	0.609404	-1.82618	1.36606	-1.51623	0.965344	0.421836	0.15152	-0.957206	0.785063	-0.266335	-0.0833415	1.08118	0.202141	-0.395282	0.255572	1.09008	-0.468915	-1.53741	0.00131563	-1.91633	-0.00487887	0.381188	-0.604218	0.733324	0.680938	0.173913	0.385063	-0.694583	-0.134225	0.45213	0.828719	-1.89197
GRB14	1.01404	-0.516455	2.4609	-0.234039	0.418219	-0.842991	0.21231	-0.452665	0.714638	0.635081	-0.516621	-0.473935	1.38238	1.21426	-0.856769	-0.209774	0.316239	0.450731	0.746786	1.07673	0.0306565	0.475251	-0.203489	0.610665	0.931708	-0.537925	-0.348975	0.690779	0.190088	0.0151309	-1.44129	0.00965792	-1.4301	-0.616039	-0.665129	2.02121	0.76407	0.365787	-0.707335	0.389633	2.16545	-1.45053	0.018864	-0.19798	-0.75543	-0.312391	0.676644	0.349513	0.267675
GRB7	0.352245	0.19033	-0.0497517	-0.497938	-0.455374	-0.465038	-0.629663	2.48924	-0.834629	-1.19848	0.868315	-0.258892	-0.388585	-0.616292	0.124944	-0.309917	-0.303522	-0.190939	-0.988619	-0.459305	0.017221	-0.412156	0.0175114	-0.50626	0.650508	-0.59206	-0.409847	-0.878462	-0.365007	-0.246268	-0.0393742	-0.433656	-0.0302389	1.54206	-0.211556	-1.19743	-0.0270478	0.211739	-0.86202	0.217443	0.842775	-0.0640224	1.53675	-0.276263	0.50545	0.716985	2.66381	0.154721	-1.00229
GREB1	0.740951	-0.508389	-1.67635	-1.40162	-1.95486	0.203485	0.813271	-1.29751	-0.911791	-0.44549	0.903763	0.73166	-0.730444	-1.82735	0.39731	-2.09096	1.57789	0.557585	-0.0511342	-1.3353	-1.51752	0.111857	1.04387	0.0721707	-0.766567	0.82671	0.397574	-1.08371	0.919127	1.22205	1.60304	0.181674	0.64007	0.554396	-1.13104	2.00072	0.0370665	-1.02485	-0.482984	-0.408012	-0.165032	0.59003	-0.633707	1.81132	0.208121	-0.0595207	1.41412	0.789766	-1.18751
GREB1L	0.76678	-0.435257	-0.815354	-2.27673	-1.26798	-1.27211	0.89517	-1.11591	-0.18477	-1.37214	-1.30604	-1.52187	-1.11237	-1.06795	0.508705	-0.366556	0.964639	0.729032	-2.26976	-0.536544	-0.903761	0.510599	1.17187	1.03825	-1.08276	0.813527	0.8625	-0.373698	0.397597	1.93362	-0.0983846	0.822961	-1.84486	0.682041	-0.613816	1.20123	-0.229613	-1.08692	-1.3871	-0.145582	0.733917	1.00691	0.205143	1.52654	0.508508	-1.50247	-1.38876	0.814881	-1.47549
GSC	1.06235	-1.14619	-1.85094	-1.20985	-0.551481	-0.751191	-0.499153	0.222321	0.017906	-1.17212	-0.451852	-1.18166	-0.205405	-0.836578	0.137388	-0.288608	1.91843	0.97398	-0.418042	-1.07281	1.88948	-0.118182	-0.536642	0.661284	-1.83423	0.435178	-0.0180381	0.329829	1.03381	0.693461	0.630575	1.20606	-0.827875	0.16017	-1.25186	0.69157	-1.18876	0.392122	-0.238621	0.0905847	-0.650077	-1.2104	1.15343	1.4879	-1.75457	-1.19007	0.570524	0.210488	-0.745063
GSDMB	0.233685	0.225773	0.276959	0.584956	0.522026	-0.550904	-0.772215	0.501862	-0.117205	-0.0597713	1.1061	-0.0888693	0.27943	-0.292304	0.44109	0.342023	-0.853554	-0.60837	-0.0372871	-0.835118	-0.354403	-0.421487	-0.372438	0.36592	0.118758	-0.938043	0.356694	-0.00502126	-0.453772	-0.453609	-0.886023	-0.772778	-0.975258	0.526331	0.0108708	-0.740342	-0.140848	0.577195	-1.81648	0.47068	0.104726	0.0706065	1.57418	-0.485518	2.86742	-0.245221	3.07494	0.180215	-0.0902122
GSTM3	-0.675125	0.933734	-1.02439	-0.89894	-0.88262	-1.0981	-1.91	-0.653986	-1.35392	-0.665308	1.71039	1.50802	-0.202933	0.970541	1.29058	-0.825003	0.744317	0.562153	0.199839	-1.23789	-0.690159	1.09138	1.69427	0.321475	-0.549891	0.442561	0.855538	0.957781	-0.714069	0.468188	-0.807558	-0.256046	-1.87493	-0.350669	-2.13826	1.16064	-1.32925	-1.94712	-1.07729	-1.87991	1.38018	1.71801	0.58611	1.44686	0.895855	-1.62677	0.686201	-0.0862606	-1.24524
GSTT2B	-0.697529	1.27635	-0.995508	-2.81936	1.01807	0.542855	-0.539729	-0.621736	0.795656	0.477864	1.3889	1.06307	0.711196	-1.01992	-0.415571	0.0493713	1.91875	0.970698	-1.03113	0.111539	0.387346	-0.54014	-0.555405	0.551555	-0.273548	-0.225668	0.0981842	-1.31261	0.926658	0.160648	-0.111261	-0.067429	-0.178876	-0.129945	-1.36039	0.442657	-0.331152	-0.222517	5.46326	-0.126934	-0.182439	-0.0909045	0.217718	-1.49986	1.56641	0.409253	1.80394	-0.202831	-0.961044
GUCY1A2	0.877301	-0.427863	-0.878192	-2.46526	-0.0563474	-0.405527	0.975101	0.99616	-0.404673	-1.19493	-1.27122	-0.700239	-0.512937	-1.53111	-0.359114	0.154794	-0.919937	0.402494	-0.966436	-2.31093	-1.74309	0.63156	0.853955	0.509697	-2.46214	-0.321581	0.582498	0.676855	0.7024	-0.134536	-0.596922	1.34951	0.479025	0.451453	-0.167213	-0.128102	-0.545234	-0.724583	0.473333	-1.86008	-0.274878	0.0868495	1.42237	-0.246271	-1.61412	0.00788245	0.0782377	0.174769	-0.713761
GULP1	0.727136	-0.353471	0.926116	-2.74721	-0.238643	-0.553666	0.0860995	0.300425	0.144123	-0.95978	-1.49825	-1.30018	0.0377631	-0.543784	-0.950378	0.680315	0.178962	0.155205	-0.433794	0.166671	-0.0914807	-0.0482638	1.0865	0.470435	-1.47048	-0.716187	0.0627182	0.693204	0.817348	-0.124128	0.594042	1.1352	-0.87326	0.147101	-1.45854	0.108222	0.229902	0.11415	-0.413436	-0.282451	0.0389975	0.0407539	1.07185	-0.590509	-1.42988	-0.705063	-0.0682859	0.0287559	-0.0251809
GXYLT2	0.797531	-0.414995	-0.834073	-1.12633	-0.683886	0.89235	0.525487	-0.0826183	0.152316	-0.581173	-2.80615	-1.40697	0.908295	-1.33267	-1.55474	-0.163123	-1.33377	0.130675	-0.521625	-1.37504	-1.47711	1.06892	1.00662	1.0745	-1.30215	-0.286811	0.648115	0.380342	1.20507	0.484016	1.14967	2.10498	-0.328693	1.28711	0.561984	0.993568	0.39633	-0.638572	-0.560877	1.42883	0.19204	0.112443	1.16461	0.384293	-0.758634	-1.27248	0.597946	0.708286	-0.396337
GYG2	0.759893	-0.457547	0.792271	-1.31409	-1.25384	0.856664	-0.799752	1.49027	-0.546313	-0.470094	0.789718	0.0192294	1.22727	-2.0718	-0.333441	-0.143468	-1.99674	0.313418	-0.60154	0.528116	-0.538455	0.623074	1.13133	3.78378	0.300947	0.929816	0.445502	-0.292063	1.15446	-0.295449	-0.528724	-0.649418	-1.92991	1.83693	-3.03523	-0.109515	0.296581	-0.12406	-0.161973	-0.472692	-0.952292	-0.535548	2.35232	-0.311182	0.903623	-0.600448	-0.437471	0.973989	-0.628238
HACD1	0.188648	0.162185	2.23808	0.0857469	1.07617	-0.415516	-0.590867	-1.17693	-0.240139	0.80185	-2.43624	-1.17563	0.605231	2.22328	-1.31319	0.803116	-1.64513	0.145861	1.88069	1.64979	2.0487	-0.907758	1.26492	-0.126733	1.5794	-1.65226	0.584585	0.588508	-0.932391	-0.521609	0.144579	0.410866	-1.12385	0.090759	0.200276	-1.07374	0.869767	0.947315	-0.546651	0.465049	-1.08192	-0.60105	0.293655	-0.677089	-1.62505	-1.26126	-0.638734	-0.368685	-0.843408
HAGHL	-0.369123	0.781418	-0.107195	-0.882447	-0.88202	-0.0697716	0.986442	-0.0622131	0.10088	-0.750062	-0.273327	0.584085	-0.567378	0.957401	0.201075	-0.0190907	0.782533	0.542062	1.02549	0.603637	-0.553328	0.324081	0.905546	-0.00382427	0.639914	0.260179	0.219038	-0.244283	-0.432251	0.763439	-0.197394	-0.325254	0.209936	0.133185	-0.161544	0.244483	0.327986	-1.03674	0.153447	1.29706	-0.808616	1.23158	0.149098	1.41061	-0.626259	-0.876454	0.773625	-0.316969	-0.892727
HAL	1.12189	-0.22817	-0.81013	0.204103	-0.916872	0.734528	-0.227147	-1.6578	0.0653839	-0.64881	0.357938	-0.847476	-0.0224268	-0.179805	0.471153	0.767445	0.131197	0.568213	-0.993413	-1.63136	-0.676761	0.349852	0.0569989	0.428092	-0.587194	-0.336168	0.683888	-0.874235	0.0151122	-0.117733	-0.649364	0.0419149	-2.60533	-0.336818	0.533717	-0.837023	0.370559	-2.57923	-0.26052	-0.983176	-0.250774	1.50048	0.0675086	0.412011	-0.0844996	-0.365433	-1.66722	1.2428	-0.89575
HAPLN3	0.350592	-0.131353	0.466418	1.38018	1.88714	-0.473952	-0.129061	0.691325	2.34133	0.366176	-2.62011	-1.29624	1.97134	0.22331	0.337397	2.61209	-1.55298	0.200071	1.91411	1.5095	0.88112	-0.989296	-0.760326	-0.329912	2.89267	-1.39883	-0.221828	0.868157	-0.284096	-0.798968	-0.122519	0.0199738	-1.08323	0.120336	0.676507	-0.49531	1.56923	1.44528	-0.5507	0.646014	-0.388477	-0.269323	-0.312541	-1.05836	-0.882767	-0.105535	-0.666232	-0.54543	2.93879
HCAR2	0.865604	-0.455796	0.512787	-0.413124	-0.919476	0.570861	-1.25073	0.0997007	1.13315	-0.556318	-0.844556	-0.590622	-0.440522	-1.15988	0.373746	1.20729	-1.24026	-0.0833639	0.953087	-1.15863	3.99348	-1.3334	0.749925	2.36695	-0.154314	-0.893776	0.0866856	1.68967	0.909889	-0.354435	-0.240341	0.103163	-0.434345	1.60435	-2.19118	-1.36079	1.91887	-1.37304	0.999721	0.125385	-0.774227	-0.987424	1.64323	-1.19643	-0.259501	-1.9037	-1.02901	0.0535335	-0.346729
HLA-C	-0.770954	0.902509	0.0351097	2.57604	-0.938727	0.587419	1.60876	-0.624571	1.371	-0.577614	-1.88607	1.04759	-1.0418	0.114763	0.459636	1.06625	1.18912	-0.84313	2.71872	0.822685	1.01978	0.636419	-1.0848	-0.788567	-1.17016	0.833296	0.925752	1.70983	0.316562	0.797184	-1.4886	-0.932801	0.107134	-0.403706	-1.31665	-0.764239	-1.65056	-0.944569	-1.18687	-0.374468	-0.508287	-0.787895	-1.05298	0.694509	-0.27025	0.0726656	0.680514	-0.390158	-0.261996
HLA-DOB	0.363546	-0.0295712	0.461173	2.61247	1.34487	-1.26176	-0.40782	0.668537	2.29229	0.340083	-1.66655	-0.881332	0.850304	0.18048	1.43349	1.08949	-2.33107	0.278276	1.39739	-0.78704	0.318731	-0.175751	-1.03392	-0.708979	1.77302	-0.818951	0.747208	0.938968	-0.537044	-0.114192	-1.80082	-0.302831	-0.864009	-0.297634	0.90217	-1.02439	1.63916	0.244377	-0.595275	2.24258	1.07632	-0.391065	0.0583173	-0.556547	-0.931227	-1.60081	-1.4923	0.273319	1.59525
HLA-DQA1	0.683958	-0.49576	-0.234244	-1.6108	-1.0447	0.294663	0.630828	-1.348	1.36097	0.755211	-0.485324	-1.82093	1.14448	0.407982	1.26303	-0.457341	-0.656902	1.26006	1.23865	0.797385	-2.19162	-1.19544	0.17046	0.743604	0.0813928	-0.0877269	-1.575	1.56407	0.276932	0.599842	0.620038	0.26732	0.188512	-0.8295	0.143407	0.366001	-2.38108	0.608124	0.948359	1.50693	0.859984	0.741484	0.615545	0.33116	-1.25539	-1.08673	-0.337904	0.2936	1.37228
HLA-DRB1	0.333807	-0.168542	-0.0125362	0.510825	-0.310924	-0.92691	1.23049	-0.156273	1.91225	-0.457112	-1.94217	-0.895751	0.0426351	-0.74557	-0.0767945	-0.244152	-0.777176	1.06587	2.20185	-0.131163	-0.76599	-0.865576	0.209023	0.924235	0.819421	-1.50448	-0.93871	2.35472	0.612566	0.606013	0.598705	0.183241	-1.1511	0.186961	-1.17608	0.47242	-0.568561	0.649319	-0.589176	1.65047	-0.058143	0.65268	0.579761	-0.869847	-0.693762	-2.00534	-0.838049	-0.728963	1.43035
HLF	-0.468641	1.01683	0.227967	-0.0975431	0.560592	-0.854125	-0.319333	0.337618	1.01383	-0.519963	-1.30515	-0.0625784	0.757282	0.00578654	-0.238333	-0.371476	-2.52461	-0.317964	-0.39191	0.00120303	-0.376171	0.138188	0.531203	2.24352	-1.63131	-0.285111	0.790487	0.310288	0.69434	0.984523	-1.03519	1.42286	-0.631372	0.421235	-0.671068	-0.22037	-0.205783	-0.232614	0.823087	0.244354	-0.417581	-0.166501	1.86659	-0.106748	-0.995828	0.662627	-0.833682	-0.822444	-0.168967
HOXA10	0.88133	-0.426617	-0.275816	-1.55576	0.904978	1.84875	-0.495533	-0.35087	0.913157	-0.769028	-1.71661	-1.19742	0.571467	1.01066	-0.59428	-0.374291	-1.22188	0.219209	-1.94126	-1.73502	1.30163	-0.400973	0.198281	1.03201	-1.49647	-0.955307	0.0645951	-0.515222	0.825597	1.71801	-0.0618006	0.800547	-0.709485	0.54173	1.66166	-0.499819	0.0671798	-1.16286	1.12492	-0.895983	-0.304222	-0.450664	1.30203	-0.768577	-2.1943	-2.98457	-0.0609692	0.349251	2.18013
HOXA5	0.324469	0.273808	-1.14129	-0.593092	0.290423	0.382739	-0.695207	0.885561	1.84836	0.920012	-1.36395	-1.9039	0.885678	-0.619591	-0.584165	-0.253635	-0.282656	0.187188	-0.950133	-1.35882	1.19568	-0.18667	0.159958	1.07333	-0.516633	-1.6725	0.073086	0.143603	-0.25164	1.37145	-0.152811	0.595771	-1.21435	0.306587	0.27357	-0.61479	-1.35772	-0.750684	1.16357	-1.14138	-0.394895	-0.418377	1.31032	-0.616419	0.0690246	1.56485	-0.355197	-1.00272	0.689909
HOXA7	1.06516	-0.488834	-1.0193	-1.03485	0.577811	-0.489124	-0.382411	-0.694081	1.51848	0.805123	-1.67044	-1.17629	0.619172	-0.824012	-0.577625	-0.27016	-0.971314	0.0821588	-0.967773	-2.25758	2.12535	-0.119658	0.228213	0.901985	-0.922845	-1.00342	0.439543	-0.23856	0.556859	1.31032	-0.103456	0.810147	-0.462169	0.883053	0.62304	-0.436548	-0.989456	-1.69491	2.87509	-1.17753	-0.235278	-0.257364	1.03978	-0.0687195	-0.699556	1.20699	-0.16411	-0.300246	0.783906
HOXB2	0.76559	-0.457177	-2.01598	-1.39907	-1.26826	0.275866	-0.781427	-0.0895418	-1.06044	-0.985938	-1.96085	1.34591	-0.4459	-1.83075	0.938387	-0.71198	1.20342	-0.428364	-0.929432	0.245897	-0.121941	1.34982	-0.460584	0.799957	-1.41801	0.850997	-0.325722	0.27422	-0.539822	0.605032	1.13478	0.373416	0.839206	-0.447525	-1.58979	0.315153	-1.04353	-0.574913	-0.393086	-1.72295	2.46465	1.67863	0.0993678	0.113716	-1.94868	-2.42258	-0.629961	-0.594734	0.213433
HOXB3	0.666513	-0.430633	-1.62285	-1.0282	-0.567066	-0.13521	-0.50544	0.167208	-1.17114	0.157316	-1.83715	0.724	0.0621384	-1.75306	0.713907	-0.357974	2.14653	0.155915	-1.07103	-0.0466208	0.0121521	0.671842	-0.428664	1.4275	-1.9117	0.467195	-0.613636	-0.112129	-0.648992	0.590966	0.780827	0.648294	-0.671635	-0.326926	-0.710611	0.313259	-1.06359	-0.42472	-0.397254	-1.58112	2.1272	1.70447	0.692792	-0.295875	-1.57402	-2.49806	-0.439239	-0.115195	0.80735
HOXB4	0.390137	-1.48906	-1.19747	-0.518257	-0.438577	-0.839172	-0.438723	-0.428405	-0.293799	0.341222	-1.5958	1.82375	0.0612368	-1.54124	0.686612	-0.551831	2.73794	-0.169153	-1.17043	1.19456	-0.0751618	0.0935605	-0.110107	0.720967	-0.987482	0.717908	-0.12753	0.00102869	-0.504818	-0.376329	-0.0699578	0.805389	-1.2557	0.112248	-0.942806	0.186068	-1.20854	-0.224255	-0.870171	-1.81355	2.65084	2.69864	0.944752	-0.850793	-0.980613	-1.32519	-0.278876	-0.220468	0.796402
HOXB5	-0.084757	0.409172	-0.856108	-0.665554	-0.842016	-0.105716	-0.697289	-0.576381	-0.376526	-0.543053	-0.739803	0.0996951	-0.0161821	-1.30655	-0.389141	-0.280447	2.90986	0.305615	-0.753877	1.40462	0.484206	-0.199382	0.183794	1.99314	-0.703153	-0.672367	-0.248509	0.249224	-0.363915	-0.918428	0.24977	0.669657	-1.22154	-0.11979	0.160971	0.31906	-1.10152	-0.714039	-0.590359	-0.53245	2.60673	1.21411	0.857599	-0.751612	-0.0813291	-0.15155	-0.0914952	-0.519601	1.24626
HOXB6	0.997783	-0.595569	-0.846314	-1.27933	-0.501813	-0.100519	-0.366039	-0.299621	-0.964989	-0.964226	-1.32992	0.100233	0.179064	-1.39256	-0.809888	-0.688659	2.40924	0.275821	-0.508814	1.78467	0.48559	-0.34273	-0.0100383	1.61227	-0.89105	0.140536	-0.263186	0.034133	-0.565974	-0.589697	-0.196031	0.235696	-0.826019	-0.0627539	0.0147351	0.525641	-0.472126	-0.703286	-0.0319159	-0.621687	2.39408	0.100453	0.569635	-0.564533	-0.541593	-0.80869	-0.0453928	0.142477	1.47181
HPGD	1.35385	-0.784321	-1.75765	-0.811474	-0.966563	2.71454	0.269293	0.543003	0.292925	-0.962581	-0.443005	-0.135093	-0.722344	-1.16102	1.55637	-0.956857	-0.632436	0.241848	-0.421176	0.589144	0.190219	0.139669	1.33952	0.178491	-1.26031	-0.855241	0.0417725	0.551647	0.244505	-0.67571	-0.778885	0.531663	-1.18247	0.435827	2.16335	-0.245431	0.282001	-0.823555	4.15505	0.243146	-0.224408	-0.0175399	0.301614	-0.388005	-0.997104	-1.20617	-1.04918	0.0483078	-0.468328
HPX	-0.597807	0.969123	-0.929715	-0.919427	-1.25394	1.06621	0.788594	0.0700213	-1.9475	-0.755778	0.687455	0.63027	-0.598378	-1.50864	0.162867	-1.08841	0.642277	-0.298617	-1.39265	-1.91801	-2.56307	-0.11018	-0.12251	1.68918	-0.363421	0.308879	0.756436	1.47005	0.251793	0.200635	-0.0369537	0.603492	0.18409	1.78899	-1.46475	-0.0891411	-1.96562	-0.864909	0.719179	-1.12375	-0.165999	-0.236623	0.00737066	0.394649	2.34993	-1.33064	0.175839	0.595232	-0.983915
HR	0.650149	-0.270881	-0.138095	1.81696	1.49474	0.686012	-0.959058	1.31878	0.643196	0.845825	-1.26815	-0.90256	-0.180355	0.357727	-1.21944	1.21634	0.133794	0.492088	1.99078	0.352148	-0.362534	-0.433872	-0.606739	-0.30642	2.02148	-0.547735	-0.450908	-0.0012273	-0.247123	-0.827851	-0.0365309	-0.18888	1.29758	-0.111238	1.11272	-0.37336	1.22444	0.804314	0.932374	0.452377	-0.244612	-0.856427	-0.0846764	-0.466571	1.11625	-0.482167	-0.42353	0.00923197	1.3372
HSH2D	0.76694	-0.416027	-0.614929	2.02094	0.0487479	-1.72546	-0.966264	-0.328588	-0.0444361	-0.0789771	0.859408	0.00496311	-0.204792	-1.15683	0.798347	-0.420793	-0.255698	0.309876	0.990295	0.360545	0.282788	0.59585	-0.450034	-1.48372	-0.78887	0.762094	-0.757021	-0.0803222	-0.159909	-1.63631	-0.553727	-1.39627	0.00116588	-0.505531	-0.0201872	1.07533	0.347454	-0.426255	-1.24954	-0.0941278	0.0651759	1.30592	-0.581244	0.647515	0.955775	-0.96905	0.203097	0.377615	0.0398938
HSPA2	-0.635376	0.92946	-0.878213	-1.49018	-0.962878	1.48653	0.205501	-1.35309	1.65249	-2.40871	0.998352	1.37959	-0.956228	-0.399654	0.348485	-1.72332	-0.588845	-0.16492	-1.33712	0.859853	0.903439	0.00260343	0.0886246	0.206294	0.583159	-0.827581	1.15019	-0.760782	1.00005	0.141807	0.291962	0.920645	1.81877	-0.67286	-0.821149	0.443583	-0.00279313	-1.56812	1.30265	-2.48271	2.00642	1.15658	-0.331754	-0.186237	-1.56887	-0.151985	1.03734	0.138031	-1.30352
HSPB1	0.547435	-0.510896	0.324945	-0.878485	0.131898	0.406797	-0.598003	-0.790022	-1.3943	-0.944829	0.20325	0.702465	-0.338498	-1.39754	0.632786	0.501102	-0.42451	1.03343	-0.308605	0.613828	0.246539	0.225687	0.70745	-0.58289	1.29897	0.820747	-0.512702	-0.375468	0.928214	-0.920376	0.699669	-1.02788	0.246292	0.546597	-1.19278	-0.574217	-1.37848	-0.119768	1.27686	-1.09179	-0.220438	0.463981	-0.735486	0.672382	1.63311	-0.607105	0.222613	0.914707	-1.99556
HSPB7	-0.4862	0.889302	0.0274262	-2.00546	0.081186	-0.642427	-0.0891526	-0.421032	-0.399934	-0.577146	-0.797355	-0.593967	1.35095	-0.751391	-0.503438	-0.0117205	-0.280773	0.226813	-0.591775	-0.455899	-0.795181	-0.276191	1.1273	5.10219	-0.228973	-1.06331	1.18649	-0.190342	1.3383	0.90976	0.386499	1.13236	-0.692618	2.25373	-1.97455	-0.0140621	-0.347477	-0.516143	-1.0835	0.00341286	-0.377746	-0.0187035	3.14915	-0.426574	-0.70968	-0.421178	-0.258058	0.267763	-2.69105
HSPB8	0.687305	-0.369169	0.799042	-0.832885	-0.402038	-1.3032	-1.07375	0.303007	-0.977756	-0.931197	1.26794	1.72164	-0.146205	-1.64523	2.50569	0.359497	-0.919939	1.49359	-1.425	0.0215162	-1.29183	1.40768	1.30374	0.204466	-1.16686	-0.208587	0.178036	-0.0968025	0.55667	-0.64214	1.19189	-0.147667	-0.564703	0.0298549	-2.05348	-1.48704	-1.3219	-0.111917	-0.47216	-0.797012	-0.858462	2.34621	0.194304	1.36327	-0.344437	-1.60552	1.08624	-0.277029	-0.925331
HTRA3	0.677118	-0.44412	-1.33535	-1.79833	-0.890691	1.20877	0.0366207	0.708778	-0.0578758	0.0654671	-2.74357	-1.61653	1.15758	-0.813022	-0.750333	0.735344	-0.634198	-0.389459	-0.834221	-1.18998	-0.401689	-0.0345817	0.774538	0.0938489	1.12343	-1.1066	0.0748172	0.848635	0.840257	0.035607	1.44676	0.125534	0.149908	1.92015	-1.92803	1.06723	-0.556747	1.03962	-0.0621176	-0.302093	0.535622	0.198432	-0.0541229	0.178099	1.06644	-1.08888	1.14248	0.859008	-0.729214
HUNK	0.0356204	0.473857	1.75767	-1.09293	-1.54265	1.38468	-0.217503	-0.700764	0.752039	0.578657	-0.883732	0.667796	0.41926	-1.39458	0.192897	0.60841	-4.39096	0.124105	-1.19697	0.84857	0.555892	0.825656	-0.718722	0.148199	-0.837375	-0.181564	-0.471809	-0.220554	0.482175	0.51598	-0.71133	1.20654	0.126907	-0.832767	0.241895	0.578467	-0.928899	0.618088	-0.121487	-1.44458	-1.16984	-0.737007	-0.253159	-0.379536	-1.87587	0.0640697	-0.075693	1.10364	-1.80557
ID4	-0.618138	1.06451	1.34613	-1.16081	0.721458	-0.665109	-0.515319	0.0501205	0.773185	0.151085	-1.47465	-0.897834	2.06753	-0.00790387	-1.25554	0.419802	-1.8679	0.906676	1.05298	-1.63459	-1.40046	-0.395639	-0.20161	1.80318	-0.596351	-0.836035	0.136765	-0.245658	0.432184	0.157167	-0.801495	1.8462	-0.531292	0.467103	-0.574222	-0.290807	-0.866795	1.38754	0.423813	0.0957386	-0.317516	-0.335435	1.85218	-0.376522	-0.0772176	2.37563	-0.886766	-0.828734	0.00556085
IFI27	-0.790056	0.931091	0.0114442	2.19551	0.484871	-0.623933	-0.880526	0.510466	0.0510243	-0.159822	-1.45784	-0.659199	0.618395	-0.518529	-0.128072	1.04022	-1.13857	0.172574	2.52562	1.40233	1.83484	-0.593373	-1.02532	-0.573465	0.358264	1.81412	-0.597067	0.177925	-0.411379	-1.21967	-0.355784	-0.829738	-1.16294	-0.461601	-0.761708	1.19212	-0.506787	0.768451	-1.12659	-0.899389	-0.871871	0.266147	-0.466594	-1.22587	-0.95595	-0.525923	-0.538453	0.994697	-0.0628071
IFI44L	0.73154	-0.518096	-0.146412	4.31241	0.177793	-1.19228	-0.998657	0.387572	-0.471598	0.15753	-0.525868	-0.301565	1.6548	-0.101351	-0.420624	0.242506	-1.909	0.0352003	1.56018	-0.332834	-1.40608	-0.0590749	-0.182759	-0.476047	-0.985313	0.782887	-0.131482	0.692974	0.00233462	-0.709939	-0.70188	-0.83886	-1.476	-0.657296	0.320333	1.691	0.324798	1.87173	-1.43128	-1.92578	-1.56964	0.681208	0.0400249	-0.650514	-1.47469	-0.25105	-0.190867	0.463414	0.934854
IFI6	-0.792924	0.999058	-0.488061	1.73545	-0.448896	-0.99733	-0.914371	0.235896	-0.834919	-0.427806	-0.678677	-0.33144	0.43466	-0.454072	-0.24992	0.209509	0.66536	-0.179255	2.31107	0.54383	-0.202334	0.403632	-0.888706	-0.899761	-0.214829	1.43546	-0.336149	0.0272849	-0.62015	-1.38322	-0.993416	-1.53437	-1.31151	-0.909279	-0.342372	1.62294	-0.365082	0.861367	-1.12235	-1.29359	-1.64138	0.505691	-0.811344	-0.327363	-1.06922	-0.431996	0.0874112	0.53749	-0.190596
IFIT1	0.763335	-0.528238	-0.471592	2.37391	-0.68979	-1.27676	-1.32429	0.256559	-0.85791	-0.253284	0.224567	-0.194616	0.963266	-0.362839	-0.906559	0.158079	-0.538968	-0.171616	1.9319	-0.153351	-1.37703	-0.200229	-0.0795946	-0.712111	-1.14917	2.05457	-0.221246	-0.320588	-0.0849275	-0.849772	-0.898969	-0.764305	-0.995379	-0.77601	-0.00704573	1.83895	-0.653856	0.461195	-1.53596	-1.75397	-1.37913	0.121364	-0.368974	-0.505574	-1.32294	-0.874585	-0.0104771	0.154813	-0.192832
IFITM10	0.186312	0.469904	0.666387	1.01268	0.621529	0.268939	-0.2509	0.805343	-0.602052	0.762744	-2.29759	-1.0033	0.0435636	-0.707151	-0.36138	0.366583	2.40523	0.849824	1.01147	-0.625721	-0.106075	-0.491829	-0.336673	-0.381918	1.7113	-0.658253	-0.602458	-0.440587	0.0965583	1.86366	-0.7787	-0.0197641	-0.907808	-0.00732656	-0.0704874	0.0265778	-0.624574	-0.048012	-1.1047	-0.380532	-0.906767	0.096879	-0.803609	0.342752	0.768446	1.53218	0.136317	0.72835	0.460952
IGF1R	0.764823	-0.597432	-0.831255	-2.22099	0.0424375	-0.731607	-0.26781	-1.07767	-0.223926	-1.68701	0.725288	-0.461536	-0.0198597	-0.236283	1.09776	-0.0666369	0.746524	0.335566	-2.158	-1.91773	-0.0934537	0.578914	-0.0219566	0.381996	-0.339102	0.272593	0.361446	-1.33056	1.55279	0.66021	0.725003	0.287185	0.502798	0.574431	-1.59965	1.06593	-0.160901	-0.312716	-0.775754	0.0632439	-0.0256184	0.701611	-0.771791	1.00336	0.0504342	0.733483	0.440689	0.195733	-2.1436
IGF2	1.07338	-0.775628	-0.340041	-1.92291	-1.02483	-0.866217	0.0205864	-0.754599	-0.335535	2.65155	-1.12393	-0.439437	0.990749	-1.16759	-1.2196	-0.283284	-1.30021	0.576848	-0.866649	-1.15463	-0.712442	0.721696	0.934067	1.22749	-0.164979	0.0512192	4.83473	-0.254418	0.515427	0.732057	0.234128	1.8518	-0.377529	1.02438	-2.10038	0.0543984	0.0321165	-0.482037	-0.833939	-0.77624	-0.31358	-0.171722	1.47281	0.0138972	-0.145199	4.17687	0.137659	0.366559	-1.12995
IGF2BP2	1.40616	-0.553973	-0.483921	0.924145	0.744456	-0.00564956	-0.957223	0.325901	2.20022	-0.321185	-1.527	-0.83186	1.43432	1.94652	-0.379024	2.23938	-1.48151	0.280741	1.42321	-0.375731	2.56245	-0.343743	0.245805	-0.485847	0.219113	-0.929219	-0.49162	0.0689355	0.12836	-0.517305	-0.302606	0.514637	-0.679099	-0.0819326	0.388461	-0.772766	1.33733	0.248752	0.184812	-0.443316	-0.825779	-0.367394	0.000183643	-0.311488	-4.05957	5.32489	0.0329791	-0.581753	1.3295
IGFBP2	0.629473	-0.490064	0.900049	-1.78216	0.363274	-1.77217	-0.268382	-1.02417	-0.752938	0.262927	0.115263	0.242912	-0.140761	-2.11793	0.814459	1.26183	1.37913	0.924017	-0.310263	1.50325	-0.539558	0.860164	0.401995	-0.0269341	1.2739	-0.786042	0.949776	0.411108	-0.493248	-0.000213491	-1.29269	-0.204478	0.752783	-0.213633	-2.33487	0.49853	-1.00529	-1.64106	-1.54118	0.0519254	0.751191	0.700534	-0.698916	0.271418	-1.17582	0.452339	0.500503	0.587752	-2.04699
IGFBP5	-0.849458	0.97887	-0.853295	-2.00472	1.14608	-0.3857	-0.0842757	-0.311647	0.0121296	-0.0452661	-0.0281462	1.4025	-0.322962	-0.255309	-0.981958	-0.973118	1.56028	1.86006	-0.889991	-1.78207	-1.42427	0.0657891	2.51475	0.368345	-1.37056	-1.21085	0.319655	0.540588	0.126816	0.202738	-0.130351	0.871017	-0.726208	-0.456619	-1.18232	0.0520729	-1.37389	0.260559	-0.980386	-1.13655	0.815436	0.206052	0.189033	-0.322366	1.7604	-0.0108979	1.22091	1.89587	-1.34576
IGSF9B	0.629072	-0.589156	-1.6473	-0.289209	-0.435272	-1.05592	-0.162305	0.836875	0.482988	0.563203	1.34685	-0.593948	0.174379	-1.83113	0.452815	-2.71835	1.28642	-0.199401	-2.15676	0.25453	-0.463841	0.325931	0.197004	0.175756	-2.11814	0.454081	-0.167647	-0.366932	0.749785	1.5616	-0.188849	0.588531	1.75099	0.271347	0.0526754	0.153693	-0.650832	-1.10302	-1.28993	-0.365994	-0.791471	0.184348	0.82886	0.539943	0.578566	1.72474	0.506836	0.251546	-1.37099
IKZF3	0.736895	-0.48222	0.323767	1.98204	0.325878	-1.16605	-0.149523	1.00904	0.920986	0.74	-1.16299	-0.570301	0.671207	0.0933505	1.85767	-0.149338	-2.38839	0.156098	0.891795	-0.287684	1.06979	-0.497538	-1.34056	-0.302308	-0.898334	-0.745835	0.398219	1.35758	0.17004	-0.255534	-2.18219	-0.037543	-1.1208	0.271953	-0.245152	-0.587778	0.203026	0.337851	-0.660757	0.0865202	0.758951	-0.0121952	1.01335	-1.56879	-1.85648	-1.09788	0.802817	0.12608	1.70227
IL12RB2	-0.829264	0.408337	1.1478	2.08706	-0.13671	-0.928581	-0.740134	0.239723	2.42283	0.825593	-1.03988	-1.09086	1.62665	2.35572	1.78712	0.499469	-0.546065	-0.290514	1.99833	2.30847	2.42247	-0.928278	-0.21747	-0.496898	1.15948	-1.07366	-0.277233	0.820119	0.10305	-0.513222	-1.09474	0.0209801	-0.925235	-0.0662302	0.0231823	-0.906858	0.647416	1.79641	-0.585919	-0.931104	-0.440559	0.0999233	0.0705678	-0.676743	-2.13023	-1.33845	-0.338633	-0.427244	1.16228
IL1RN	0.8856	-0.396453	-0.441273	0.0241843	-0.411555	-2.37923	1.43801	0.0751061	1.22362	0.80279	-2.88366	-0.882743	0.804414	-0.237279	-1.49824	0.721443	-0.84223	-0.0282934	1.14645	-1.2193	0.54492	1.37918	-0.560858	-0.436355	0.10153	-0.270385	1.75482	0.471186	-0.600195	-0.882247	-0.291455	0.64146	-1.29572	0.245805	-1.01274	0.472232	1.11576	-0.399617	-1.13906	-1.45936	-0.224022	0.0177293	-0.558435	0.545301	-1.13489	-2.18902	-0.273007	1.91127	-0.306074
IL20RA	0.38655	0.0340321	-1.4527	-1.97296	-2.22696	0.378292	-0.0166884	-0.53053	0.19474	0.0515374	0.942167	1.25222	-0.370185	-2.00037	0.0932467	-0.557264	0.342994	-1.37655	-0.3437	-1.83522	-1.01046	1.6851	0.338145	0.621832	-1.3878	1.22118	-0.670192	-0.718367	0.333568	-0.562322	-0.0455022	-0.0261924	-1.42537	0.0765486	-0.642164	0.648288	-0.285226	-1.16106	1.7243	-0.0774453	-1.09241	-0.238632	0.0631325	0.81287	0.448944	-1.92177	-0.714384	0.58019	-0.185661
IL21R	0.620223	-0.519259	-0.894268	2.38693	0.771948	-0.00161321	0.418253	1.19919	1.03568	0.793157	-2.46359	-1.61108	0.670281	0.0426997	1.74325	0.215119	-1.70266	0.333221	1.4371	0.253661	1.04885	-1.28844	-0.539922	-1.25442	0.381283	-1.4555	-0.0574565	1.59387	-0.968047	-1.1393	-0.134416	-0.562594	-0.788023	0.244706	-0.232406	-0.784343	0.54772	0.600322	-0.440857	0.403428	0.382499	0.0412059	-0.380866	-0.720263	-2.85165	-1.41528	-1.3877	-0.176917	1.63282
IL27RA	0.924119	-0.500892	1.26892	1.41001	-0.358956	-0.402609	-0.84671	0.488729	1.61895	-0.227561	-1.70742	-0.00558554	0.304297	1.8339	-0.0722169	1.41554	0.347643	-0.369631	2.25317	2.44157	2.08074	0.332971	-0.69153	-0.740257	1.88501	-2.0683	0.000690409	0.0904326	-0.259882	0.0610876	-0.833838	-0.0360978	-0.0436654	-0.0765723	1.81096	-0.942787	1.53872	0.312444	-0.728051	5.18502	0.402463	0.634949	0.246932	-0.105699	-0.401732	-1.34578	-1.18746	-0.273311	0.939871
IL2RG	0.780231	-0.410238	-0.748609	2.32632	0.655306	-0.621945	0.256605	0.830001	1.31848	0.843592	-2.29173	-0.944048	1.21007	-0.143967	1.49776	-0.129615	-2.18391	0.348164	1.58559	0.417996	1.11071	-1.40822	-1.29474	-0.640686	0.0947466	-1.34088	0.565402	1.6782	-0.338088	-0.562698	-1.99117	-0.17531	-1.11617	0.196895	0.474634	-0.466381	1.18017	0.385071	-0.257801	0.480421	0.19035	0.255644	0.127895	-1.63532	-1.15277	-1.33111	-1.7379	0.324295	1.83295
IL32	0.827361	-0.514074	1.33242	1.48685	0.385762	-1.02883	-0.303998	0.412506	1.30884	0.283134	-2.63506	-1.85343	1.32179	1.08348	0.66994	-0.481411	-1.58054	0.100315	1.94696	3.28246	1.77496	-0.81411	-1.76289	-0.157661	0.830223	-1.73402	0.0455758	0.974639	-0.461977	-0.538592	0.180744	-0.313465	-0.963713	0.264959	0.683134	-0.551284	0.721551	-0.27508	-0.630333	1.81567	-0.0372751	0.821411	-0.234267	-1.09503	-0.821303	-0.5918	-0.720818	0.0147457	1.53648
IL33	0.318553	-0.358916	-0.831036	-0.669074	-0.918291	-1.2021	0.561225	0.457182	0.599572	-0.566567	-0.185451	-0.741407	0.482867	-0.938507	-0.263375	0.255815	-1.43967	0.63902	-0.727229	-0.761702	-0.0283686	0.388574	0.0185776	1.7555	-1.61812	0.358665	1.32721	0.854672	1.34411	0.741759	-2.57302	2.48906	-0.593631	0.728727	-1.82718	-0.0136076	-0.732872	-0.340831	-1.06501	-2.3725	0.791191	-0.0832969	2.31967	-0.486066	-2.24252	-0.208236	-1.71763	0.224917	0.560534
IL34	0.191936	-0.14025	2.01749	1.03297	0.647172	-0.384231	-0.319507	-0.37046	1.15259	0.885741	-1.07654	-1.45979	1.55572	3.95344	-0.751486	2.18415	-2.2858	0.258491	1.3626	2.20448	-1.13894	-0.51029	-1.25851	0.207449	2.95495	-0.788068	0.0164435	0.103155	0.276131	0.0114019	-1.3336	0.70398	-0.889448	0.215726	0.988528	-0.794287	1.6657	0.800496	-0.782129	0.838373	-0.143031	-0.298839	1.17324	-0.315925	-0.710327	-0.732116	-1.43722	-0.512334	0.47866
ILDR2	-0.0969522	0.612198	-3.65692	0.37524	-0.384251	-0.18701	-0.160083	-0.512781	-0.253597	-0.888803	-3.6558	0.190131	0.329938	-1.31505	-0.670087	-0.333918	-1.51999	0.810212	-3.64474	-1.46595	2.08434	1.05788	1.17045	0.303568	-0.793168	0.214334	0.656322	0.462601	0.744848	-0.462695	0.388371	0.68605	-0.00605081	0.682834	-0.387598	0.339435	-0.4549	0.352853	-0.0690065	-0.489716	-1.48306	0.278437	0.897371	0.304287	-0.351288	4.53404	0.207749	0.448107	-0.317792
INHA	0.220797	0.333095	-0.172374	-1.24088	0.778458	0.190611	-0.357144	0.0319806	-1.00353	0.40473	0.529861	-0.776399	0.342423	0.522959	0.464695	0.531842	0.283226	0.31045	-0.511838	0.368031	-0.369434	0.654892	0.67237	-1.30838	1.84739	-0.757451	-0.235114	3.51269	0.253407	0.700033	-0.503059	-0.262416	-0.770306	-1.393	-0.176508	-3.4872	-0.362672	-0.144824	-0.167459	1.3054	-0.988531	1.41596	0.00971025	-0.310431	2.33108	1.67479	-1.23772	-1.44759	-2.13772
INHBA	0.726883	-0.554189	0.101341	-1.25583	0.515457	0.544715	0.116842	0.512927	0.687129	0.165358	-2.57883	-1.02883	0.867224	-0.602406	-0.491189	0.885132	-1.93339	1.38639	-1.13748	-2.55763	-1.10169	0.748779	1.06151	-0.0191363	-1.01566	-0.665044	-0.0657426	0.956232	-0.277905	0.0946816	1.36262	0.248864	0.0186326	0.83459	-1.03677	1.08887	-0.767011	0.764726	-0.485076	-1.35939	0.353177	0.538196	-0.732356	0.484152	-1.1623	-3.21226	1.04852	0.437552	-0.817054
INHBB	-0.614026	0.948027	-0.732915	-2.48255	0.595139	1.47343	0.127374	0.374596	-0.515148	-0.809774	-0.44597	1.26554	-0.218478	0.340968	0.269791	-0.650502	-1.18693	-0.111151	0.0543233	-1.56264	-1.98756	-0.151176	2.07378	1.4287	-2.21539	0.935877	-0.480706	0.157646	-0.0705561	-0.574199	0.912164	0.530088	-0.0351612	-0.13204	-2.97142	-0.233138	-1.32921	-0.202737	1.27377	-1.04366	-0.554139	0.483704	0.19015	0.972312	-1.59435	2.17635	-1.14261	-0.766141	-1.53562
INPP4B	0.611521	-0.48038	-1.42512	-1.59426	-1.60723	0.66528	1.19029	-0.553791	-1.35383	-1.8208	1.14678	0.21839	-0.952919	-1.15925	0.943394	-0.840598	0.1567	-0.145699	-2.19553	-1.80975	-0.461893	0.433894	0.589963	0.250121	-2.26469	0.446607	0.52867	-0.635791	-0.182281	1.44143	1.48046	0.471549	-0.372408	1.03345	-1.81302	1.16941	-1.60557	-1.33707	0.26162	-2.79852	0.123636	1.58607	-0.33744	0.630625	0.0538768	-2.54837	1.06331	0.262694	-0.595924
INPP5J	-0.553593	0.948487	-1.67252	-1.28466	-0.966536	-0.602466	1.66474	-0.34017	-0.355423	-1.4704	0.915935	0.65485	-0.338137	-2.21909	0.54961	-0.926115	0.216306	-0.4534	-1.17684	-1.00095	-2.08697	1.07466	0.75744	-0.0613338	-0.814007	-0.702245	1.38487	-0.437324	-2.09612	0.546567	-0.844017	0.14649	-0.2172	0.159773	-0.611889	0.350841	-0.0675139	-0.732173	-0.669997	-1.34886	0.00361528	1.18313	0.433591	0.0777108	1.03295	-0.414751	0.486499	0.0355764	-1.87105
IPCEF1	1.00645	-0.62773	0.549435	0.971763	0.133527	-2.19044	-0.578207	0.45455	0.414375	-0.00449007	-2.43822	-1.37493	0.847007	-1.24648	0.855853	0.520505	-1.34661	0.301456	0.421751	-0.20949	0.499961	0.460613	-0.967333	-0.444151	-1.39965	-1.28974	0.115774	1.19617	0.764348	0.639547	-1.19941	0.323535	-0.669623	0.104829	0.334597	-0.224067	1.28023	1.17049	-0.0581345	-0.196464	0.52249	-0.135974	0.258164	-1.04104	-4.05564	0.893735	-0.793223	-0.315362	1.78671
IRS1	0.745657	-0.470141	-0.522214	-1.59236	-1.96594	-1.00569	-1.06306	-1.1653	-0.32227	-1.87014	0.165168	-0.568305	-0.511665	0.329156	0.581322	-0.0690796	2.06512	0.209843	-2.09692	-0.505802	0.0151778	0.802492	0.256879	0.553938	-1.7878	0.15696	0.916589	-0.734877	0.238098	0.792182	1.08192	0.461349	0.905329	0.812685	-0.63366	0.446935	-1.33273	-0.385522	-1.78824	0.836469	-1.12746	0.142168	0.00132753	1.67544	-0.108959	0.83159	0.282582	0.445131	-1.95665
ISG15	0.778316	-0.493525	-0.363304	2.4567	-0.346573	-0.58219	-0.881543	0.379644	-0.593763	-0.471842	-0.74544	-0.487941	0.668866	-0.308847	-0.258669	0.434613	0.175561	0.218871	2.40808	1.21758	0.341941	-0.428231	-0.618782	-0.905811	0.584485	1.4104	-0.335508	-0.112662	-0.352554	-1.19581	-1.58152	-1.47542	-1.07205	-0.589989	-0.121202	1.19579	0.440684	0.594779	-1.09113	-0.0849507	-1.30374	0.120425	-0.64039	-0.292933	-0.593625	-0.466587	0.019352	0.441879	-0.0124858
ISM1	-0.271624	0.606845	-1.37833	-2.63505	2.20705	-0.98643	0.663037	-0.448144	0.277212	-0.734216	-0.733261	-0.254577	2.02059	-1.54851	-1.11627	0.342671	-0.203161	0.904523	-0.898632	-2.78479	-1.54196	1.0188	0.37069	0.579242	-1.41022	-0.10823	0.899412	0.989355	-0.0213923	0.605234	0.541233	1.02981	-0.262853	0.0972357	-2.1705	0.352599	-0.201548	-0.117549	-0.000236999	-0.034412	-0.100702	0.471827	1.92906	-0.0666059	-0.875249	-2.02626	0.0943213	0.369474	-0.838477
ITGB8	0.697892	-0.36549	3.10379	0.171589	0.909356	-0.931384	-0.599696	-0.0737637	1.43274	-0.128944	-1.97942	-0.122706	0.376594	1.38947	-0.0427328	0.819552	1.10244	0.110874	-0.0710591	0.657921	0.69633	-0.301024	0.413041	0.321833	-0.122031	-0.130674	-0.274984	-0.562545	0.129336	0.0945738	1.24597	0.557095	-2.1007	0.198678	1.10665	0.694008	0.87654	1.01807	-0.199697	0.97941	-0.442086	0.463316	-0.103428	0.0606654	-1.70878	1.3501	-0.904055	0.0179168	0.459303
ITIH4	-1.29871	0.746537	-1.81108	1.23753	-0.0133999	1.79672	0.32939	0.127535	-0.933032	-0.107827	0.0771486	-1.414	1.07383	-1.02325	-1.14849	-1.17703	-0.554348	-0.392241	0.237956	-1.48846	-1.61547	0.319312	-0.389905	1.29364	-0.472169	0.0158453	0.255173	-0.186187	-0.534794	1.49845	-0.694061	-0.179739	0.74261	0.0149959	0.0729052	0.816009	0.124773	0.192671	-0.0769162	1.07929	-0.604275	-0.898315	0.27598	0.630235	0.869501	-1.22597	-1.51996	-0.158489	-0.593272
JAK3	0.686247	-0.367124	0.33824	1.40666	0.74127	0.0911517	0.437056	0.767701	1.02458	0.317094	-2.16127	-1.19232	1.17775	-0.417969	1.36664	-0.0644856	-1.48029	0.547409	0.272034	0.475539	1.32314	-0.726643	-0.5626	-0.228213	-1.35742	-1.53749	0.285276	1.38222	0.320482	-0.597515	-1.42784	0.357914	-0.722338	0.404425	-0.344764	-0.00249185	1.45218	0.881269	-0.297997	0.410271	0.252682	0.143148	0.392516	-0.72351	-5.72636	-0.488864	-0.52714	0.01797	1.38456
KAZALD1	-0.546858	1.02378	-1.30501	-1.26029	-0.512403	0.474562	1.87325	-0.00192687	-1.3781	-0.877713	-0.370859	1.52877	-0.0268194	0.83327	-1.42128	0.566718	-0.74665	0.168231	0.0800014	0.695255	-0.186378	-1.03341	-0.630458	-0.495576	-0.262732	-0.46018	-0.56384	-1.0787	1.53527	1.82937	-0.780167	1.25426	0.706349	-0.589517	0.023884	0.237979	-1.39793	-1.41949	0.869667	-1.31979	0.670173	-0.26542	0.187314	0.51235	1.37376	1.4557	1.86209	-1.42307	-1.954
KCNC3	-0.582651	0.857364	0.552753	-0.840748	1.18199	0.94046	1.2433	-0.378453	-0.13724	0.944404	-2.25266	0.0727974	-0.141731	1.04768	0.472694	0.227592	-1.72749	0.0574911	0.271023	-0.164144	-0.256256	-1.27238	0.884738	0.266435	0.350511	1.06069	-1.23712	-1.02498	0.643478	2.02046	1.01832	1.32895	-1.83079	-0.232245	0.24535	-2.05869	-0.740579	-0.566653	0.970207	-0.329876	-0.153852	1.48487	-0.756361	0.444235	-1.30169	0.919947	1.59188	-0.731349	-0.478557
KCND2	-0.491703	0.228287	-0.989053	-1.11441	-1.21057	-0.0853197	-0.0599759	0.041695	0.108131	-1.68081	-0.642121	-0.902904	0.517615	-1.34498	-0.845264	-0.0374501	0.919147	-0.268415	0.413569	-0.511191	-3.06523	0.40573	0.265704	0.0517547	-2.27226	-0.782752	0.157743	0.109302	0.0429935	-0.0916774	1.20713	0.768786	2.32149	1.17868	-1.19995	0.00782743	-0.255375	-0.331364	-0.331817	-1.54287	0.060245	-0.155338	0.327997	-0.00051552	-1.57994	-1.02435	0.493613	0.266601	-1.01836
KCND3	0.84073	-0.430597	-0.941616	-1.23177	-1.46549	-0.0102228	0.88728	-0.773014	0.163564	-1.23743	-0.0608578	-1.36512	-0.376986	-1.68189	1.3234	-1.26334	1.77522	-0.322974	-1.36033	-4.01911	-0.655601	-0.986465	0.554579	0.805015	-1.58907	1.8198	-0.0823659	0.134216	0.716068	0.501096	-0.872618	0.883729	1.27662	-0.165662	0.525294	0.738685	-1.14011	-1.13289	-0.0333709	-1.09829	-0.43583	-0.666502	0.141999	1.77027	-0.937646	-1.73454	-0.724336	0.804891	-0.674419
KCNE4	0.320682	-0.672774	-1.55284	-1.55222	-0.35122	1.3783	-0.879545	-0.612517	-0.806669	-1.04813	0.613157	1.38946	-0.195731	-1.70911	0.443441	-0.702101	2.51555	-0.75245	-1.39295	-1.35274	-1.3056	2.61251	-0.133077	0.0719234	-0.995668	1.08801	1.29584	-0.442277	-0.337543	-0.00388294	-0.174867	0.329537	0.315281	0.20945	-1.51018	0.527364	-0.99037	-0.688873	1.04078	-1.09397	-0.728964	-0.772124	-0.217676	0.643359	-1.4385	-1.34954	-0.494508	0.984097	-0.926174
KCNIP3	0.2942	0.334997	0.691892	-0.144462	1.08976	-0.678194	-0.195459	-0.819808	2.34625	1.29912	-0.351588	0.898368	0.858268	0.867461	-1.27959	0.674517	-0.118476	0.141661	0.995827	2.31553	0.538969	0.580816	0.117444	-0.412938	1.41013	0.586197	-0.100015	0.173288	-0.228359	-0.529054	-0.456912	0.28958	0.412693	-0.175108	0.633349	-0.422907	2.27893	0.418794	-1.22499	0.330418	-1.59848	0.624201	0.276073	0.359163	-0.504741	3.54049	-0.0779574	-0.226912	-2.16487
KCNJ11	0.36956	-0.0240535	-5.06142	-1.67847	-1.31904	-0.44834	0.585708	-0.91169	-1.27052	-0.886823	-0.0419882	0.991477	-1.6953	-0.912661	-0.0157419	-1.19313	0.748314	0.27172	-1.4516	-1.10753	-0.87906	-0.00605733	0.712084	-0.31666	0.635162	1.33728	0.594675	-0.278152	0.628487	0.871535	0.517036	0.712504	1.45678	0.363873	-1.8931	0.724538	-1.18329	-0.699823	0.384106	-0.760232	0.526703	0.867962	-0.124595	1.10155	0.751929	-0.219004	0.778668	0.0175098	-0.843024
KCNJ12	0.980951	-0.259767	-0.72511	-0.893995	0.264182	-0.40575	1.10936	0.859276	-0.325766	-0.441091	-2.65625	-2.66862	0.667636	0.554395	-0.358354	0.239887	-0.709752	0.567424	-0.959696	-0.89724	2.39005	0.138975	0.214694	1.12545	0.209361	-0.266376	0.360531	0.57387	0.503065	0.0965456	-0.135156	0.820745	-0.0717898	0.539915	-2.69652	-0.516772	-0.146008	-0.429846	-0.27452	0.490059	-0.312207	-0.923782	1.08344	-0.172686	-2.59981	2.54636	0.237005	-0.177275	-0.934077
KCNJ15	0.825016	-0.657279	-0.00498431	-0.55913	0.358569	0.159357	-0.151437	0.370957	0.834899	-0.0704762	-2.25955	-1.07756	0.728722	-0.449563	-0.600884	1.57527	-0.975052	1.092	-0.470206	-0.375982	0.04377	-0.823008	0.60199	-0.0278944	-0.437009	-1.66633	-0.303087	0.701293	0.328503	-1.70864	0.896215	0.62151	-0.712553	0.279135	-0.747571	-0.717197	0.599582	0.562488	-0.422566	-1.24648	0.967475	-0.189687	-0.269542	-0.977675	-1.44056	-1.09659	-0.237269	0.712524	0.422201
KCNK1	0.652312	-0.416873	1.1905	0.152861	-0.13799	0.647516	-1.29835	0.956328	0.226826	-2.17035	-1.06991	-0.536057	-0.0756317	0.685843	-1.58874	0.604443	-3.20016	1.01604	-0.419063	0.928771	0.481923	0.243314	1.1505	-1.58318	0.634486	0.821705	0.373731	0.19567	0.417259	0.121343	0.261899	-0.299486	1.24575	0.945441	0.508218	-1.40164	0.400645	0.818407	0.747404	-0.0920082	1.06521	0.791244	0.344317	-1.7141	0.463395	-0.410111	0.698492	0.871548	0.262529
KCNK12	-0.243297	0.723498	0.965021	-0.503426	1.17411	-0.699245	-0.529515	-0.323597	1.11985	-0.828351	0.0162185	-1.83468	0.490614	-0.46617	0.0655351	0.229747	-0.904816	-0.235577	-0.0463979	1.16852	1.20428	0.283112	-1.29441	-1.85216	0.253569	0.340186	-0.0918778	0.427515	1.1331	0.820864	-2.75445	0.75314	0.806325	0.0950471	-0.382451	-1.65555	1.03389	0.0865141	-0.953192	2.12581	-2.8364	0.261539	0.890496	-0.492324	-0.409672	1.81526	1.03211	-0.306881	-0.32508
KCNK5	0.949548	-0.450203	1.01518	0.793489	2.24373	-1.02728	-0.371059	0.180527	1.56081	-0.670227	-1.07671	0.0818028	1.84196	0.0801983	0.0132514	1.46662	-0.68798	0.414241	0.810578	0.847429	0.16145	-0.756098	0.658276	-0.028707	1.85137	-0.462832	-0.471151	-0.240128	-1.15117	0.27543	-2.27336	-0.311906	-0.727298	-0.0817954	2.36639	-0.706737	2.16072	0.181678	-0.513686	2.34344	-0.851922	-0.650696	0.299876	0.647103	-1.61018	1.05657	-0.80055	0.265821	1.31964
KCNN4	0.323136	0.081905	1.00443	1.80756	1.22907	-0.94291	-0.61591	1.19517	1.07995	-0.783243	-2.38631	-0.477837	0.626392	1.64575	-0.557794	1.92324	0.484474	0.538941	0.417455	0.704714	0.681699	0.901059	0.437026	-1.40267	2.22218	-2.71234	-0.474815	0.420207	-0.0369961	-1.42287	0.991512	-0.548171	0.700926	-0.497837	2.38715	-0.0452325	1.00343	0.568099	0.853001	1.96521	0.460017	0.470776	0.231238	-0.062165	-0.307305	-1.96204	-0.820892	-0.304428	0.864643
KCTD14	0.389582	-0.3887	1.18826	1.0458	-1.11671	-1.2405	-0.765705	-0.808347	1.72201	-1.14796	-1.44974	1.52222	1.10601	-2.33689	-0.772374	1.61951	1.53377	0.0376813	1.48976	0.789967	-0.60471	0.909921	-0.557041	-0.251044	1.00967	-1.53248	0.506489	-0.34554	0.851774	-0.263332	-0.665491	0.667165	0.290764	1.3687	-0.490198	-0.423579	-0.869813	-0.380013	-1.26693	0.330665	1.19821	-0.530724	0.0588761	-0.460354	2.01439	0.967308	-0.948804	-0.679537	0.0842068
KHDC1	0.920381	-0.416216	-0.0203839	1.05654	-0.0571226	-1.38325	-2.23672	-1.54892	1.75403	0.148083	-1.67017	0.151714	0.0750889	0.619166	-0.0675249	1.45993	1.09082	0.731013	-0.172878	2.56675	1.00172	1.05994	-1.54454	-0.0500469	0.783859	0.787709	-0.56068	-0.73227	-0.89118	-0.820583	-1.53429	-0.86752	0.699765	0.14716	0.600115	-0.919705	0.746793	1.06454	-0.710381	2.0894	0.471087	0.44966	-0.324102	-1.58307	1.53572	0.642721	-1.56133	0.0982723	-0.416021
KIF5C	-0.684404	1.01827	-1.41865	-1.63183	-1.22671	-1.12074	0.391992	-0.337523	-0.093134	-0.892613	1.11334	-0.903497	-0.966466	-1.12454	-0.129793	-0.989157	0.332118	1.25562	-1.42009	0.0644989	-0.566032	0.131357	0.0334376	-0.641932	-1.83253	-0.457304	0.456959	-0.668528	-0.0440401	1.238	-0.0475153	0.0722311	-1.03001	0.3446	-1.80271	0.681404	-0.865437	-0.297186	-0.73868	-1.2499	-1.00996	0.494137	-0.576623	0.0289537	0.430673	2.41403	-0.368915	-0.84743	-1.30233
KIT	0.899356	-0.470849	1.5233	-0.46684	-0.0834066	-1.32366	-0.351374	-0.613324	1.72144	-0.557909	-1.27655	0.560797	0.569281	-0.568888	0.797088	1.64856	-1.84057	0.0602743	1.00492	-0.847218	-1.36698	0.26806	0.216736	0.648568	-1.76723	-1.18252	0.451704	-0.25533	0.366994	0.203158	-0.632297	1.84358	-1.01641	0.842831	-1.12749	0.115844	0.520245	0.473235	-1.18706	2.17588	-0.547826	0.932938	1.14095	0.146199	-1.13178	-0.518093	-0.979444	-0.348905	2.57194
KITLG	-0.649247	0.894504	-2.08595	-2.39108	-1.23856	-0.743333	1.11713	-0.391367	0.838648	-1.91045	1.39042	1.62084	-0.778143	-1.89487	1.29893	-1.16911	0.895452	-0.166305	-0.903878	-1.29073	-0.783594	0.827559	1.68028	0.495578	-2.71729	-0.988255	1.53095	1.0298	-0.51234	-0.219672	0.467894	0.857744	0.172116	0.873984	-0.666784	0.699608	-0.554326	-1.04923	-0.558049	0.696478	0.0595363	1.80893	0.373768	0.755673	-1.85976	-2.34043	0.769569	0.805888	-1.25567
KLB	0.0823364	0.0981521	0.438264	-0.684527	-0.669821	-0.274065	-0.258664	-0.14133	0.0733392	-0.704158	-0.531082	-0.589555	0.51046	-0.00885898	-0.518766	0.204958	0.108681	0.130909	0.0560456	0.224208	-0.818627	-0.758594	1.1166	4.76671	-0.488814	-0.445764	0.740034	0.26081	1.76575	0.0733343	-1.41498	-0.489128	-0.545374	1.95618	-0.173164	-1.21816	-0.479887	-1.22751	0.445517	-0.467466	0.963778	-0.581241	4.12639	0.221554	-1.38516	-1.37646	0.102635	0.30957	-0.537671
KLC3	0.819121	-0.36207	1.81777	-1.62785	0.477323	-2.53653	0.202511	0.172669	-1.68863	0.506964	-0.528659	0.769872	-0.0409773	-0.873346	0.297507	1.13378	-0.541015	0.158597	1.50513	1.85195	2.17571	0.450884	-0.325029	-0.40565	2.66999	0.14484	0.288069	-0.329881	-1.91649	0.751786	-0.51107	-0.169955	0.388173	0.275253	-0.0423787	-1.00249	0.194033	0.449604	-1.73642	0.810355	-0.473037	0.96035	-0.161583	-0.49324	1.70694	0.190001	0.538516	0.700181	0.0306067
KLF15	-0.41472	0.780836	-0.609906	0.193305	-0.185199	0.400805	-0.234256	-0.170525	0.238234	-0.121255	0.135828	-0.954963	0.931753	-1.12152	-0.264236	-0.109294	-1.29623	-0.102817	-0.429357	0.537904	-0.683728	-0.697943	0.371466	3.46665	0.741582	-0.112553	0.142418	-0.639637	1.51389	1.76333	-0.87665	0.574761	-0.456013	1.21193	-1.3395	-0.81853	2.08881	0.339502	0.805723	0.0485948	-0.909918	-0.285574	2.07843	-0.502796	0.0878278	1.24465	-1.30056	0.146113	0.0542424
KLF5	0.835234	-0.459186	0.445043	-0.240145	1.71133	-1.06242	-0.373678	0.240873	1.04497	-0.143238	-1.34173	-1.07732	0.383043	0.624107	0.217858	0.569493	-2.60617	1.08738	0.328212	-0.31931	3.72873	-0.642341	-0.229975	-0.289729	0.390804	-0.379891	0.640167	-0.441601	0.077564	0.873305	0.765925	0.961511	-0.556524	-0.11607	-0.307668	-0.0840003	1.23793	1.59572	1.0199	0.612806	-0.809015	-0.0856035	0.734796	-0.502671	-1.42547	1.36532	-1.21729	0.267065	0.938162
KLHDC7B	1.08423	-0.686676	-0.194468	2.30175	0.0633779	-0.719834	-0.57544	0.201953	2.24542	-0.263615	-1.7015	-0.728541	-0.246495	1.14464	0.201529	-0.223254	0.869417	-0.861572	2.28108	1.74641	1.3246	-0.767042	-1.08389	-0.886885	1.15396	-1.35972	0.0462988	0.590887	0.864603	-1.20408	-0.850175	-0.804014	-1.82001	-0.505081	1.60777	0.842166	1.09753	1.36765	0.732281	0.575847	-0.769265	0.335959	-0.876633	-1.09905	-1.32647	-1.219	-1.29119	-0.0456751	1.17977
KLHL35	-0.470642	0.893259	-0.558599	0.391494	-0.852484	1.11861	-0.0159612	-0.822327	0.12398	-0.144107	1.10716	-1.09361	0.467335	3.15299	0.0524609	-0.238501	0.494687	-0.175317	1.84418	1.54402	1.64294	-0.116127	-0.126108	-0.396042	-0.352629	-0.629214	-0.144198	-1.17578	0.889612	0.520696	-0.985221	0.1346	-0.735107	0.507237	-0.0650513	-0.419078	0.235268	-1.13016	-0.0907755	1.94923	-1.07081	-0.178086	-0.0495969	-0.128085	0.584222	-0.331301	-0.634599	-0.288814	-0.749165
KMO	0.821747	-0.419174	0.704274	1.48772	-0.420195	1.65974	-0.0810749	1.65315	-0.47289	-0.667618	-0.219297	0.653694	-0.0157164	-0.791677	-0.341423	0.193823	0.973317	0.808563	-0.0914382	-0.429645	-0.0465381	-1.00925	0.758565	-0.694083	0.502826	-0.220656	-0.606826	1.02268	0.0345906	-0.987618	-0.855437	0.909572	-1.65956	-0.787273	-0.727362	-0.173325	-0.259194	0.72356	1.91204	-1.67276	0.68252	0.446053	1.99893	-0.894364	0.124015	-1.61364	-0.667191	0.410337	-0.372783
KRT15	-0.721369	0.917374	-0.403308	1.12965	2.14765	-0.605859	-0.460857	-0.644186	0.587974	-0.584856	2.57091	-0.124186	0.837799	0.555676	-0.452656	0.344548	0.87211	-0.132429	-0.123671	-0.273554	1.16325	-0.248659	-0.291284	-0.369614	0.959814	0.329452	0.045734	-0.593632	0.0725007	0.227715	-0.74436	0.986877	-1.06873	-0.474373	0.802223	-0.729097	0.169085	0.501687	-0.51511	-0.251944	-0.552171	2.09778	0.765038	0.494968	1.1825	-1.71232	-0.0937897	0.410635	0.522091
KRT17	0.800282	-0.441574	0.209071	0.157557	1.70658	-0.581232	-0.726688	-0.44005	1.68197	0.602587	-1.28749	-1.06665	1.04735	1.00728	-1.13145	1.49569	-1.63091	0.959143	2.14026	-0.984709	0.47346	-0.37128	-0.808209	0.135503	1.80006	-0.300327	-0.125667	-0.0132428	0.610631	-0.351642	0.249231	0.634397	-1.225	-0.207269	-0.289927	0.241529	-0.263879	0.894735	-0.104078	0.408777	0.27776	0.387508	-0.151159	0.00591502	-0.0329616	-0.239063	0.1743	-0.375007	0.0114112
KRT19	-0.788137	0.65806	0.0262855	-0.0731678	-1.26231	0.97879	0.0980274	-0.126734	-0.74924	-1.76921	1.44439	1.18149	-1.99142	-0.270015	1.06665	-0.104044	0.63096	0.908566	0.571901	-0.183559	0.999808	0.617673	0.913717	-0.0064033	1.74649	1.25021	0.381641	-0.174459	0.16662	0.833797	0.609391	-0.641973	-0.381173	1.14233	-0.964128	-0.0979815	-0.604827	0.22928	0.268608	-3.87624	-0.428171	0.834092	-0.279672	0.698243	2.95066	-1.1489	0.531251	1.34152	-0.334478
KRT23	0.904029	-0.472944	1.92435	0.161823	1.45013	-0.569641	-0.322866	0.339894	1.1201	-0.845104	0.285017	0.125584	1.06264	2.16473	-0.872856	1.88842	-0.381454	-0.0559802	0.764803	2.11693	-2.19649	0.353895	0.177343	0.38121	1.22401	-0.197651	-1.00208	-0.87262	-0.25356	-0.0770457	-1.94506	0.166451	-0.646799	-1.09889	-0.452926	-0.999597	-0.129329	1.54179	-0.707149	-1.82549	-0.315739	0.604527	1.50889	0.366857	-0.589495	-1.20326	-0.125251	0.286465	0.599624
KRT7	0.56536	-0.515336	1.25527	0.966934	0.646848	1.79123	0.582822	0.516914	0.249737	0.160146	-2.67641	0.186078	0.0329014	0.748471	-2.04901	0.923564	-0.823444	0.51551	0.00339698	1.03157	-0.0382078	-0.357948	1.14748	0.419661	0.848065	-1.78795	-0.267268	0.719539	0.00788322	0.0149672	0.585886	-0.148446	-1.81424	-0.0320814	1.04709	0.268123	-0.131379	0.545579	1.56626	0.57501	-0.0190319	0.22285	1.10719	0.568452	-1.49416	0.118663	0.655208	0.166051	-2.24633
KRT80	0.789802	-0.462031	0.107829	-1.46605	-0.238024	0.87093	-0.954263	0.574362	-0.144877	-0.673294	0.817853	1.37868	-0.0690314	0.745989	-1.31884	1.94459	-0.946348	0.269732	-0.0377047	0.702515	1.73883	-0.597569	0.378361	-0.502162	1.15506	-1.10594	-1.9257	0.514854	0.298888	-0.515816	3.81457	-0.368157	-1.54711	-1.17667	0.0222378	-0.454276	-0.500708	0.718329	1.37222	-1.20064	0.778297	0.349722	-0.781735	-0.0239862	-1.128	-1.54725	1.70495	-0.0983883	-0.0124044
KYNU	0.966145	-0.535069	0.6072	0.124985	-0.184817	2.96794	-0.233342	1.48852	0.0655302	-0.211096	-2.12817	0.345094	-0.0509854	-0.819475	-0.234697	-0.504391	0.0917028	-0.346447	0.0181744	-0.125122	0.00781636	0.30274	-0.178987	-0.974693	-0.671355	-1.09811	-0.790626	1.46213	-0.00443044	-1.16652	-1.26022	-0.169135	-1.02199	-0.364418	-1.09003	-0.0948595	-0.497565	-0.0323247	2.35486	-1.29651	0.61653	-0.381477	1.14321	-0.914623	-0.862102	-2.23798	-0.554731	0.485456	0.0749574
LAD1	0.714611	-0.440705	1.43027	0.676359	-0.0346955	0.569298	0.339553	0.767197	1.46054	-0.54663	-0.700056	-0.555685	0.105016	1.62385	-0.788311	0.983566	-3.74297	0.638582	1.27135	2.06448	0.96513	0.458793	-0.0147156	-0.395448	1.42708	-0.91903	-0.848792	0.171468	-0.942183	-1.41822	-1.20745	0.0862319	0.0125236	-0.440589	1.83535	-0.579696	1.63889	0.465575	0.497129	1.93803	1.00908	-0.084871	-0.296849	-0.946279	-1.26978	-0.608565	-0.277074	-0.454458	0.177408
LAG3	-0.662482	1.04892	-0.625595	3.59355	0.344144	-0.573182	-0.31772	0.951477	1.53032	1.14969	-1.95379	-0.463844	0.996905	0.479917	1.40384	-0.295358	-1.50318	-0.190996	2.4077	0.850673	1.56604	-1.53871	-0.826953	0.123363	0.948673	-0.621744	-0.134389	1.16712	-0.175095	-0.275371	0.271969	-0.930201	-0.581677	-0.125122	0.659311	-0.452221	0.69003	0.890691	-0.740901	1.33695	-0.503293	-0.699756	-0.455114	-1.11548	0.846382	0.240431	-0.325065	-0.178954	1.76295
LAMA3	0.750344	-0.504604	-0.703957	-1.25602	0.160645	-1.09144	0.679703	-0.663453	-0.113342	-0.506838	0.976052	0.422792	0.0792599	-3.35624	2.30446	-1.50461	0.611593	-0.152559	-1.3744	-1.15614	1.81506	0.420057	0.262641	0.253878	-1.26494	-0.476606	0.20778	-0.954048	0.655539	0.233301	2.29942	0.501203	1.14351	0.642462	0.0787411	1.07106	0.0605633	-0.797418	0.266446	-0.556917	-0.486501	2.43356	0.374209	0.588618	-0.472658	-2.02926	0.809219	-0.623044	-1.16412
LAMB3	0.793113	-0.440531	1.12885	0.826213	2.1619	0.446763	-0.724411	0.857242	1.86691	-1.68233	-2.68806	-1.63398	2.03838	-0.0492334	-1.62233	1.17794	1.2854	0.44743	-0.934277	1.13567	2.26771	-0.0014591	-0.916222	3.17719e-05	0.852863	-0.965678	-1.03733	-0.75759	0.0297823	-1.16058	0.224386	0.640714	-0.689612	0.291651	2.18562	0.657648	1.93174	0.370936	-0.403359	1.8966	0.891323	0.354029	-0.172492	0.130722	0.11263	0.492107	0.907934	0.58669	-1.53648
LAMC2	0.728508	-0.444228	1.36392	0.534082	1.26291	0.892232	-0.88562	-0.81103	1.74111	-0.234835	-2.27641	-2.55302	1.53054	-1.03843	-0.895192	0.734274	1.49636	0.616158	-0.187512	0.548055	2.40872	-0.565444	-1.83974	-0.67827	0.577094	0.275573	-0.991602	-0.78197	0.657383	-0.089939	1.12582	0.305057	-0.134212	0.0933416	-1.1586	0.434056	0.357971	1.06182	-0.270698	1.41842	0.881068	0.195228	-0.487566	0.847682	-1.14547	-0.491733	0.821487	0.465042	-0.996346
LANCL3	0.197777	0.380125	0.899337	0.191501	0.383841	0.0730729	-0.0893734	0.940603	0.874861	-0.0707414	-1.54658	-2.44952	0.546711	0.649448	0.0176132	-0.0608983	-0.751864	1.49409	-0.0978051	1.25678	1.40608	-0.110768	0.0445743	0.296794	-0.475394	-0.683112	0.132591	0.599665	1.69016	-0.0998126	-0.684845	0.613021	-0.602547	0.445694	-0.513295	-0.855815	0.384543	1.70717	-2.42431	0.705738	-0.321702	0.783707	0.692059	-0.0920785	-1.42604	-1.29911	-0.479395	-1.31679	1.1245
LCK	0.715447	-0.494809	-0.76969	2.03388	0.109414	-0.482173	0.21173	0.690497	1.035	0.687507	-2.28791	-1.12547	1.03751	-0.423564	1.47029	-0.360754	-1.80223	0.399527	1.22081	0.307169	1.04004	-1.48936	-1.27593	-0.216318	0.25635	-0.8385	0.538879	1.48898	-0.387432	-0.193163	-1.82741	0.0272533	-0.832057	0.675005	-0.0491958	-0.465546	0.382403	0.427068	0.444245	0.393405	0.378869	0.199951	0.407403	-1.51341	-3.5923	-0.796655	-1.31323	0.402109	1.6454
LDHB	0.651855	-0.545604	0.951549	2.63675	0.543363	-0.853803	-0.607316	-0.834932	1.45238	1.27474	0.0280482	0.046093	0.768862	1.1778	-0.617935	1.52204	-0.42083	-0.239082	2.21641	2.00402	0.687455	-0.964747	-0.889672	0.496248	2.01954	-1.19833	-0.435328	0.373893	-0.147424	-0.790967	-0.52219	-0.0139671	-1.35662	0.105808	1.67277	-0.903727	2.17413	0.199098	-1.29157	1.76169	-0.729705	-0.452997	0.391517	-1.46294	2.02409	1.48897	-1.21304	-0.804943	1.3285
LDHD	-0.472082	0.977072	0.0894485	-1.36554	0.0734113	1.62841	0.208862	0.866772	-0.990613	-0.811201	1.20322	0.938693	0.0955989	-0.0827056	0.78654	-1.14617	0.224242	0.0386138	-0.145456	0.318384	0.428152	0.415163	0.85362	1.43201	-0.746627	-0.336143	-0.106477	-0.568576	0.283564	0.131922	-0.81213	-0.468401	-0.398944	0.13997	-1.82182	-1.38523	-0.475305	-0.6336	2.43455	-1.56112	0.243644	0.53076	1.01416	0.0167543	1.04258	-0.737732	-0.901047	0.146131	0.191931
LETM2	0.966251	-0.397039	-0.588184	-0.679747	-1.4289	-0.32555	-1.00509	-1.07876	-0.686559	0.707634	1.83208	2.47784	-0.944081	-1.27448	-0.0864968	-0.728826	1.65566	0.136229	0.0281346	0.718069	0.461218	3.47191	0.590397	-0.934069	-1.47621	0.69096	1.95418	-0.797514	-0.568421	0.534858	-0.531134	-0.12736	0.750458	-0.44533	-1.5804	-0.243137	-1.06625	-1.26021	-1.2335	-1.22146	0.415809	1.04424	-1.28721	-0.519872	-0.138403	-0.723423	0.126663	0.431894	-0.793708
LIF	0.95013	-0.328158	-0.379619	0.028528	2.79085	0.187002	-1.06555	-0.604972	0.985835	-0.586858	-2.81971	-0.99041	-0.611718	-0.713763	0.204078	2.73806	0.775924	-0.0184878	0.803726	0.732391	0.929243	0.0771386	-0.385214	0.865478	2.18875	-1.51172	0.375084	-0.26479	-0.722946	-0.472857	-0.196918	0.867129	-0.989274	0.871267	0.492919	-0.633699	-0.269143	1.85042	-0.0962825	-1.85757	0.644546	0.977576	0.0837299	1.02455	0.460723	-0.385011	-1.31395	0.514046	0.501302
LINGO1	0.838592	-0.403966	0.97187	-1.59435	-0.337761	-1.21995	-0.921298	1.16814	-0.65838	-0.462742	1.29448	0.869502	0.314455	0.911533	1.56823	-0.486701	-1.26024	-0.572551	0.907977	1.37664	-0.747373	1.47522	1.40286	1.22547	1.72051	1.71332	-0.586719	-1.30855	1.41503	-0.313026	-0.628642	0.778297	-0.617081	-0.461101	0.93577	-1.17589	0.974341	-0.00730168	-1.45981	-1.1943	0.998221	1.1853	-0.204067	0.144449	-1.40178	2.26134	-0.845894	-0.0351115	0.484429
LIPG	1.01409	-0.38569	0.918636	-0.235895	0.198387	-0.139422	-0.32612	0.357514	3.62544	0.873345	-1.80412	-1.77821	0.548178	-0.612347	-1.08454	2.87318	-0.134764	-0.0566835	-0.0235336	-1.18057	-0.512851	-0.839995	-1.04765	-0.104039	0.539217	-0.842608	0.296275	0.949538	0.0432034	-0.376782	-3.99366	0.843721	-1.06321	-0.242364	1.06832	-0.607489	2.27441	0.374886	0.08864	1.09853	-0.240443	-0.0218383	0.609915	-0.666012	-1.68243	0.560863	-1.24839	-0.912974	0.575306
LIPH	0.713889	-0.376289	1.35491	-2.1753	-0.924248	0.702086	0.359655	1.09993	0.178518	-2.34927	-0.274413	1.1371	-0.10647	-1.18916	0.706534	1.21714	-0.0665226	0.210745	-1.87388	-0.00218866	-1.09366	0.669159	-0.390252	0.368053	0.48544	-0.583948	-0.439248	-1.23218	0.577197	0.768475	0.459798	0.39808	0.495906	-0.797354	-2.22331	0.0963599	-0.647547	0.274122	1.91031	-3.46688	1.86584	0.0838118	0.25206	0.661366	-1.13013	-1.42829	-0.261885	0.407664	-0.755242
LMOD1	0.554973	-0.90402	-0.418875	-2.37324	-0.136479	-0.107694	0.342158	0.11465	0.000438184	-0.332024	-1.5316	-0.939791	1.35645	-1.57606	-0.414064	0.408497	-1.24205	1.23015	-1.51627	-2.17854	-2.981	0.838082	0.766412	1.8587	-0.8846	-0.600517	0.65368	0.378941	1.14137	0.892013	1.20021	2.35174	-0.187713	0.939942	-2.55084	0.44521	-1.65276	-0.173747	-0.356533	-0.602707	-0.496674	0.337823	1.75451	-0.370565	0.257356	0.254681	0.184751	-0.332081	-1.5299
LMX1B	0.411803	-0.233762	0.0215698	-2.32405	-0.899053	-0.371775	0.492108	-0.689134	-2.45753	-1.61607	0.986447	0.133612	-0.843038	-1.1595	0.600359	-0.448284	0.331652	0.434729	-1.54606	-2.82786	-0.717777	-0.109394	0.354225	0.351004	-0.330187	0.405343	0.670248	-0.963787	0.666904	0.836133	1.25594	0.273015	1.22518	0.727658	-2.40811	0.967693	-1.67375	-0.943638	-0.503231	-0.764389	-0.424226	-0.170893	-0.960155	0.989484	0.0219331	-0.754246	1.04334	0.234867	-1.43494
LONRF2	0.107808	-0.051614	-1.96251	-1.84184	-0.542396	-1.42533	0.429105	-1.92057	-0.12965	-0.461826	1.33776	0.393558	-0.835352	-1.87697	0.442791	-1.51131	0.514346	0.95986	-2.23835	-4.80488	-0.340379	0.440728	0.198027	0.459926	-0.333521	0.527465	1.04631	-0.293952	0.826837	1.58862	0.750165	0.130053	1.04574	0.674668	0.328131	0.359467	0.0270459	-0.408413	-0.586789	-0.622594	-2.15644	0.697711	-0.313812	0.679702	0.179887	0.447515	-0.679508	0.790414	-0.0622521
LOXL4	1.05736	-0.507778	-0.674485	-0.396806	2.28572	-1.28134	-0.716388	-0.107732	0.886638	-1.51379	-1.57701	-0.657846	0.855275	1.16393	-0.87006	2.18916	-1.79491	0.658511	-1.07069	1.4747	-0.882187	-0.0947411	-0.276132	0.359764	2.19895	-0.907679	-0.565798	-0.177117	0.36222	-0.401515	-0.0741137	1.09111	-1.18774	0.27917	5.37185	-0.504771	0.663977	0.982003	-0.565254	-0.123261	-0.406583	0.0739393	0.834084	-0.630047	-0.571244	-0.636363	-0.559857	-0.149838	-1.06076
LRFN4	0.673113	-0.420596	0.00337075	1.03454	-0.418406	-1.57815	0.430654	-0.156903	0.0749109	-0.653317	-1.10545	-0.308187	-0.0905261	1.20682	-1.12325	0.735507	-0.0865727	0.635779	1.53578	1.74959	1.32152	-0.602298	-0.299655	-0.413916	0.629364	-0.212141	1.22512	-0.188066	-0.139478	-0.63986	-1.04111	-1.34278	1.2273	0.875151	1.34734	0.346021	1.39431	1.29834	-1.26522	3.44071	-1.55908	-0.0917777	-0.275523	0.498016	-0.346195	0.356399	0.0156174	-0.103482	0.198766
LRG1	0.711781	-0.411714	-0.115616	-1.50915	-1.44454	1.30557	0.154202	0.237247	-1.19971	-2.20576	-0.0383376	0.227353	-1.31008	-1.89349	0.588009	0.513998	-0.922144	0.296791	-0.634583	-0.739894	0.810534	1.3378	0.278388	0.871262	-1.30722	0.30287	0.742181	-0.648247	-0.0886448	-0.13494	-2.74485	0.839884	-1.58505	-0.0114492	-1.27889	0.931278	-0.384604	-0.0541357	0.614062	-1.71563	-0.343524	0.367742	0.565607	1.34265	0.261992	-2.21987	0.185612	1.44501	-0.50542
LRP2	0.267907	-0.168835	-1.52186	-0.175274	-0.963468	-1.09375	-0.0891601	-0.7989	-0.0726747	-3.64609	1.02462	-0.147791	0.61024	0.89785	0.703543	-1.14056	0.494429	-0.350958	-1.00621	-1.18228	-3.67959	1.05221	0.899371	0.549354	-0.526085	0.953875	0.971469	0.512275	0.449792	0.0664699	-0.780663	0.78339	1.88045	0.00669397	-1.16956	0.710168	-0.116006	-0.0216309	-1.93223	-1.17773	-0.175493	0.601817	-0.621122	1.49948	-1.07706	-0.339988	-0.753076	-0.549098	-0.818322
LRRC46	0.809439	-0.451323	-2.15832	-1.51094	-1.41146	-0.338702	-0.447152	-1.19435	-0.384683	-1.19654	0.48241	0.25497	-1.26056	-1.4436	0.487756	-0.483161	2.6697	0.137198	-1.11718	-0.51911	-0.777857	1.04537	0.686376	0.409454	-2.73096	0.56779	1.26709	-0.881715	-0.510893	0.68694	-0.217081	-0.630192	0.697396	-0.054195	-0.308111	-0.174459	-0.485346	-1.08919	-1.44363	-1.4333	0.146897	0.513449	-0.937703	1.27604	0.784892	-0.102969	-0.429671	1.4908	-0.836855
LRRN1	0.731321	-0.468588	0.387448	0.169571	-0.743101	1.10973	0.749204	-1.44836	1.61926	-2.57425	-1.44424	-1.72182	-0.964871	0.0688381	-0.340666	0.213216	0.798799	-0.135572	-0.124631	0.0838708	-2.57757	0.506105	0.0969547	-0.295893	0.0468423	-0.437394	0.882288	0.110107	0.00993676	1.18658	-1.65038	1.1539	-0.0651042	1.05685	1.30189	0.121367	0.839803	0.58144	-0.636516	0.708467	-0.839739	0.179064	0.0487601	0.348746	0.772297	0.773293	-0.724444	0.202786	-0.30644
LRRN2	-0.659446	0.867973	1.55818	-0.150638	-0.0707106	-2.27105	0.148486	-0.0175485	0.15901	-1.6517	0.762636	0.785849	0.984394	-0.313002	-0.183605	-0.306224	2.41509	0.693123	-1.37278	0.894833	-0.542066	0.520087	0.578732	-0.509256	0.0897221	1.01915	0.302341	-0.784174	0.567213	1.35005	0.621865	0.0190978	-0.74134	0.882917	0.774284	-0.0434855	0.689467	0.258588	-1.3418	1.5644	-1.67232	0.893836	-0.16268	1.06645	2.39985	1.94744	0.283374	0.753382	-0.706109
LTB	0.687728	-0.733543	-0.352456	1.38114	-0.183704	-0.366495	0.391074	0.254097	0.997699	-0.0192618	-1.63369	-0.584202	0.75768	-0.0944667	0.751423	-0.0123064	-1.28571	0.396289	1.19746	1.19577	0.965376	-0.914816	-0.999317	-0.769511	0.270485	-0.671653	0.838142	1.05412	-0.603755	-0.708351	-3.55988	-0.0586679	-0.807712	0.021226	1.39337	-0.256639	2.80314	0.259977	-0.283767	3.2879	0.34909	0.45581	-0.0360747	-1.18388	-0.674138	-0.823177	-0.424935	0.153853	1.06506
LTF	0.748176	-0.556821	0.0887647	1.07686	-1.13238	0.930241	1.60272	0.747229	1.89931	-0.805969	-1.78441	-0.335206	-0.100738	-0.623477	-1.55782	-0.143266	-0.748722	0.0855866	0.25353	0.189182	-1.70903	0.355269	-0.838274	-0.349913	-0.973482	-0.710924	0.253853	0.316995	-0.202797	-0.557242	-1.82516	0.691765	-0.479034	-0.409874	-1.90899	1.5181	1.36385	0.349801	1.27911	0.657715	-0.984405	0.588729	0.676183	0.248741	-1.14886	-1.72261	-0.543188	1.65975	0.594731
LURAP1L	0.754691	-0.44014	-1.06195	-1.49841	-0.558208	-0.826975	0.523702	-0.243943	-0.474823	-1.54047	2.62226	0.602592	-1.20765	-1.91845	0.0218636	-0.294712	0.685636	0.425605	-1.37666	-1.36457	-1.89866	0.654335	0.8345	0.48843	-1.22337	1.14029	1.15972	-0.417548	-0.292258	0.0185748	1.51086	0.410599	-1.14732	0.736996	-1.44161	0.6705	-1.12655	-0.707559	0.545221	-2.04251	1.50035	1.32215	-0.214227	0.648755	-1.79091	-2.47372	2.08966	0.979984	-1.45307
LVRN	1.07301	-0.288575	0.80702	-0.465682	-0.0428567	-0.369787	-0.166355	-0.383711	-0.130823	0.6406	-0.986925	-1.02613	-0.449579	-0.403083	0.0630348	0.0988755	-0.486364	0.525526	-0.954982	-0.096372	-0.342809	-1.04877	1.51242	3.97017	-0.958587	-1.0129	0.893499	0.740181	1.76477	0.218728	-0.0839283	0.542887	-0.933206	2.01311	-0.972233	-0.0281828	-1.03508	-0.133591	-0.326525	-0.222196	-1.63262	-0.917042	2.81233	0.322195	-0.25833	-0.339526	-0.490512	0.573028	-0.14655
LYNX1	-0.610843	1.05466	1.74897	0.242482	2.59121	0.538393	0.38811	1.63971	0.14329	1.84759	-0.765993	-0.187456	1.73617	1.22167	0.587317	0.301697	0.0917121	-0.953273	-0.317504	2.30352	0.951761	1.05585	-0.235605	1.1197	0.765452	-0.386986	-0.772131	0.471199	-0.64721	-0.141976	-1.3064	0.174588	-1.81659	-0.105332	-0.496381	-0.290647	1.08622	1.96472	-0.0464074	1.16882	-1.37729	2.63688	0.72336	-0.135673	-1.32337	-0.650061	-0.119503	-0.24879	0.263941
LYPD6	-0.102247	0.469082	-1.74488	-1.71018	-0.853138	-1.73267	-1.32292	-1.78851	0.0135957	0.14003	-0.00788235	0.531011	-0.959143	-1.15445	1.05443	-0.604595	0.552896	0.749005	-1.44836	-0.743051	-0.312789	0.633293	0.326939	-0.836657	-0.902531	1.09304	1.21541	-0.640114	0.270171	1.21795	0.286086	0.332871	0.247696	1.15076	-0.40818	-0.221957	-1.2795	-0.950438	-1.26157	-1.17826	-0.168353	0.478856	-0.82634	0.646168	-0.22455	1.05576	-0.417411	-0.24774	-0.23195
LYZ	0.732949	-0.637274	-0.514545	0.864424	1.2966	-0.653676	0.266902	2.15434	1.57825	1.05099	-1.79344	-0.187231	0.322158	0.370859	0.976282	0.587795	-1.65428	0.413401	1.19211	0.523084	3.14114	-1.45988	-0.601268	-0.518622	-0.321124	-1.3248	-0.325825	2.20848	-0.861874	-0.842848	-0.719008	1.07172	-1.529	0.730076	-0.942927	-0.385851	0.309042	0.493038	0.12587	-1.61941	0.299349	0.618148	0.22889	-1.26618	-1.57431	-1.66256	-1.11111	0.283631	1.69052
MACROD2	-0.723077	1.07808	0.0782138	-0.185705	-1.09338	-0.151492	-0.207326	-1.3429	-0.240688	-1.21169	-0.864111	0.688772	-0.592224	-0.794568	0.182608	-0.915056	0.0484521	-0.345972	-0.831093	-2.31742	-1.28094	0.114271	-0.0158421	0.6837	-2.28686	0.938931	1.7311	0.263138	0.747667	0.280849	-0.174343	0.846725	-1.6984	0.190413	-0.0348615	-0.847174	-0.367962	-1.29926	-0.925072	0.0691258	0.717038	-0.555068	0.427682	1.11533	-1.32858	0.897831	0.394974	0.101926	0.837962
MAOA	0.832012	-0.473613	-0.489606	-1.61113	-1.21113	0.480145	-0.58464	-0.711316	-0.543476	-0.820444	0.98435	-0.795674	-0.571268	-1.51077	-0.568322	-1.46638	0.681042	-0.448575	-0.67618	-1.73941	-0.0678654	0.784394	0.621999	1.8579	-0.0105619	-0.849425	-0.0171107	-0.369562	1.3931	-0.249739	-0.947156	0.153728	1.04768	0.980174	-2.08751	-0.0520686	-0.748607	-0.773433	0.738503	-0.680859	-0.00971021	1.5061	1.66121	0.270615	1.50877	0.565078	-1.31802	-0.511888	-1.4036
MAP2	-0.58485	1.09885	1.61441	1.59095	2.72942	-1.23543	-0.592752	-1.28889	1.73144	-1.20687	-1.30914	1.51525	1.0534	1.27322	-0.693934	1.5102	0.379286	-0.00666781	-0.710454	2.5333	-0.4116	0.115601	0.480388	0.180979	-0.283916	-0.694255	-0.119885	-0.589314	0.337058	0.124272	-0.891919	0.336555	-0.403126	0.288555	-1.5095	-0.881754	-0.0191699	0.727432	-0.648197	1.53833	-0.891262	0.481972	0.35008	-0.98658	-0.0561531	-0.566243	-0.605175	-0.620267	0.367798
MAP7D2	1.04759	-0.364622	-0.35506	0.280002	0.0229817	-0.311128	0.118721	-0.747642	0.139296	-0.766375	0.209595	1.4492	1.03333	-1.44085	-0.390134	-0.152268	0.0831219	-0.0200262	0.980909	0.407826	2.2289	-0.421475	0.470994	-0.370876	1.7022	-0.688091	0.370864	0.451357	-0.42592	-1.40579	-0.869279	-0.507356	-0.507225	0.0341219	-0.863003	-1.58686	2.14885	1.64699	-0.873919	2.22589	-1.41335	-0.436837	-0.334808	-0.539468	0.382435	2.13313	0.647244	0.277281	-0.680911
MAPK10	0.777863	-0.438884	1.57671	-1.48297	-1.43385	1.77705	0.955069	0.216338	0.408461	-0.866682	-1.36121	0.423966	0.102455	-0.896136	0.432196	-0.276613	0.540031	-0.368913	-1.66901	-1.43373	-0.3677	0.853216	-0.201076	1.33243	-2.06515	-0.787464	0.860377	0.909862	0.0401088	-0.681926	-0.807185	0.0890847	-1.17862	0.555857	-2.17605	-1.40792	-0.385724	-0.0934058	1.32733	-0.455534	-1.27984	0.376755	0.742868	-0.878082	0.147201	0.950149	-0.177594	0.335989	-1.91002
MAPK8IP1	0.852451	-0.464004	-0.340455	-0.895601	-0.610964	-1.08023	-0.745	-1.5286	-0.0283203	-0.45821	0.374784	-0.439384	0.1728	-2.25332	0.0261038	-0.184812	1.10709	-0.764001	-0.65737	1.87992	-1.17961	0.593439	-0.198442	0.194097	0.65723	0.0337739	0.228971	-0.435969	0.270224	-1.06208	-0.0373297	0.0872229	1.32661	1.33672	-0.262821	-1.2613	0.917276	-0.0781085	0.0724802	-0.542491	-0.441301	0.580658	0.0864265	-0.346531	0.51184	4.30324	-0.978891	-0.804907	-1.71102
MAPK8IP2	-0.615556	0.910389	-0.646401	-0.6545	0.853575	-1.83166	-1.23837	-0.362885	-0.445604	-0.491517	0.392191	0.294473	0.667011	-0.690043	0.285501	-2.43817	1.11684	0.393969	-0.579329	0.0357883	0.85859	1.24074	0.496787	-1.52546	0.158	0.47934	-0.255415	0.0458666	0.821564	-1.21208	-0.332124	-0.830193	1.55293	-0.436001	1.86565	1.05221	0.797243	1.21455	-1.24053	-0.835254	-0.9464	1.09162	0.55408	0.119463	1.08023	-2.12653	-0.803047	0.0370213	-1.76784
MAPT	-0.240647	0.507926	-0.545615	-1.35768	-1.42006	-0.512301	0.813518	-0.372504	-1.05721	-2.21237	0.701	0.280853	-1.06028	-0.916452	1.20045	-1.41686	0.0340185	0.846348	-1.34481	-1.65138	-1.50717	0.946631	0.965794	0.650562	-0.974382	0.692009	0.957479	-0.460088	0.781229	0.255953	0.528865	0.292981	1.4096	0.0196754	-1.67849	0.653642	-1.85224	-1.79427	-0.261478	-1.23893	-1.51201	0.770763	-0.0229553	1.47269	0.914186	-1.22422	0.0168252	0.81887	-1.42893
MARK1	-0.48413	0.819674	-0.402744	1.98681	0.283112	-0.0616147	-0.566183	0.859217	2.18041	-0.229786	-0.0425812	1.88244	0.256159	-0.904895	-1.46936	-0.52127	-2.08053	0.411643	-0.416616	0.971589	1.62966	-0.896616	-0.642114	1.20996	2.33771	-1.02072	0.538133	0.312546	0.653895	-0.587502	-1.50767	0.579189	-1.29972	-0.116725	1.41501	0.567443	0.817552	1.30493	-0.392019	-0.642143	-1.08799	-0.877938	1.26149	-0.937652	-1.62138	-1.32223	-0.526412	0.780463	-0.483352
MATN2	-0.628432	1.02123	-0.44144	-0.530904	2.47186	-1.02228	1.30461	0.139937	1.14324	-0.264794	-0.742608	0.976733	1.35139	-1.05978	0.688209	-0.117446	-1.25931	-0.238726	-0.373311	0.509976	0.0861096	-0.151007	0.355751	1.62187	-0.993117	-0.558664	0.82801	-0.699689	0.937759	0.682263	-1.80691	1.36902	-0.697963	0.376387	1.20613	-0.46254	1.21428	-1.08967	0.109338	0.506908	-0.480068	0.983858	1.62057	0.0169257	-0.259658	0.676537	-1.23446	0.509691	-1.12746
MATN3	0.503563	-0.621808	-1.20976	-2.81441	-0.360852	-0.0802183	-0.210879	-0.773216	-0.556675	-0.732358	0.119947	0.992963	-0.0737928	-1.96395	0.644287	-0.491754	-0.764567	0.589319	-0.395081	-1.04697	-1.14002	1.69894	0.996587	0.528555	-2.15274	0.422445	1.98433	0.162025	0.198956	0.744057	0.652775	0.925129	1.45016	1.45273	-2.5952	0.415249	-1.35182	-1.48926	-0.393927	-2.03941	-0.0665506	1.44882	0.394676	0.298658	0.0857467	-2.62892	-0.238272	0.229218	-1.29986
MB	-0.473272	0.82412	-0.457812	0.18302	0.0147236	0.866627	-0.453149	-0.319948	-0.383808	-0.537127	0.246326	2.21926	-1.06688	0.835963	-0.949427	-1.05158	0.686348	-0.589591	-1.1452	0.773753	-1.67838	1.44537	-0.0310356	-1.25055	1.36116	0.234849	0.555897	0.0382991	-0.830164	-0.710316	-1.26401	-0.711841	0.69389	-0.316296	0.242824	-0.0997883	-0.612326	-0.291822	0.195886	-0.94346	0.191914	0.124473	0.233958	-0.70814	1.46954	-7.02471	0.240492	-0.10807	0.117879
MDFI	0.796438	-0.429159	0.728357	1.009	0.862113	1.28499	1.62526	1.05294	0.166096	-0.925313	-2.09676	1.20495	1.81297	1.14417	0.540511	1.51711	-0.947316	0.0485089	0.310454	0.894156	0.774419	-0.202584	-0.444553	0.901132	1.37547	0.917012	-0.279392	-0.962172	0.435245	-1.31155	-0.638697	-0.191727	-1.50502	0.0333408	-1.65664	-0.582932	-0.224553	-0.0619892	-0.622002	2.24682	1.36509	-0.929098	0.194232	0.00315939	-0.69489	-0.651845	-0.346781	-0.886082	-1.1908
MDH1B	0.314638	-0.452804	-2.01737	0.0708315	-1.53285	0.00779515	-0.6825	-0.753157	1.12007	-1.37897	0.505018	-0.716751	-0.979201	-0.382537	-0.0489409	-1.34708	1.62344	0.29675	-0.638727	-1.49233	-0.229	1.50912	-0.40884	0.387869	-1.74858	1.25081	1.87445	-0.194554	-1.36942	0.226997	-2.69824	0.606862	1.45687	-0.381164	0.0683702	-0.897927	0.577988	-1.23087	-2.10084	0.264922	-0.85038	-0.0530549	-1.18583	0.064149	0.875745	1.34977	0.746165	0.383789	0.136169
MDK	-0.567242	0.53237	-0.622909	0.212334	-1.36174	-0.890249	-0.690005	0.42831	-0.0997657	1.14967	-0.990435	-0.40391	0.485589	-1.16135	0.184156	2.37124	1.75993	-0.685555	2.54613	1.95891	-0.949238	-0.549431	-0.707621	-0.349065	1.7766	1.81978	-0.0313956	0.0312732	0.460539	-0.768259	-1.18001	-0.175836	-1.04424	1.05046	0.925116	-0.222954	0.401237	1.45358	-1.48416	1.32427	-1.21011	0.373622	-0.435711	-0.447774	-1.2231	-0.460651	-0.913048	0.108706	0.620842
MEF2B	0.656883	-1.09442	-1.76585	1.57587	0.662054	-1.27171	-1.27341	0.225548	0.292794	-0.734367	0.489034	-0.675012	-0.134553	-0.837122	1.23759	-0.252217	-0.00484384	-0.217145	1.71333	1.41789	0.44662	0.0422337	-0.798867	-0.0376249	0.271322	-0.837823	-0.4681	0.085668	-0.197827	0.23215	0.629558	-0.398953	0.699564	0.553125	0.30426	-0.932478	0.625049	0.676077	-0.000548869	-0.084192	-0.182546	-0.434795	0.296349	0.482935	3.61967	1.43556	-0.170379	1.14682	-0.291986
MEGF10	0.594737	-0.479033	0.887769	-0.834465	-0.606073	-0.357488	-0.438143	-1.2029	0.705774	-1.78412	-0.605958	0.064949	1.40389	-0.141518	0.298651	-0.36182	4.13283	0.219164	-1.7008	0.143671	-1.73839	-0.0471471	0.851887	-1.20591	-0.940826	-1.0522	-1.0905	-0.70987	0.720688	-1.57443	1.48803	0.131791	-0.280928	-0.209827	1.39607	-0.477945	0.990348	-0.0584393	-0.867069	-0.470551	0.00862341	2.04922	-0.207116	-0.674717	-1.67462	-1.30136	1.27955	-0.942014	0.112842
MESP1	-0.357663	0.976247	0.238608	0.120231	-0.570271	-1.70702	0.366571	0.624412	0.231779	-0.265691	-0.255172	-0.572792	-0.67514	0.656885	-0.18914	1.444	-1.18375	-0.00274132	0.743712	2.26808	0.249046	-1.22303	1.31771	1.3329	1.79471	-1.05072	0.183564	0.111892	-0.217208	-0.58928	-2.95246	0.336154	-1.18054	-0.292819	-0.478208	-1.25405	0.375387	1.98931	-1.74298	0.342006	-0.767391	0.689013	1.17279	-0.230619	-1.63993	0.0191163	-0.762146	1.08856	0.3442
MEST	0.716104	-0.518812	0.377656	-0.249924	-1.72531	-0.160939	-0.252514	0.936584	-1.41377	4.12002	-0.189971	1.27155	0.0721543	0.790369	-0.457466	0.487955	-0.709463	-0.668791	1.03065	2.67692	1.18929	0.0601901	0.0752526	1.28847	2.64426	-0.365958	0.760575	-0.044319	-0.290559	-0.806878	-0.375818	0.102701	-0.627628	0.275381	-3.73383	-0.319661	-2.57607	-0.875214	0.202046	0.903492	0.279381	-0.173002	0.961775	0.146486	0.0401095	2.28139	-0.0292752	0.0489579	0.0970779
MET	0.785915	-0.531203	2.26803	-1.13561	-1.25688	0.08773	-0.459689	0.575286	1.05308	-0.564929	-0.784472	0.55796	0.387112	2.12393	-1.02723	1.98165	-2.53708	-0.0394874	-0.452277	0.0264357	1.64293	-0.443401	-0.564228	0.805648	0.123544	-0.701153	-0.294687	-0.375443	1.02005	-0.476583	-2.22448	1.17593	-1.19477	0.0264277	0.0183703	-0.716282	-0.0676545	1.1117	-0.167585	0.158695	-0.561437	-0.621827	1.28699	-0.725403	1.2887	0.0781709	-0.99033	-0.459445	-1.0149
METRN	-0.590543	0.868314	0.1912	-1.76347	-0.514238	0.135139	0.653538	-0.557081	-1.34068	-1.56897	-1.09991	1.0039	-0.761903	0.590702	0.190855	0.0424447	1.00557	0.592858	-0.290213	1.03849	-0.652994	1.5111	0.892949	-0.0791044	-0.0116049	0.618583	0.859092	-0.134964	-0.822851	0.222449	-0.16829	-0.0784486	-0.212346	-0.328322	-1.07979	0.0844408	-0.903706	-1.59251	-0.149825	0.483611	-0.797547	1.72168	-0.677229	1.7296	0.245405	-0.870628	0.967844	0.0283438	-1.88079
MEX3A	0.758396	-0.481404	0.820077	1.74996	-0.938324	1.14462	0.0429322	1.50788	0.94924	1.41084	-1.41211	-0.987722	0.299517	1.32556	-0.490868	1.73864	-0.159549	-0.0468679	1.21253	0.955699	-1.13462	-0.0641366	-0.914647	-0.372117	1.34941	0.19581	-0.136488	0.653247	-1.61103	-0.638561	-0.734968	-1.29729	-1.72776	-0.458081	1.30298	-0.303549	1.59265	2.52188	-1.23699	1.83389	-1.37157	-0.788383	-0.685668	-0.910299	-0.189029	2.48784	-0.0912787	-0.218445	1.51025
MFSD2A	0.947716	-0.39841	0.594591	0.493934	-0.187692	1.12402	1.16323	2.59396	0.268486	0.00985038	-2.64811	-1.05724	-0.279921	0.00344307	-0.683131	0.748978	-0.26116	1.61298	1.66944	1.17363	-0.273207	-0.251427	-0.438856	-0.313418	0.624201	-1.05572	-0.581213	0.466791	-0.480951	0.509606	-1.74513	-0.925488	0.472369	-0.248153	-0.0942328	-0.42112	0.576866	0.750908	1.22363	-0.296214	-0.380084	-0.602145	1.51874	0.049639	0.0150821	-0.0636346	-0.269833	0.273357	-0.703291
MGAM	1.09839	-0.719684	-0.136591	0.0043203	-1.32654	-1.28665	-0.83484	-0.622257	0.158319	-0.739976	-3.47518	-0.436289	0.156621	-0.216412	0.360262	0.313337	-0.0271063	1.41525	-0.736245	-0.473478	-1.31634	0.701187	0.049117	-0.124733	-3.46768	-0.00453536	0.192707	-0.231122	0.278203	1.26802	0.589678	3.80681	1.54891	0.680731	1.27244	0.331946	0.516552	-0.874768	-1.33961	-0.621552	-1.275	-0.488313	-0.207822	0.0579465	-0.375883	-0.807854	-0.316686	0.100328	0.078182
MGAT3	0.127313	-0.457823	0.323199	1.35778	1.3302	-0.966169	-0.305621	0.0853477	2.4239	-0.312886	-0.325907	-1.48936	1.51857	2.90297	0.547656	-0.382869	-0.660195	0.357252	0.486645	1.51889	-0.0501405	0.745693	-0.312473	1.26286	0.653883	-0.971397	0.0153436	-0.260371	0.0745423	-1.05687	-1.41588	0.634681	-1.16304	0.868311	1.47254	-0.973928	5.04696	1.5838	-0.582668	1.59303	-0.0909384	-0.642874	1.24401	-0.956839	-1.7002	2.38869	-0.833118	-0.225741	-0.416497
MGP	-0.792361	0.811677	1.9571	0.639561	-1.14523	-0.296645	-0.891796	-0.110339	-0.640753	-1.49735	-1.1462	0.177518	0.61099	0.18521	-1.40825	1.02764	1.13667	0.101381	-1.32472	1.67858	-2.09992	1.96071	-0.0194823	0.335479	1.24401	3.37652	1.16545	-1.03047	-0.327895	-0.190952	-0.954793	0.683256	0.0894006	-0.0817534	-2.75675	0.0138101	-1.62029	0.417134	-0.0221794	0.391485	-0.626281	0.259255	0.710609	-0.12334	2.69385	-1.78368	-1.15085	1.06366	-1.65797
MGST1	0.442302	-0.347089	0.197165	0.553079	-1.42754	0.739391	0.331992	-0.0700149	-0.523852	0.519788	-1.41233	0.971057	-0.441249	0.303814	-0.440549	0.650371	1.27576	0.143114	0.708328	0.47834	-2.01155	0.68315	0.312759	0.859883	0.362418	-1.03223	-0.509053	-0.144682	-0.0453659	-0.245326	-0.451453	-0.284032	-1.58115	0.467963	-7.58041	0.55465	-0.124288	-0.386854	0.670915	-0.0062286	0.70534	0.857313	0.800475	-0.284769	1.32436	-1.51099	0.368372	0.251164	0.0541147
MIA	0.293144	-0.713866	1.92192	0.898786	2.52852	-0.404512	-0.185478	-0.620843	2.13414	-0.828254	-1.32177	-0.807936	3.63086	0.883126	-0.315778	1.71516	-0.782901	0.60728	1.02614	1.96706	-0.97158	-0.117799	-0.996034	-0.0976785	2.74012	-0.397988	0.326537	-1.26416	0.165749	-0.443807	-0.791654	0.84785	-0.688642	-0.171548	2.48566	-0.22961	1.02865	-0.0161507	-0.539417	0.746689	-0.0502349	-0.05614	0.228782	0.00600204	-0.107112	-0.62605	-0.786165	-0.481275	0.700516
MID1	-0.633149	0.974385	1.1287	-0.966448	-0.249253	-0.0350841	-0.0159052	1.28418	0.145658	0.385464	-2.10071	-1.04847	1.13024	2.06122	-1.18499	1.46994	-1.79115	-0.0153565	-0.499949	1.85853	0.467135	0.0978267	-0.670236	0.30928	1.35238	-1.09643	-0.244521	1.74597	0.491666	0.289639	-1.23226	0.970289	-0.977151	-0.119627	-0.00930995	-0.911997	0.81669	1.87373	-0.635822	0.549452	-0.559317	-0.668626	0.92158	-1.00039	-1.45592	1.37392	-0.621486	-0.752623	0.900126
MKX	0.171473	0.179132	-1.41064	-1.33573	0.261276	-2.71181	-0.362368	-0.879056	0.731705	-2.69746	-0.881128	-1.35928	0.114458	0.768463	0.3838	0.217632	-0.57943	-0.111052	-2.72338	-0.737557	-0.118559	-0.264189	2.24093	0.652293	-0.812589	0.132074	0.265192	-0.0328541	0.442406	-0.48539	0.312501	0.48411	-0.575919	-0.156591	-0.88344	-0.0905565	-0.771166	0.241083	-0.208271	-0.35637	-0.362438	0.333993	0.524507	0.279471	0.822752	0.200978	-0.0346857	-0.0559182	-0.741523
MLPH	0.533257	-0.494429	-0.928274	-1.57367	-0.971033	0.753892	0.365625	-0.411644	-1.99184	-1.63202	1.1794	0.362656	-1.41483	-2.5172	1.05195	-0.824822	0.52798	0.0665247	-2.20395	-1.42346	-1.66009	0.680684	0.409661	0.376917	-2.06929	0.981202	0.25562	-0.210428	0.525255	1.01945	1.24099	0.418481	0.57952	0.467741	-1.87603	0.419989	-1.70202	-1.0069	0.681689	-2.30167	0.378906	0.2091	0.0815529	1.06377	1.16307	-1.55507	-0.00208502	0.241099	-2.51932
MMP2	0.6381	-0.509107	-1.30559	-1.52898	-0.339543	0.518754	0.363932	0.260949	0.212728	-0.832919	-2.83414	-1.29513	1.52414	-1.64247	-0.750483	0.351916	-1.68757	0.105008	-0.387553	-1.50307	-0.23906	0.879043	0.133042	0.072049	-0.389252	-1.37248	0.451631	0.380817	0.382931	0.577867	2.04526	1.38961	-0.566832	0.900486	-2.00972	1.12304	0.151761	0.238611	-0.398681	-0.445765	0.0861319	0.0894065	0.661399	0.144487	-0.842291	-1.87167	0.558208	0.572261	-0.772918
MMP25	0.849143	-0.331516	-1.25163	0.468541	0.0152577	-1.32162	-0.0462263	1.39056	0.224913	-0.66288	1.19758	-0.76845	0.81515	-0.97786	1.05518	0.40959	1.11173	0.647897	2.78444	0.217973	1.04585	-0.683063	0.29398	0.509098	0.509983	-0.00465598	-1.08067	0.288898	0.790514	-0.508911	-2.06674	-0.586317	-1.46928	-0.945314	-0.492178	-0.582858	1.32366	0.284884	0.957949	0.607791	-0.388794	0.156219	-0.704544	-0.135187	-0.24992	-0.788993	-1.62303	-0.0545458	0.537926
MMP28	0.916039	-0.768249	-0.795711	-1.77188	-0.0798252	0.99531	0.0757418	-0.935448	-0.860884	-1.04924	-0.790153	-0.857473	1.42966	-1.43503	0.23995	-0.843877	-1.2024	0.349077	-0.735301	-0.709141	2.97282	-0.116664	0.702834	2.55038	-0.282284	-0.777095	1.16745	-0.687216	0.597295	0.819265	0.775094	1.0199	-0.242154	2.16951	-2.34102	-0.112482	-1.05987	-1.92926	-0.455407	0.0594411	-0.119305	0.326991	2.34195	0.206142	-0.303602	-1.13087	0.533039	-0.20566	-0.88096
MMP7	0.635666	-0.992282	0.339335	1.98957	0.0397328	-0.700128	0.468447	-0.186734	1.77212	-0.966556	-1.63181	0.283826	1.20187	0.906951	-1.54074	2.36195	-1.56795	0.76434	2.30766	1.45535	-0.870055	0.00124217	-0.194679	-0.76258	0.177441	-0.933424	-0.449091	0.481985	-0.0327271	0.0302077	-0.982215	0.225332	-0.612147	-0.527453	2.21336	-0.563351	0.50347	0.859694	-0.529984	2.43914	-0.205431	0.220737	0.608808	-0.42035	-0.895191	-1.96055	-0.851082	-0.274307	1.31364
MPP2	0.107635	0.227941	-1.29499	-2.38616	-0.361973	-1.55685	-0.131113	-0.117788	-0.226582	-1.1595	1.00396	0.0482552	-0.685032	-0.166379	-0.861164	0.489891	0.665118	0.871866	-0.924242	-1.27074	-0.311654	1.81564	0.278892	-0.459019	-0.475314	1.44742	1.30065	-1.41629	-0.191161	1.25153	-0.528978	-0.198498	2.26504	-0.459575	-0.0674308	-0.779846	-1.11475	-0.156748	-2.03053	-1.91223	-0.630846	0.838677	-0.498091	0.142727	-0.671932	-1.27261	-0.077403	0.604557	0.25618
MPP7	-0.567106	0.860742	-1.38771	-2.91044	-2.01229	-0.512376	0.394716	0.0698828	-2.10509	-0.376829	0.814067	1.68775	-2.44665	0.0406335	0.378441	0.160759	1.29784	-0.971075	-3.06892	0.0777099	-0.592107	0.197372	0.999454	0.582785	-1.28644	1.03322	-0.939186	-0.758169	0.948983	0.620614	0.982966	0.514441	-3.13786	0.0767619	-2.59362	0.903041	-1.20305	-0.8428	0.0621757	-2.10437	0.231871	0.848946	0.356159	1.62124	-1.04103	0.151423	-0.121432	0.260368	-1.15338
MPV17L	0.844244	-0.441535	-1.93886	-1.41045	-1.89953	1.93514	0.586533	-0.317562	-1.77763	-1.72497	0.499706	0.864302	-0.979841	0.39814	0.845476	-0.617731	0.600094	0.778734	-0.508506	-1.10653	-0.68507	0.45474	1.29987	0.0805761	-0.756681	0.167062	-0.169207	0.0860178	0.336391	0.369502	-1.20864	0.38784	0.668863	0.217482	-0.20329	0.101583	-1.44217	-1.63988	2.30199	-0.513572	1.51588	1.23132	1.35584	0.954037	0.405776	-1.65141	0.549676	0.899403	0.396006
MRPS30	0.841868	-0.571994	-0.348731	-0.439662	-1.13376	-1.1222	-0.67482	-0.466236	-0.421149	-0.60542	2.43511	0.158583	-1.00822	-0.141779	-0.737715	-0.766072	2.25291	-0.809936	-0.0669329	-0.295066	0.000705996	0.115712	-0.545074	-0.808006	-0.742637	0.127249	-0.548169	-0.0199293	-0.499658	-0.683081	-0.403348	-0.898616	2.10185	1.74075	-1.16682	0.668937	-0.71961	-0.631219	-0.679411	-0.981527	-0.711352	0.96141	-0.660906	-0.177214	1.09906	-0.953123	0.21313	-0.130514	-0.327286
MUC1	0.574883	-0.505516	0.0101283	-1.08506	0.561983	1.86979	1.20927	-0.603557	-0.758199	-2.16367	-1.27728	0.542052	-0.838236	-0.397656	-0.0505772	-2.33712	-0.953133	0.577082	-1.12341	-1.85692	0.298214	0.499235	0.768732	1.79843	-0.205044	0.377467	-0.0216917	-0.175282	-0.0175383	1.05619	0.413088	0.802403	0.487643	0.243654	-3.25073	1.25286	0.0173857	0.194476	0.319101	-1.01358	0.472421	0.108289	-0.442239	0.766191	-0.315194	-0.405871	1.05526	0.789564	-1.334
MUC20	0.99339	-0.473064	-0.343251	-0.219253	0.765763	-0.669035	-1.1602	-0.283398	-1.34505	-0.755776	-0.431445	1.24185	0.100737	-0.722178	-0.0287946	0.970551	0.337897	1.06699	-1.19205	0.102972	-1.45423	-0.397449	0.140119	0.319283	0.865143	0.318193	0.131414	-0.568225	0.560041	-0.145376	0.427318	0.75624	0.111803	-0.478887	-2.21795	-0.0998629	0.603033	0.210107	-0.0821096	-1.16997	-0.663776	1.27101	-0.0238846	0.174964	1.68558	0.201832	-0.58653	1.04453	-0.679666
MX1	0.710854	-0.53967	1.12286	3.22829	-0.473782	-1.54147	-0.941429	0.508256	-0.533779	0.2147	-0.615877	-0.251459	1.04301	-0.220056	-0.502498	0.477075	-1.28682	-0.370719	1.93798	0.143845	-0.726068	-0.514395	-0.256161	-0.79366	-0.618874	0.856444	-0.793425	0.032636	-0.355561	-0.897676	-1.01975	-1.21366	-1.7655	-0.738791	-0.133879	1.6344	0.161786	1.51634	-1.27179	-1.02676	-1.12654	0.239833	-0.734475	-0.597473	-1.42169	-0.686131	-0.3431	1.00389	0.937466
MYB	-0.37406	0.533517	-2.10007	-0.823982	-2.15771	-0.535581	0.179298	-1.17963	-0.160804	-1.00196	0.45965	0.337962	-2.35499	-0.106112	0.945714	-1.28642	0.125449	0.106353	-1.43361	-1.66566	-2.7431	0.977956	0.56859	0.0873536	-1.45543	1.71759	0.99185	-1.21	0.0168892	0.597383	0.0126924	-0.115635	1.1763	0.76548	-0.836162	0.97199	-0.177755	-0.485889	-0.825219	-1.82413	-0.61493	0.346881	-0.571242	1.27935	0.878742	-3.67978	-0.0768675	0.612094	-0.0724168
MYBL1	-0.502469	0.779551	2.37616	0.491497	-0.111906	-1.18424	0.23004	-1.32037	1.34871	-0.0678319	0.616609	0.421075	0.970477	2.58876	0.551773	-0.508849	-0.138029	-0.0848546	1.7393	1.3905	-0.100204	-0.627993	0.642126	-1.07866	0.0909047	-1.62409	-0.336812	-0.379681	0.280415	0.0483027	0.70033	-1.04803	0.580333	-0.628506	2.4471	-0.206753	-0.506395	1.50757	-0.82511	-0.167878	-0.0586542	1.2617	-0.190812	-0.147123	-1.69158	-2.23729	0.113063	-0.339392	1.92449
MYBL2	0.0249272	0.309175	0.236465	1.42839	0.317618	0.243496	-0.0252069	1.09997	-0.41079	1.13	0.085827	0.619562	0.320288	1.11115	-0.600894	0.810871	-0.437969	0.199383	1.95225	1.75434	1.28422	-1.05826	-0.678221	-1.75832	2.3141	-1.34669	-0.360288	0.556221	-0.168999	-1.1609	-1.35885	-1.61463	-0.968244	0.117352	0.692687	-0.590901	1.60514	1.33916	0.01282	0.784088	0.270664	-0.115413	-0.480305	-0.528097	0.858671	-1.42471	0.629856	-0.23245	0.669259
MYCL	-0.33469	0.668516	1.62475	-0.144795	-0.549069	-1.24298	0.682674	-0.228446	0.167022	-0.89272	-2.72311	-1.11241	0.121865	1.89964	-0.188792	-0.470196	-2.80259	0.316508	3.70833	1.1839	0.647357	-0.915075	-0.151808	0.0373787	0.973561	0.220401	0.809545	-0.133002	-0.937468	1.14864	-1.20491	0.00624805	-0.945643	0.247367	2.59627	-0.94846	0.461433	-0.0142272	-0.944493	1.74412	0.683829	-0.786672	-0.438387	0.137531	-0.778953	1.85534	-0.822859	0.469926	0.955599
MYH11	0.30705	-0.159437	0.165705	-1.15179	-1.1107	-1.59971	0.0492523	-0.0215598	0.119972	-1.08506	-0.583772	-1.33168	0.692573	-1.79053	-0.0281789	0.463472	-1.09437	1.23116	-1.86954	-2.05255	-2.26032	0.355392	0.780669	1.85413	-0.87147	-0.139432	0.639455	-0.152063	0.954357	0.446932	-0.265923	3.82071	0.595943	0.519635	-2.54777	0.333745	-0.212518	-0.887949	-0.161686	-0.376017	-0.0634748	0.856961	2.09651	-0.130442	-0.791023	0.316923	-0.533098	-0.345389	-0.951396
MYH14	0.488479	-0.297886	0.541108	-1.60636	0.855834	-3.08902	-0.504028	0.303377	0.833129	0.560369	-0.210985	0.383273	-0.288989	0.441762	0.422146	-0.0680934	-0.0451804	0.150553	0.0729562	0.12272	0.175643	0.493223	0.348165	-0.1698	0.795595	-0.00363518	0.165234	-1.35623	0.400901	0.183028	0.725684	-0.0819666	-0.460687	0.0725586	0.779071	0.148928	0.915201	0.0921951	-0.293739	0.71601	0.269464	0.806706	-0.659647	-0.0687825	-0.616935	0.469064	1.31091	0.37978	-0.143973
MYOM2	0.714615	-0.384696	-0.73154	0.397761	0.197812	5.1254	-0.093393	0.0558333	-0.521305	-0.0409485	-0.370828	-0.259648	0.155977	-0.88715	0.0573479	0.0128707	-3.43417	-0.354742	0.0410837	0.330834	0.10819	-0.274263	-0.398427	0.467437	-0.834516	-0.863888	-0.221539	-0.508519	0.303406	-0.380236	-0.499647	0.4419	-0.373869	0.140641	0.308403	-0.9093	-0.253961	0.198666	5.27635	0.898802	-0.373941	0.0320394	0.792355	-0.416188	-0.780214	0.01849	0.517419	-0.886239	0.425687
MYRF	0.991572	-0.39609	0.656721	-0.15873	0.0791601	-1.87973	0.0717757	1.2993	1.15252	1.09593	-0.601102	1.78082	1.23861	0.728161	-1.47142	2.91393	-0.340129	-0.396689	0.879512	2.81457	1.12958	-0.805912	-0.250658	-0.0704911	1.7349	0.621343	-0.65613	-0.521107	-0.341833	0.0537297	-0.415422	-0.953533	-1.16473	-0.844198	0.687436	-0.440308	1.7557	1.20063	-1.4452	0.668645	1.20296	-0.741671	-0.694025	0.383823	-0.470174	2.88693	0.400637	-0.360429	1.35289
MYZAP	0.9318	-0.400773	1.07789	-1.43389	0.687917	-1.88356	0.444517	-0.895478	0.593072	0.105195	-1.34217	-0.36597	0.133543	-0.269614	-0.879116	-0.204513	-2.08024	0.556168	-0.638622	-0.475182	-0.673741	-1.78097	1.22066	3.72325	0.828128	2.2612	1.28569	-0.183643	1.47953	1.62081	1.32556	0.700065	1.08842	2.12156	-0.99029	-0.997667	-0.770295	-0.463123	-1.34778	-0.817226	1.57341	-1.12138	2.00171	0.625032	0.745051	-1.80432	-0.348628	0.235219	0.249629
MZB1	0.789832	-0.454709	-0.437556	2.158	1.38543	-0.449124	0.547531	0.684645	0.725477	0.672995	-1.41038	0.909422	-0.45995	0.265967	1.87179	-0.615951	-0.60849	0.714759	1.98401	0.578259	0.309301	0.291398	-1.45433	-0.803934	0.210717	-0.206062	-0.767496	0.991339	1.21242	-0.750279	-1.77135	-0.543223	-0.748291	-0.272788	-1.75125	-0.238274	-0.0215643	-0.27781	-0.274899	-1.69015	0.775992	-0.912609	0.636775	-0.820647	1.35945	-0.245117	-1.16082	0.303926	1.0921
MZT2A	-0.531403	0.828111	-1.06989	-0.854871	-1.36125	-0.357743	0.214557	0.210278	-0.574518	-1.41508	-1.85942	0.816243	-0.941799	-0.517906	-0.401478	0.364984	1.43305	0.747291	0.914536	0.721859	1.33065	-0.0635089	-0.51814	-0.231226	1.58893	0.221172	1.03447	-0.153152	-0.380391	-0.795554	-2.03267	-0.785121	0.285385	0.54739	0.841436	-1.2005	0.567622	0.0817694	-0.410127	0.550895	-1.22803	0.00331733	-0.953349	0.118781	0.461961	0.0695807	-0.305835	0.688434	-0.0570394
NALCN	0.810889	-0.428315	2.39031	-0.599057	0.0175956	0.500397	-0.685267	-1.23617	-0.0295607	-0.633063	-2.8416	-1.55995	0.411707	-1.07566	-0.150228	0.587289	-1.6308	0.311695	-1.37757	-0.738283	0.500084	0.581402	0.828825	0.54802	1.67213	-0.749665	0.662669	0.264433	0.4789	0.0106696	0.700757	1.39363	-0.517795	1.18065	0.117836	0.237057	3.24769	0.602899	0.232228	-0.0736297	0.0169351	-0.351539	0.309397	0.534657	-0.717687	-1.18593	0.178603	0.164131	-0.437581
NAPRT	-0.565126	0.881913	0.935042	0.615032	0.437081	0.442685	0.113727	-0.538216	-0.919266	-0.16821	0.608324	0.0490145	-0.0761676	0.00516385	-1.31461	-0.406578	0.714834	0.809518	0.965125	1.65667	1.63894	-0.65482	0.437211	0.355588	1.67487	0.337152	0.0263082	-0.638917	-1.42083	0.499831	0.275677	-0.399433	-0.226416	0.142802	0.0835617	-1.79132	1.41985	0.415788	-0.222372	0.390527	1.45709	-0.662246	0.657138	0.608311	-0.150729	0.102429	0.0408441	0.323823	-0.30676
NAT1	0.774805	-0.540085	-0.818024	-1.20294	-1.02598	-0.654767	0.12105	-0.965916	-1.06629	-1.37339	0.773184	1.63646	-1.3387	-1.74267	-0.377321	-0.741066	1.27389	1.16876	-1.13242	-0.756093	-1.03738	0.0697349	0.518346	0.136655	-1.34182	1.10852	0.926743	-0.833354	-0.169252	1.30488	0.22413	0.950292	-0.366117	1.32847	-1.2545	1.64333	-1.32799	-1.43399	-0.97866	-1.77313	-0.411991	-0.967664	-0.933362	0.903121	-1.13868	-1.75212	0.929101	1.43654	-1.11076
NAT8L	0.918041	-0.431438	0.729834	-0.721007	0.198825	-1.16427	-0.435974	-0.494052	0.656237	0.421	0.885244	0.242536	0.480405	1.80812	0.991284	0.0774849	-1.18714	-0.362078	0.731281	0.18149	0.465484	0.71435	0.824551	2.36408	1.87232	0.355849	1.04116	-0.296823	0.377552	-0.627033	-1.35873	-1.03172	-0.800658	1.08518	-1.04608	-1.34791	1.11172	-0.361801	-1.38835	-0.553264	-1.25378	1.63058	1.7403	-0.813439	0.720913	3.80937	-0.489016	-0.388308	-0.164292
NAV3	1.12659	-0.548863	0.182158	-1.40027	-0.480956	-0.459023	-0.450863	-0.881068	-0.283791	-1.16957	-0.0810559	4.23149	0.213743	-1.57722	0.418128	-0.998335	-0.545615	-0.0591311	-1.42533	-1.49967	-0.872236	0.38518	0.250391	0.627257	-2.19466	-0.729545	0.115503	-0.163041	0.0952835	0.274239	-0.315659	1.08268	0.60671	0.772115	-2.29302	0.0559488	-1.05603	-0.866979	-0.0988049	-0.784918	-0.573639	0.382817	0.567893	-0.211657	-1.15344	0.489081	0.257725	-0.439478	-1.31447
NCAM1	0.20183	0.152354	0.0343298	-0.386404	1.27188	0.345154	-1.28018	1.56768	0.802108	-0.296865	-2.51751	-0.431756	2.44428	-0.638205	-0.208932	1.1913	-0.466068	0.286301	-1.07157	0.498287	-1.43971	-1.05676	0.050757	0.102202	-0.283722	-1.84321	0.236471	0.256524	0.209213	1.93413	1.34035	1.1483	-0.279888	-0.375238	0.135395	0.167262	-0.197432	-0.350539	-0.590396	-0.355346	-0.951262	-0.545278	0.445819	-1.15016	-0.550349	4.16684	0.807673	-0.868163	0.0815161
NCKAP5	0.655437	-0.298276	0.0832191	-2.81598	-0.519886	0.793584	-0.32142	-0.0295847	-0.331165	-0.685652	-1.30869	0.372929	0.277727	1.0623	-0.452866	-0.186067	0.353965	0.0491172	-0.145436	0.238558	-0.0144565	0.400441	-0.228703	0.11336	-1.30443	0.158964	0.877567	-0.814944	0.595812	1.00889	1.16314	0.596394	0.020884	0.630677	1.24824	0.0210232	-0.321713	0.246199	0.840531	-1.63832	1.16535	-0.6305	-0.0966372	1.1675	-6.53061	-0.383923	0.140731	0.809358	-1.39929
NDRG1	0.695652	-0.605838	0.638704	-0.521669	4.77955	-0.689531	-0.0975908	1.48526	0.38755	1.5217	-0.17357	-1.43021	1.33944	0.56584	0.268839	1.05342	0.530903	-0.519472	0.940278	-0.585808	2.37983	-1.15209	-0.574809	0.0623265	2.65102	-1.13408	0.92262	1.01469	-0.298536	-0.809552	0.0273429	-0.282612	-0.462088	-0.382513	-1.25262	-1.11797	1.18499	2.05275	0.140924	0.879017	0.522014	0.0532984	-0.311466	-1.27149	-1.20819	-0.854404	-0.338432	-0.659014	0.929259
NDUFA4L2	-0.261726	0.517029	0.514189	-0.58829	4.78967	1.66284	-0.0699489	-0.394789	-0.0597579	-0.602637	-0.800084	-1.16167	-0.0536936	-1.20903	0.250229	0.986479	-0.22042	0.382319	0.404269	0.288443	-0.669041	-0.217736	-0.390075	0.406065	0.87402	-0.938784	0.307251	-0.212622	-0.283876	-0.631874	-0.807086	0.00107492	-0.472208	0.209794	-1.27583	-0.810479	-0.482243	0.164305	0.811531	0.167381	-0.306868	-0.282867	0.548765	-0.722662	-0.885569	0.564022	-0.834043	-0.317428	-0.931534
NEGR1	-0.667951	0.821427	-1.04994	-2.07257	-1.66101	0.182878	-0.0197192	-0.528299	0.566278	-1.15689	0.198438	-0.873313	0.823145	-0.992709	-0.323275	0.990631	-0.804468	0.475116	-1.18589	-1.56941	-1.44016	0.376123	0.98109	1.03163	-1.5854	-0.557705	0.26264	0.64204	0.86106	0.249735	1.93894	1.60304	0.421154	1.16121	-1.14796	0.557349	-1.17308	-1.24185	-0.959024	-1.52716	0.684786	0.022824	1.58683	0.344417	-1.45699	-1.75051	0.17758	0.292512	-0.957928
NEK10	0.0671251	0.307171	-0.981471	-0.727308	-0.635136	0.445028	1.14357	-0.793593	-0.719704	-1.58358	-0.770669	-0.420492	-0.554428	-1.15723	-0.247697	-0.772552	2.01511	0.247825	-0.993322	-3.72941	-1.59506	-0.147995	-0.694368	1.15782	-1.51019	0.477345	0.738537	-0.766529	0.514019	1.15905	-1.15546	0.453164	0.80096	0.135206	-1.47157	1.82727	-1.5574	-1.05805	-0.00297382	-0.742614	-1.27635	-0.603861	-0.366099	1.57923	-0.41702	-0.733255	-0.987398	0.857276	-0.83274
NFAM1	0.885023	-0.964801	-0.366365	1.1664	0.709724	0.324794	1.13567	1.78197	0.994253	0.369703	-3.08736	0.0354378	1.1669	-0.00572086	1.04093	0.47196	0.367274	0.0611905	1.52146	0.750793	1.58614	-1.03404	-0.37707	-0.615017	0.421828	-2.18422	-0.444153	1.54605	-0.263376	-1.39959	-1.20209	0.00827806	-1.09372	1.23833	0.00520909	0.397526	1.11356	1.20499	-0.479505	-0.647229	0.036465	-0.0426638	0.166818	-0.404025	-0.658803	-2.30505	-0.499313	0.148677	0.199882
NFASC	0.491977	-0.335822	-0.519116	1.6502	-1.0441	-1.87459	-0.872269	1.70779	1.45712	-1.66095	0.170784	-0.0565821	-0.0370761	-0.577784	-0.138192	-0.594948	2.60922	0.668975	-0.115837	-1.90139	0.0546145	-0.283406	-0.284827	-0.203635	0.318419	-1.0065	-0.785129	0.0599365	0.686367	0.131305	-1.44689	0.328821	1.01222	0.294159	0.713804	-0.618129	1.83061	-0.380286	-0.9167	1.38864	1.03433	0.946615	0.399889	-0.257356	1.5821	1.48904	1.62352	-0.589743	0.337188
NFKBIZ	0.726866	-0.528857	-0.695465	-1.09011	0.568528	1.34572	0.641675	0.549492	0.258657	-0.956954	-0.940336	-1.25744	0.302551	-1.12937	-0.608453	-0.556946	-1.30541	0.58277	-0.578894	-1.84364	-0.0865212	-0.882285	-0.63257	0.417486	-1.91129	-1.71199	-0.4545	0.169387	0.669075	1.37738	1.00717	0.217032	0.162186	0.4273	-0.310635	2.4584	0.206184	0.132221	0.482951	-1.21488	-0.32486	-0.92406	0.497747	0.0656037	-2.27303	-1.73427	-0.811486	2.22461	-0.895636
NGFR	0.879479	-0.306963	-0.206069	-1.05829	-0.468117	-0.538046	-0.175154	-0.230116	0.386559	-0.194663	-1.19621	-2.50267	0.957804	-2.55601	-1.04184	-0.172991	-1.16433	0.660629	-1.15274	0.418828	1.89996	0.263163	-0.16021	1.20723	-0.309812	-0.924684	0.482746	0.277974	1.59082	0.20339	-0.27012	1.86764	-1.15965	1.01316	1.57028	0.0789085	-0.892974	-0.0829467	0.486579	-0.351885	0.399469	0.317716	1.56684	0.118321	-0.278977	-1.22102	-0.627334	-0.30861	-0.36724
NKAIN1	-0.511849	0.970251	0.574087	-1.30984	-1.24354	0.267149	-0.513525	-2.14151	-1.65973	-0.4567	0.812313	0.678361	-0.347481	-1.16138	1.14665	0.0283875	0.561492	1.0171	-0.604651	-1.10651	-0.33839	1.45088	0.487538	-0.672216	-0.259419	0.870067	0.67244	-0.270274	0.663294	1.24791	0.938516	-0.999165	0.879862	0.70981	-1.31894	0.999133	-0.51027	0.354848	-0.827268	-0.399768	-1.65016	1.27394	-1.65842	0.6032	1.73622	-0.767926	0.355914	0.986349	-1.66978
NKD2	-0.892665	0.749386	0.526189	-1.36797	0.0814276	-0.442367	0.398932	0.375339	-0.19839	-0.349512	-0.865675	-0.588169	0.97346	1.00164	0.216738	-0.402979	-1.74269	0.19557	-0.652041	-1.67224	0.192268	0.313937	1.36499	-0.285476	1.0195	-0.625475	0.371815	0.553871	-0.153348	0.139178	0.310511	-0.0355304	-1.11295	0.0933871	-0.762591	0.231264	0.448278	0.364737	-0.290523	-0.525476	-0.241354	0.105842	0.987298	0.236375	-0.298124	0.676405	0.604723	0.548257	-1.60284
NKX3-1	0.257907	0.268366	-0.235079	-0.0976524	-1.02452	0.434534	-0.657702	-1.1435	-1.16788	-1.51946	-0.959176	0.913509	-1.16709	-1.57955	-0.165254	0.767732	0.566229	-0.0803538	-0.221569	-1.65469	0.285896	0.825913	-1.24883	2.31655	-0.590431	0.161079	-0.886855	0.101717	-0.0970167	0.138308	-0.513587	0.848319	-0.800692	-0.243752	-0.799403	0.758397	-1.05182	0.0109052	1.18983	-0.172198	2.55978	-0.226443	0.410286	0.559803	-0.160245	-2.17388	-0.28657	0.042599	-0.260204
NME3	-0.54735	0.774892	-0.801048	-0.0468636	-1.84344	-0.38257	0.845789	-0.713442	-0.323131	-1.63496	-0.115082	0.584597	-0.555331	-0.320301	0.632304	0.263638	1.07414	0.415791	0.618858	-0.164565	-0.271442	0.289725	0.267602	0.23977	0.199453	-0.0164139	0.260713	-0.143959	-0.76815	0.650253	-0.790948	-0.367167	-0.436434	0.327777	-0.556425	0.28259	-0.389344	-0.664659	-0.279328	1.06624	-0.307481	0.863003	0.179341	0.924009	1.97755	-1.22442	0.737964	0.0889466	-0.69401
NMNAT3	0.241507	0.0783981	-0.283105	-0.868378	-0.189628	-2.71355	0.16769	-1.86141	0.0311583	-3.22583	0.874448	0.867628	-0.180796	-1.08206	0.732026	-0.0745533	0.694953	-0.0555096	-0.273868	-1.25191	-0.547251	1.57992	-0.44446	0.340091	0.0295424	0.786966	0.515851	-1.23687	0.0601098	1.38027	-0.304292	-0.0832795	1.16695	1.40181	-0.147618	-1.9239	0.486186	0.254609	-2.24024	0.726355	-0.238561	1.17195	-0.0757669	-1.45999	1.15801	0.272712	-0.948868	0.76044	-0.121377
NNAT	0.0583219	0.235191	-0.358806	-3.47308	-0.183465	0.134096	0.476731	-0.303314	0.0412126	-0.352558	0.511247	-0.231037	-0.430061	-0.83542	-0.508624	-0.652802	-0.892306	0.854597	-0.305278	-1.43395	-0.170429	-0.40018	0.180578	2.36762	-3.497	-0.551389	0.421231	0.0569946	1.61425	0.284267	0.0263494	-0.272337	-0.272147	1.94998	-0.647125	-0.654652	-0.124653	-0.937264	-0.581989	-0.778112	-0.449975	-0.247554	1.78872	-0.0688603	-0.0294722	0.016884	-0.0307338	0.327825	-0.584965
NOS1AP	0.789924	-0.50351	0.0992932	-0.614732	-0.489433	-2.16162	0.159414	-0.789851	0.26054	-1.06921	0.00372224	-0.74928	0.0301303	-1.74354	-0.117959	-0.884467	0.531339	-0.159621	-1.35609	-1.15602	0.462029	0.286819	0.296822	0.547974	-0.781842	0.0240534	0.309111	-0.522733	0.348089	1.20701	0.369554	0.654808	1.96373	0.438538	-0.413406	0.77123	-0.273689	0.346228	-1.17548	-0.26562	-0.663551	0.477955	-0.370612	0.806313	1.02977	0.581206	0.0666639	0.380024	-0.434276
NOSTRIN	-0.589208	0.945183	-1.47403	-1.03251	-0.878204	1.08403	0.47981	-0.459021	-1.51264	-1.78381	0.703385	-0.00545207	-0.824482	-2.02752	-0.162637	-1.27743	0.310911	0.634904	-1.57032	-1.34421	-1.84871	0.763687	0.383505	0.969262	-2.21214	1.68927	0.892659	-0.414702	0.969071	2.1055	0.0880538	1.11789	0.790475	-0.075518	-1.71574	1.03045	-1.21111	-1.164	1.05028	-1.63946	0.720889	-0.637066	0.687199	1.44304	-0.726347	-0.564294	-0.56651	0.359545	-1.5028
NOVA1	0.455944	-0.195185	-0.851369	-0.87556	-0.129213	-0.896818	-0.184302	-0.808151	-0.222076	-0.86019	1.58277	1.3811	-0.279686	-0.799508	0.230841	-1.24084	1.62746	-0.530372	-3.9837	-1.07818	-1.11957	0.468042	0.647819	0.425679	-2.11646	-0.311135	1.20059	-0.374718	0.227544	1.79743	-0.425915	0.647243	1.80567	1.17715	-0.871541	1.25095	-1.2496	-0.781306	-0.927974	-1.07419	-0.571094	-0.602691	0.394019	1.29082	1.24613	1.24816	-0.514481	0.12973	-1.11615
NOX5	1.01045	-0.311366	0.296292	-0.950217	-0.507252	-0.608077	-1.08082	0.611117	-0.234595	-0.539874	0.779345	1.26036	0.826503	-1.35034	1.70288	0.464687	-0.038391	-0.211394	-0.193948	0.335619	-2.70542	0.934968	0.426371	0.680985	1.1527	-0.218346	-0.703306	-0.568194	0.381891	-0.992527	-0.620782	-0.656664	-1.12196	0.117952	-2.72567	0.0513873	1.65586	-1.16606	0.431773	-0.512939	-1.09733	0.534116	0.114626	1.02472	0.609306	-0.551492	-0.395114	-0.636821	-0.429743
NPAS2	0.837582	-0.375875	0.0661794	-1.52979	1.07869	1.15596	-0.656299	-0.400427	1.02858	-0.684014	-1.07172	-2.71127	0.303771	-2.28773	-1.49696	-0.758983	0.371212	0.181224	-0.395028	-0.179633	-0.0679173	0.157215	-0.908469	0.885057	1.46974	0.340334	-0.810195	-0.134738	0.084698	1.16815	0.692658	0.974582	-1.45178	-0.875266	1.93057	-0.464029	0.515	0.216966	0.90698	-1.25648	0.830176	-0.399276	0.349741	0.329409	-2.01291	-1.5052	-0.647314	-0.11297	-1.30995
NPNT	-0.684654	0.805912	1.04763	-1.50241	-0.82716	0.415158	0.936988	-0.18876	-0.516878	-2.00774	-1.8985	1.20498	-0.943048	-0.462854	0.570829	-1.58116	-0.349367	0.391029	-2.25472	-1.63419	0.0899133	0.875265	1.11698	-0.0333066	-1.88153	1.32599	1.18936	-0.985642	-0.376504	1.06428	1.23483	-0.366055	0.615807	0.88404	-2.34581	1.02148	-1.45417	0.441865	0.53077	-0.570308	0.540172	0.753175	-0.0583018	1.28903	0.956053	-2.25011	1.59499	0.864953	-1.51677
NPR3	-0.687	0.943165	1.2486	-0.820791	1.94177	-1.57702	-0.22698	0.612017	0.353381	0.151885	-1.27303	-0.0440912	0.983049	2.12631	-1.46614	2.41561	-1.61323	0.0342502	1.68707	0.892336	-2.16592	-0.184832	0.987634	1.29524	1.26293	-0.400751	0.559611	0.853237	-0.238567	-0.292747	-0.381576	0.0550079	-0.385091	0.0445563	-1.42881	0.433255	-1.1558	-0.0515074	-0.589935	-0.0199666	-1.12843	0.0554	1.27456	-0.57765	-1.6643	-0.138726	-0.877807	-0.543019	2.15326
NPY1R	1.1448	-1.54457	0.845167	-0.586357	-0.192323	-1.18091	0.408546	-1.35945	-0.57237	-1.26222	2.30111	-0.299274	0.0525516	-1.55297	0.458951	-0.128411	1.34808	0.812034	-0.994497	-0.352433	-0.821483	0.237446	0.523386	0.231098	-0.953652	-0.3211	0.914465	-1.06806	1.06135	0.80306	0.846326	0.107932	2.09444	-0.00358024	-0.80286	0.881018	-0.488306	-0.354715	-0.969769	0.356055	-1.25207	1.50595	-0.155028	1.39765	-0.259544	-1.12794	0.021196	1.14947	0.0945443
NR2F1	-0.247765	0.723923	-0.747473	-1.91269	-0.77386	1.73745	2.59125	-0.955269	-0.516218	-1.40636	-0.985541	-1.02265	0.331568	-1.87169	-0.697961	0.512062	-1.58913	0.222009	-0.782322	-0.957121	-0.336326	0.460213	-0.125349	0.81254	-1.74684	-0.316676	0.657613	-0.013184	-0.318776	0.531772	-0.385811	1.32655	-0.555208	0.41211	0.0887872	2.06224	-0.904748	-0.48928	0.0565039	-0.944473	-0.771703	-0.0486836	1.95009	-0.258099	-0.812559	-0.0832921	-0.468707	-0.125176	-0.685877
NR4A1	-0.645733	0.99583	-0.751922	-0.615413	1.23454	-1.25629	-0.261453	-1.12321	-0.07839	-0.0570202	-0.911433	-1.17228	0.163791	-1.02393	-0.9449	-0.0469765	-1.0597	-0.713582	-0.569603	-0.854866	-0.0563892	-0.546549	-0.00137375	2.81523	2.15785	0.327609	-0.977843	0.254036	1.06346	0.289308	-0.251047	1.34736	0.113147	1.06368	0.454567	-1.14999	0.028224	0.181654	-0.324863	0.615064	-0.295782	0.849788	-0.715293	2.4312	1.83483	-0.963521	0.0978764	0.486152	-0.648732
NRCAM	0.812353	-0.62385	-0.103195	-0.630311	0.992553	-0.133676	-1.19159	-0.549803	1.44841	-0.909059	1.77059	3.7111	-0.451243	-1.21005	0.845851	-0.388882	1.75146	0.178549	-1.03341	-1.72297	-0.279482	0.984923	1.31155	-1.45425	-1.68616	0.208893	0.269904	-0.330327	0.293867	-0.549705	1.55843	-0.544869	2.8198	0.0755247	1.41725	-0.557397	-0.111666	-0.865697	-0.296126	-0.911351	1.74869	2.0734	-0.378766	1.09057	-0.923228	2.52194	0.131002	-0.370203	-0.81815
NRIP3	0.0577786	0.493428	-0.768692	-1.32959	-0.208945	-0.494782	-0.0676907	-0.660485	-0.271843	-0.408163	-0.879359	0.576736	0.291869	-0.328841	1.29403	-0.202959	0.990087	0.107875	0.0579719	-0.615976	0.138674	-0.444189	-0.223909	-1.05631	-0.600688	-1.31352	-0.432991	-0.199596	0.620963	-1.05061	-0.784594	0.409492	0.572915	0.0729689	-1.73254	-0.692089	-0.377504	-0.423544	-0.933039	-0.183304	-0.890498	1.15692	-0.852921	-0.771561	-0.762582	-1.43706	0.581434	0.174599	-0.815691
NRK	-0.565809	0.959922	-1.35453	-1.87847	-1.31692	1.6632	1.10839	1.06205	-0.836687	-0.854692	-0.855403	0.974028	0.825451	-2.08133	-0.749159	-0.747106	0.296492	-0.11073	-0.952101	-2.01554	-2.07357	-0.53104	1.76587	0.0927859	-1.02947	-0.518599	-0.0177534	0.839252	0.283715	-0.450477	0.62993	0.981332	-0.990955	0.988617	-1.70255	0.17459	-1.30701	-1.10806	0.648363	-1.57052	1.32656	1.33685	0.790684	-0.398462	-1.14636	0.723329	1.58949	0.183444	-0.92687
NRN1	-0.678389	1.11284	-0.571695	0.942104	2.60484	-0.663155	-0.149106	-0.081385	0.235873	1.69208	-1.5043	-1.27506	0.807962	-1.12427	-0.524294	1.11518	-1.14676	0.150905	-0.678732	-1.81313	0.732545	-0.656787	0.159061	1.01667	-0.968196	-0.787581	-0.0333005	-0.0316456	0.233589	-0.522255	0.633781	0.89463	-1.01911	0.332515	0.812775	-0.569228	0.725148	0.766912	0.975578	-0.553763	-0.530649	-0.789987	1.41427	-0.902048	-1.06726	1.83017	-0.429329	-0.744034	-0.693957
NRXN2	0.85605	-0.481117	-1.46137	-0.689732	-0.229105	-1.34758	0.37613	-0.0247548	0.438873	-1.0131	-2.31227	-0.544172	2.20096	-0.417624	-0.0583787	-0.127482	-2.19253	0.819744	-0.42668	-0.91711	-0.00531496	0.629699	-0.281847	0.654891	-0.498961	-0.802623	0.903789	0.67403	1.1179	-0.233697	-1.26301	1.24334	-0.98043	0.628096	-0.690209	-1.07491	-0.224954	0.0549613	-0.0257023	-1.16312	0.01567	0.724482	1.54468	0.0589502	-0.86485	3.88067	-0.703402	1.42236	-0.341433
NRXN3	0.787089	-0.419042	-1.14886	-0.772397	-0.481947	0.232243	-0.319599	-0.553489	0.402793	-1.36477	-0.34772	-0.0475908	-0.1746	-3.64715	-0.280431	-1.31432	1.2892	0.557014	-1.49385	-3.63277	-1.37993	-0.323765	0.910845	-0.519941	-1.49772	-0.939178	0.599934	0.0888164	0.768225	-0.0705843	-0.261155	1.04683	3.97161	0.698176	-0.885907	0.43576	-0.968222	0.135461	0.640144	-0.940322	0.877199	-0.345006	0.829272	0.448489	0.333518	1.05046	0.800643	-0.0341104	-0.793772
NTN4	0.658963	-0.485034	0.348781	-1.64015	-1.79533	0.311944	0.862791	0.380846	-1.31649	-0.694724	-2.16406	0.254831	-0.421719	-2.30552	-0.137513	-0.492687	-0.22462	0.217993	-1.33989	-1.46207	-0.223698	0.323794	0.433753	0.946601	-1.01215	-0.51405	0.837339	-0.339907	0.620604	1.46436	1.35764	1.45416	1.27692	0.678519	-2.6505	1.48137	-1.65213	0.278047	-0.768692	-2.44591	-1.57756	1.32694	0.149213	0.624056	-1.52604	-1.3775	-0.0035029	0.25874	-0.380616
NTRK2	0.185972	-0.218101	-0.850809	-0.480616	1.07746	-0.806652	-0.645661	-0.354183	1.6696	-1.07662	-0.00120778	-0.79768	0.513417	-0.947641	0.42785	-1.20529	2.16596	0.184682	0.163878	-0.132222	-1.01546	0.512045	0.102453	1.30496	-1.40531	-0.449441	0.236244	-0.512494	0.474946	-0.0528098	-0.818603	1.03149	2.67263	0.712891	1.54095	0.118023	-0.604347	-0.587791	-1.29376	1.60796	-0.495322	0.522978	0.750321	-0.295337	-0.473592	-0.910466	-1.03117	-0.50413	-1.22364
NUDT8	-0.444174	1.02938	-0.101182	-0.32602	-0.169025	1.13537	0.944634	0.652716	0.548179	-0.0159141	-1.38928	-0.402048	0.17851	1.39153	-1.33311	0.636754	0.00615985	-0.850035	0.743662	2.65141	0.51914	-1.23621	0.519902	0.262571	0.69334	-0.581094	-0.871102	0.736068	-0.64697	-1.10478	-0.697627	-0.164364	0.196093	0.108094	0.305236	-0.147663	1.00545	0.738441	3.2691	1.14953	-0.207592	-0.166525	1.47813	0.818428	-0.39201	0.0635541	-0.147169	-0.161102	0.547566
NXPH3	0.722236	-0.359983	-1.02329	-1.65297	0.517013	-0.508817	-0.872455	-1.09953	0.0302764	-1.62845	3.50665	-0.317268	0.425486	-1.066	1.44923	-0.255504	1.70265	-0.302243	-1.05835	-1.19478	-1.17683	0.175483	0.957418	-0.0411045	-0.838692	0.451296	-0.38835	-0.392125	0.198448	-0.186684	0.58065	0.35901	0.896527	1.13427	-2.1152	-0.782186	-1.40566	-0.75615	-0.8466	-0.55492	-0.661008	1.02509	0.219274	0.113208	2.00696	-0.509991	-0.0674736	-0.308099	-2.10734
OASL	0.875214	-0.502709	-0.323886	2.69888	-0.584972	-1.80395	-0.815403	0.585978	-0.25574	-0.107817	-0.295915	-0.561938	0.771888	-0.283144	0.00901813	0.248613	-0.576076	-0.253752	3.82484	0.582475	-0.138819	-0.495385	-0.52599	-0.90272	-0.113902	0.952756	-0.58756	0.440143	0.0848716	-1.21482	-1.38869	-1.38599	-1.32816	-0.26713	0.0738416	0.30859	0.537588	0.526762	-1.25517	-0.548469	-0.85439	0.398857	-0.775032	-0.43518	-1.21622	-1.26438	-0.030792	0.315035	0.778415
ODF3B	0.70306	-0.297969	-0.422926	1.33473	-0.516135	-0.512243	-0.0332116	-0.4716	0.568463	-1.32291	-2.49184	-0.257837	0.00793064	-0.272384	0.0971145	-0.373549	0.383807	-0.139421	1.44873	0.785991	0.957966	-0.122662	-0.45106	-0.23158	-0.196656	-0.956131	0.0973935	0.0951347	0.0259035	0.0425307	-1.41969	-0.816149	0.0492935	0.0578115	2.04615	0.697968	1.19453	1.34842	-0.00472523	1.3335	-0.822641	0.218329	-0.072152	-0.249255	1.74971	-1.1649	-0.672132	0.00103679	1.08939
OGN	-0.710061	0.896699	-0.574603	-1.34793	-0.576047	0.0763165	-0.121666	-0.815671	-0.0849819	-0.57302	-0.426998	-0.507295	0.686445	-1.00859	-0.924992	-0.868539	-0.775509	0.0192922	-1.41375	-1.23558	-0.590677	0.964929	0.699392	1.31784	-4.87728	0.164486	1.02928	-0.0962978	1.39587	0.80821	-0.0923679	2.31396	-0.419237	0.716861	-1.55514	0.734774	-1.75229	-0.562044	-0.349184	-0.675777	0.315652	-0.0851291	1.92256	0.129297	-1.47422	0.213402	-0.0904667	-0.436336	-0.720185
OLFM1	0.848906	-0.560564	-1.65378	0.539772	-0.779489	-1.13867	-0.134666	-1.09788	-0.848252	0.113584	1.22535	-0.294498	0.315309	-2.6411	1.26656	-1.21092	0.00933629	1.02428	-1.7509	0.280083	1.0216	1.9395	-0.790407	0.631969	-2.32015	0.332738	0.371087	-0.0645754	1.19002	1.23574	0.530169	0.919279	1.93584	-0.0878334	0.981599	-0.709116	-0.203387	-1.59023	-1.21254	0.631061	-0.784659	0.570857	0.533053	-0.423368	-0.206522	-1.88537	-0.3162	0.548922	-1.10002
OLFM2	0.838019	-0.435918	0.953717	-1.26962	0.281329	-0.0298928	-0.288072	2.00894	0.246129	0.765699	-2.54526	-1.40716	1.08164	1.12243	-1.36198	0.451712	-2.06343	-0.439166	2.32356	1.78306	0.243501	-0.447297	-0.109533	1.47368	1.04121	-0.939244	-0.893744	0.406458	0.254138	-0.126828	0.477294	-0.210976	-0.753295	0.592169	1.88761	-0.269982	0.975261	1.64943	-0.235041	3.66089	-0.732128	-0.200276	1.38232	-0.438104	-1.0408	0.119716	-0.100193	-0.633953	1.70264
OLFML3	1.10798	-2.58923	-1.67077	-0.786946	0.391154	6.29662	-0.0772238	-0.160453	-0.286317	-0.579357	-1.83401	0.781501	1.40788	-1.58626	-0.0366491	-0.415482	0.0931753	-0.391201	0.0911889	-1.08746	-1.40738	0.289967	-0.0171815	-0.0743931	-1.56975	-0.988788	-0.0326561	0.344548	0.369257	0.675504	0.807517	1.13295	-0.599327	0.177075	-1.74197	0.123862	-0.257017	-0.572226	2.16859	-0.739763	-0.200573	-0.0740796	0.926205	-0.106598	-0.651332	1.06639	-0.189193	-0.291513	-1.37338
OMD	-0.561561	0.579296	-0.842414	-3.03969	-0.653693	0.807264	-0.283582	0.0237204	-0.0659503	-0.834601	-1.87247	-1.02085	0.826388	-0.721259	-0.672844	-0.275341	-0.587709	0.0826705	-0.875462	-1.90577	-0.76793	0.546939	0.824328	0.99891	-1.60717	-0.512081	0.704393	0.32366	1.17488	0.751844	1.44127	1.80634	-0.167946	0.908837	-1.15897	0.682938	-0.959655	-0.589279	-0.261094	-1.52052	0.883849	-0.216216	1.25391	0.383016	-2.25573	-2.08672	0.65882	-0.00677637	-0.816943
OPLAH	-0.52869	0.847707	0.658145	0.588278	1.58131	1.00402	1.4733	-0.501584	0.527536	-2.83063	0.941407	0.546716	0.608041	-0.13299	0.612144	0.251312	-0.00608001	-0.221712	0.379393	0.537826	-1.21237	-0.055128	0.281741	0.323404	0.93257	-0.327553	-0.20047	0.112933	-0.652507	-0.219984	-1.50267	-0.661136	-0.338773	-0.134968	0.0610542	0.179012	3.18615	0.975277	1.60465	0.884134	-0.109531	1.09381	0.251228	-0.339657	-0.335843	-2.22135	0.0646785	-0.455355	0.202962
OSBPL6	0.793507	-0.368239	-1.08822	-0.553098	0.359281	0.709447	0.219395	-1.17787	-0.666856	-0.583807	1.42188	-0.700485	-0.807083	-1.16011	0.596958	0.391651	-2.57983	0.47788	-1.28223	-1.92205	-0.640559	-0.346632	0.958361	0.0919168	-0.706549	0.0747309	1.21327	0.326934	0.443927	0.72295	-0.129134	0.255408	0.517713	0.853934	-1.77181	0.710293	-0.523732	-0.450811	0.445355	-1.27757	1.50287	-0.241957	-0.0625041	0.825607	0.85234	-2.45929	0.343458	0.112526	-0.974906
OSGIN1	-0.457117	0.951242	0.44299	-0.434956	0.266828	1.5693	-0.206203	0.672209	-1.18076	-0.962067	-0.269886	-0.69763	0.069153	-0.369604	1.53556	0.380487	0.701468	-0.475896	-0.607724	0.476052	0.76697	-0.889016	-0.405021	0.563533	0.64804	0.0169386	-0.616298	-0.50174	0.978245	-1.10364	-0.49071	-0.470541	-0.273629	0.235001	-1.51954	0.138365	0.796695	-0.744094	2.01443	-0.81038	0.672039	-0.415356	0.270691	1.08835	-1.00952	-0.747449	-0.200503	-0.713097	-1.24009
PADI2	0.763052	-0.511914	2.15065	1.67283	0.788694	1.24282	-0.254565	1.49978	0.740396	0.0949051	-1.80681	0.729016	1.0419	2.55992	-1.36498	-0.686866	-0.547115	-0.393058	0.257365	1.14532	0.248804	-0.0240245	-0.509136	-0.527354	1.27778	-1.0883	-0.0527046	1.3178	-0.369344	-0.886542	-0.931081	0.390324	-1.24177	-0.193267	0.554703	-1.20801	0.912767	1.37867	1.0931	1.7371	0.469301	0.660962	0.918947	-0.234425	-0.21545	-0.606409	-1.08138	-0.56516	0.898725
PAK3	0.448752	-0.404431	1.574	0.766012	-0.487592	-0.941944	0.0297274	-0.721194	2.34021	-0.645966	-1.64161	-1.1296	0.904683	0.320914	-0.466925	0.0309384	-4.15521	-0.0345675	-1.60048	-0.753738	1.32162	-0.203319	-0.23758	0.121448	0.421184	-0.870441	0.502672	0.375134	0.616981	0.0653298	-0.47498	1.10706	-1.1446	0.237535	4.09514	-0.458977	2.21933	-0.0940745	-0.889099	1.34934	-0.777373	0.835639	1.01743	-0.506891	-0.874279	-2.51073	-0.0731526	-0.458128	-0.41061
PALM	-0.299829	0.622489	-0.28136	-1.58268	-0.40817	-0.554445	-0.0123455	0.722975	-0.84343	0.0894021	0.115442	-0.00824353	0.256452	-1.92249	0.904761	-0.47442	-2.03493	0.10373	-0.857172	-2.01746	-0.83477	0.335452	0.507915	1.58854	2.3314	0.40255	0.449289	0.281449	0.658913	0.485329	0.951084	0.673399	-1.25442	1.18438	-0.998151	-0.163314	-1.46207	-0.447383	-0.714827	-0.895476	-0.696107	0.928299	1.0767	0.46381	-0.921909	1.8849	0.0801357	0.735584	-1.84434
PALM3	0.130032	0.451803	0.470406	-3.75381	-3.75034	-1.09349	-1.11958	-0.0726536	-0.290139	0.0211042	-1.67028	-0.105237	-0.965658	1.37747	-0.702727	2.57533	-0.390355	-0.416632	-0.763265	1.96871	-0.508393	0.924089	-0.475034	0.166004	1.31782	-0.964621	-0.109236	-1.14715	-0.486893	-0.321933	0.35015	-0.138269	-0.997299	-0.633169	0.170389	0.0151781	0.145176	0.334047	-0.210198	0.832815	-0.525618	1.46623	0.0998906	0.868854	0.758037	0.319632	-1.19115	0.336198	-0.52228
PARD6B	0.773852	-0.483704	-0.588882	-0.705257	-1.747	-1.67519	0.749055	-1.41698	-0.140517	-1.22049	3.56329	0.558553	-1.9203	0.910913	1.72261	-1.03855	-0.029353	1.36658	-0.850042	-1.24319	-0.842049	1.32716	0.814917	-0.180035	-1.40561	1.29031	0.834996	-1.24017	1.08075	1.03813	-0.297044	-0.487426	0.672247	0.267773	0.497716	0.52685	-0.70513	-1.34186	-0.643968	-0.756255	-0.538757	1.14834	-0.979585	1.02424	0.0980966	-0.138195	-1.17076	1.0638	-0.755001
PAX8	1.36833	-0.557571	-0.98855	-0.529164	-0.107351	-2.58783	-0.583241	-0.605619	-1.03434	0.583888	1.00515	1.40732	-0.294278	-1.19954	-0.591913	-0.574047	-1.14823	-0.0355428	-0.32116	0.348904	-1.15982	1.79379	0.678155	0.47563	-0.501521	0.821825	-0.585557	-0.150639	-0.767014	0.353134	0.2664	0.813185	-1.14245	0.417786	0.125844	-1.11431	-0.262406	0.386613	0.0837027	0.74912	0.66778	0.0613083	0.841	0.529662	1.19964	6.24094	-0.125224	-0.609051	-1.17482
PCBP3	0.918273	-0.26833	1.10147	-0.269178	0.995931	0.703638	0.113543	0.0605008	0.39898	1.85005	-2.55966	-0.913348	0.419573	1.31265	0.0784033	0.904962	-2.58726	0.403344	-0.268666	-0.101813	0.194758	-0.305773	0.390316	0.579871	0.433016	-2.56729	-0.133672	3.13988	1.77123	-0.92625	0.321741	0.676778	-0.274174	1.57336	0.786681	-1.66929	-0.436356	0.403561	0.443258	3.11889	0.342153	-0.466833	1.10139	-0.516354	-1.41251	0.00689421	-0.162303	-0.131162	0.105131
PCDH7	-0.438512	0.831606	0.564919	-2.14749	-0.817815	2.08368	0.20765	0.664577	0.0947227	-0.753117	-2.33203	-0.291799	0.629352	-1.38079	-0.919092	-0.211917	-0.0847345	-0.00744217	-1.56338	-2.90258	0.534	0.842185	0.348588	-0.0294346	-2.86264	-0.856623	0.262768	0.898326	0.285783	-0.0156973	0.340383	1.17947	-0.347225	0.325028	-1.49637	0.717363	-1.18566	0.257173	0.0559214	-1.23303	0.0222903	0.205803	0.820917	1.06734	-2.28442	-0.852371	0.842769	0.259687	-1.1524
PCDHB16	0.354539	-0.215462	1.04449	-2.35933	1.32974	-0.508554	-0.495592	0.423181	0.91523	-0.700612	-1.78968	-0.725556	0.581157	1.48381	1.40864	-0.95749	-1.6948	0.313131	0.687496	-2.55317	-0.18749	0.432897	-0.139314	0.889518	-0.223031	1.8601	-0.39779	-0.335119	-0.277262	-0.66822	1.90963	1.23179	0.200236	0.168887	-0.263486	-0.0783144	-0.772932	1.13828	1.43032	1.25848	0.895157	0.168495	0.486536	0.0359175	-1.58652	0.0794199	-0.249497	2.09276	-1.73758
PCDHB4	0.488367	-0.321135	-0.997543	-1.5136	-0.377772	0.180603	-0.254179	0.524748	-0.00344161	-0.0649213	-1.51029	0.00942392	-0.127176	-0.767856	0.730921	0.365284	-1.29666	0.0491301	0.797003	-2.08088	-1.3381	0.835108	0.0415343	0.965579	-4.50895	0.118614	0.339791	0.250382	0.360096	0.226032	0.0543876	1.05459	-1.24069	0.213543	-4.56367	-0.383655	-0.510442	0.8929	1.25741	-0.0282628	0.40988	0.159862	0.687054	1.1071	-0.545203	-1.51724	0.194972	0.5141	-0.311558
PCDHB5	-0.0757972	0.650223	2.09895	-0.355892	1.94652	0.223953	0.119284	-0.0914383	0.242997	-1.67868	-0.412724	-1.12637	-0.23224	-0.393147	0.202995	0.144253	-1.58026	-0.254198	-1.11365	-1.52272	-1.4209	-0.0855103	0.144569	1.46217	2.37294	2.40904	0.0943876	-0.246932	0.328484	0.197094	-0.334921	1.33449	-1.12032	0.185536	-1.62317	-0.328938	-0.493231	0.29129	1.11981	0.786875	-0.0879149	-0.700183	0.589545	0.125207	-1.35821	-0.548126	0.277912	0.218134	-0.368398
PCDHB7	-0.742373	0.923547	-1.63658	-2.23646	1.56217	-0.468367	-0.281061	0.993103	2.42335	-0.821826	-1.63374	-0.497325	0.166496	-0.577852	0.71449	1.3783	-0.255031	-0.246546	-3.1148	-1.67661	-1.15241	0.847293	-0.824429	0.865401	-0.614412	1.56808	-0.374474	-0.167402	0.392428	-0.149905	1.48394	0.981097	0.475268	0.430187	-1.7457	-0.18579	-0.392253	-0.101522	1.56845	1.30374	-0.469525	0.160966	0.827206	0.561475	-0.207905	-1.67742	0.158086	1.25907	-0.996042
PCDHGA10	-0.541762	1.00007	-1.03091	-2.99492	-1.40098	0.936001	0.120625	-0.33819	-0.351522	-0.416446	-1.63732	-0.611547	0.3347	-1.3892	-0.108571	-0.510602	-1.78807	-0.597516	-2.05116	-1.33944	-1.08721	-0.325048	-0.539474	0.982335	-0.715621	0.91958	-0.613959	-0.640247	1.51042	-0.81733	0.630738	1.02623	0.381256	-0.186301	-0.363698	-0.704201	-0.0147564	-0.311957	1.51246	-1.1377	0.49828	-0.429278	0.585967	1.13652	-0.170539	0.450816	1.05588	2.34954	-0.190644
PCDHGA2	0.827893	-0.522126	-0.204269	-2.45562	1.00239	1.3076	-0.514375	-0.100117	-0.286037	-0.75957	-1.73969	0.230836	-0.233814	-0.215901	2.05129	-0.651115	-0.496367	0.118023	-0.933235	-1.13745	-1.58	0.0862131	-0.497078	1.85885	0.0342026	3.29333	-0.169995	-0.355169	1.83858	0.00826053	1.82409	1.05261	0.171508	0.204932	-2.37411	-0.339189	-0.690878	-0.053473	1.54909	0.610596	-0.0779548	-0.288235	0.31998	0.0617791	0.0651481	-0.858379	1.64006	0.659248	-0.912927
PCDHGA7	-0.286485	0.399336	-0.093717	-2.16483	1.88812	-0.447047	-0.564098	0.351763	0.431577	-1.03324	-2.0071	-0.777611	0.476196	-0.784647	2.24279	-0.706256	-0.571305	0.371511	-1.97874	-2.05049	-0.0780252	0.792044	0.0053313	0.0765235	-0.604638	0.394872	-0.607455	-0.295549	2.53679	-0.576313	1.2423	0.640621	-0.141297	-0.506815	-2.12043	-0.545813	-0.712026	-0.120971	0.862388	1.78463	0.81204	-0.0714344	0.43439	0.0160733	0.490364	-0.16889	1.42645	0.960666	-0.226851
PCDHGB4	0.855946	-0.53173	-0.612039	-0.231191	1.92899	-0.715916	-0.0436918	-0.180688	-0.00620142	-1.14181	-1.48331	0.624066	0.17489	-0.791221	1.72129	-0.438105	-0.912512	0.0863003	-2.16316	-2.08153	1.65399	-0.737029	-0.0809275	1.24619	0.405247	1.81173	-0.435747	-0.172655	1.38557	-0.856273	1.29529	0.789995	-0.430793	-0.280343	-2.15234	-0.370272	-0.527083	-0.290378	1.13733	1.78044	-0.30091	-0.214745	0.0171414	-0.215314	0.201275	1.88392	1.06817	0.521304	-0.393521
PCDHGB5	0.825392	-0.407977	0.516301	-0.330745	-0.487973	1.11007	-0.00187531	1.54665	1.49411	-2.30188	-1.89056	-0.489683	-0.108186	1.22121	1.61068	0.76345	-0.780063	-1.02564	-1.51197	-1.67338	-1.89561	0.47898	-0.108068	0.893555	-0.277925	0.889289	-0.976754	0.349506	1.5535	-1.63074	0.671057	1.07032	-1.05602	-0.0487836	-2.59681	1.09743	0.685073	-1.63374	0.88953	-0.782007	0.0698545	0.846759	-0.0246509	1.55618	-0.704916	-1.29852	1.4778	-0.742188	-1.13103
PCLO	0.629768	-0.31534	-2.99046	-0.808341	0.0107555	0.570547	-0.366554	-0.711674	0.953294	-0.812081	1.17072	0.590949	-2.0125	-0.649412	-3.76149e-05	-1.08006	0.288915	-0.570056	-0.72251	-1.19839	-0.974753	1.24371	-0.205998	-0.416186	-1.99192	0.0509159	0.49677	-0.12607	0.549149	0.514953	-0.50707	0.0503499	1.53576	-0.215208	0.894865	-0.243501	0.0709575	-0.409884	0.949632	-0.88437	0.367872	-0.449241	0.0575774	0.514824	-0.444955	-0.220407	-0.288649	0.993519	-0.507691
PCOLCE2	0.0510151	0.235731	0.315951	0.348744	2.54838	-0.265515	0.1075	0.186184	0.994572	1.28154	-1.0223	-0.841525	1.86872	1.51324	-0.0120699	-0.544296	-1.00095	0.38362	-0.0408994	0.855515	0.799699	-0.842331	1.02047	2.41751	0.939357	-0.689142	0.600412	0.392114	1.35969	0.145025	-0.802296	-0.126958	-1.42438	1.74868	1.46533	-0.572268	1.62704	-0.343292	-0.839148	2.44359	-0.666895	-0.859882	1.63142	-0.579019	-1.37766	-0.884388	-0.528245	0.386397	-0.793902
PCSK6	0.706505	-0.470643	0.759448	-0.708647	-0.00572701	-2.20249	0.421083	-0.0331607	0.519982	-0.192584	-0.656825	0.324874	0.521569	0.509777	0.98352	0.132477	0.419227	-0.354841	-0.798296	-0.104667	-0.136223	0.574174	-0.698104	-0.0574321	0.45862	1.04039	0.564066	-0.347451	0.674313	1.32955	0.988112	0.121503	1.58498	1.04104	-0.600727	0.770172	0.232603	0.966759	-2.06764	-1.4589	-1.92953	0.760988	-1.02614	0.420857	-2.78146	-0.753736	-0.691901	0.354848	0.0935644
PDE1A	0.970724	-0.632922	-0.0975057	-1.55068	-0.20461	-0.71859	0.29779	-0.278745	0.122535	-0.85661	-0.703164	-0.385272	0.0888469	-1.72199	-0.354011	0.19962	-0.40388	0.477829	-1.21419	-1.98981	-1.13521	1.04964	-0.318243	1.08892	-2.99757	0.220942	1.15983	0.171487	1.05389	0.969668	-0.85769	2.29522	0.00203121	0.822074	-1.6881	-0.692868	-1.09446	-0.52951	-0.111919	-1.89287	4.87113	-0.23984	2.20693	-0.413946	-1.29997	-0.66548	-1.29349	0.0884793	-0.438268
PDE6B	0.825335	-0.741802	-0.688667	-0.362295	-0.233041	-2.07531	0.370589	-1.13639	1.08642	-1.01447	-0.927228	-0.548488	0.478365	1.93761	-0.0691788	0.241332	1.7625	0.226184	0.428191	1.2846	0.293694	1.06628	-0.0257527	0.652935	1.26672	0.171569	0.924318	-0.469886	0.0731108	0.734483	-1.06915	0.427416	-1.98812	0.766693	0.11406	0.496889	-0.416734	-0.54224	-1.28815	-2.12202	-0.159872	1.34191	-0.866205	-0.103285	2.03172	1.12616	1.25329	0.358982	1.14003
PDK4	0.805066	-0.491758	-0.777081	-2.02981	0.542277	-1.36905	0.724032	-0.00106777	-0.227203	0.294273	0.133728	-0.924575	1.64513	-1.00057	-0.0545431	0.386807	-0.440069	0.435649	-1.44285	-0.925344	-0.0882471	-0.316484	0.458306	3.82005	-2.20961	-0.147077	0.884421	0.238093	3.54355	1.35304	0.893229	1.85001	0.558096	2.62313	-1.47914	0.595005	-0.534205	0.0581145	-0.626812	0.101782	-0.207067	-0.60072	1.80315	-1.49127	-0.392766	0.193006	-1.15215	0.150902	-0.696016
PDZD4	0.230367	0.350607	-1.81277	-0.311567	1.02285	0.187613	-0.587106	1.0959	-0.546801	-0.447989	1.80514	-1.74619	0.758051	-0.741183	-0.784036	0.400797	-1.93913	0.287769	-0.925833	-0.545764	0.035513	-0.347777	-0.468567	1.09425	-1.24797	-0.769226	-0.372792	-0.273817	0.0904057	0.215524	-0.112427	0.828084	-0.0462168	0.470265	0.594229	-0.502228	-0.20104	-0.0323384	-0.992765	-0.371349	-0.95669	-0.18287	0.873085	-0.634417	-1.10478	-0.871443	-0.378365	0.586886	-0.71471
PDZK1	0.887773	-0.758834	-0.947755	-0.832991	-0.802468	0.0218118	-0.334018	-0.991651	-0.984382	-1.68017	0.249443	0.317987	-0.738783	-1.2061	0.384946	-0.789088	1.85492	0.850109	-1.85133	-1.19714	-1.69251	0.663989	-0.201183	-0.0041326	-0.796674	2.06384	-0.118907	-0.745252	0.670642	0.889913	0.34821	-0.216621	2.03317	0.377151	-0.926341	0.327875	-0.311987	-1.48868	-0.746965	-0.558595	-0.976505	-0.765428	-0.87267	1.1184	0.265316	-0.903864	-0.220437	0.821589	-0.972847
PEG10	0.687072	-0.467544	0.834549	0.749921	0.805791	0.627613	-1.1846	-0.619202	0.30267	-1.52332	-0.0884986	0.996026	0.280324	0.32742	0.273222	0.573448	0.260827	-1.3448	-0.722606	0.390936	0.361591	1.05125	0.586679	-1.18898	1.10889	-1.25354	0.301012	-1.14812	1.08248	-1.04063	-1.44227	0.586308	-0.936424	1.00215	0.962671	0.634567	0.224753	0.0073641	-0.0916688	0.0292215	-1.43532	-1.24447	0.801458	0.100936	1.39821	1.20511	1.56884	-1.35175	-0.423645
PEG3	-0.635089	1.12171	0.836039	1.67445	2.27144	-0.279714	-0.0877893	1.19864	0.0745723	0.167256	2.19119	-0.570975	1.26384	2.58717	0.189688	-1.23341	-1.44264	-0.146287	-1.44663	-0.935571	-1.89837	0.517081	0.162836	0.00283253	0.917334	-0.865161	2.59207	-0.843682	0.0592458	-0.526796	0.536104	0.438902	1.07405	0.29921	-2.29051	-0.623831	-1.1595	-0.911132	-0.88568	1.39666	-0.363249	-0.24367	0.263447	-0.719214	0.0479303	1.41447	0.0403378	-0.233876	-1.45645
PFKP	0.720301	-0.485504	1.66489	1.32337	1.60356	-0.0489539	-0.288291	1.86236	1.11105	0.936329	-2.29437	-1.61066	0.673172	1.4321	-1.0539	1.10559	0.0738421	-0.169228	1.62476	1.10055	1.69576	-1.58376	-1.26079	-0.591185	2.18295	-0.3914	0.0971909	1.30874	0.00663606	-0.467278	-0.204269	-0.15548	-0.463755	-0.252736	-0.277002	-0.376928	0.563906	1.83788	0.273234	1.1952	0.940371	-0.444207	0.163096	-0.636113	-1.34842	2.36265	1.25314	0.124037	0.46662
PGAP3	-0.744162	1.13495	-1.01779	-0.437081	-0.500822	-0.0191611	-0.144255	1.96556	-0.845489	-0.699068	0.589861	0.507484	-0.45348	-1.0412	0.184956	-0.777493	-0.0874204	-0.116233	-0.476441	-0.930693	-0.619682	-0.409713	0.092895	-0.213049	-0.0859141	-0.154727	-0.104209	-0.682933	-0.171452	0.0340998	-0.503979	-0.314048	0.00783603	0.860441	-0.989192	-0.633228	0.245276	-0.0577427	-0.270126	-0.094625	-0.64012	0.0884807	1.84633	0.126479	0.804159	-0.485613	3.765	0.372598	-0.720854
PGBD5	0.356099	0.143889	4.88362	2.01359	-0.164474	0.233109	0.391544	-0.271637	2.04395	-0.735651	-0.33661	-1.38779	0.742972	-0.0612992	-0.15933	2.34867	-1.33194	-0.0544853	0.790051	2.81918	0.256567	-0.900275	-0.434052	-0.702436	-0.308084	-0.391977	-0.407549	-0.000798645	0.0026304	-1.20059	-0.949506	-0.190562	1.72392	0.0690373	0.233743	-0.904484	1.39092	2.40335	0.131161	0.381881	-0.549634	-0.497321	-0.335108	-0.519544	0.125296	-1.58319	-0.38927	-0.375281	0.0595897
PHEX	0.66284	-0.177683	-0.715214	-1.02901	-1.49354	0.313855	1.10156	1.88546	-0.543352	-1.55744	-1.31652	0.23642	0.723659	0.509477	-0.502903	0.166007	1.59156	0.701467	-1.16333	-0.90707	-0.543621	0.071156	0.495771	-0.377956	-0.238775	0.093728	0.274766	-0.475116	0.310871	0.544646	-0.00788087	0.285241	-1.7925	-0.31854	0.661256	0.192965	0.286667	0.50821	-0.570743	0.658821	0.34393	0.258603	-0.00440323	0.0900417	-1.91405	-0.845274	0.89388	0.786924	0.104156
PHGDH	-0.659904	0.912554	0.566855	2.19734	1.20823	-0.0945077	-0.85114	0.590997	1.24588	0.282652	-1.94232	-0.183904	0.970974	1.46756	-1.37678	1.47872	0.283336	-0.415543	1.54399	2.21991	-0.0400239	-0.592379	-1.30367	1.14605	2.20771	-1.46555	-1.36676	0.710907	-0.564182	-0.830241	-1.69208	-0.509794	-0.0564531	-0.380167	-0.0947396	0.475505	1.45846	0.972931	-0.136679	1.93894	-0.411751	-0.502974	0.389714	-0.124499	1.24963	0.709187	-0.374348	-1.18978	-0.130356
PHLDA2	0.883337	-0.340427	0.641335	-1.04621	-0.921592	0.146827	-0.520331	0.84956	-0.504166	-2.04447	-1.24236	-0.201356	-1.33087	-0.0389065	-1.68328	1.54273	1.25121	0.540851	1.44734	1.96598	1.23649	-0.995814	-0.448587	-0.218831	0.713225	-0.014325	-0.328991	0.119387	0.615981	-1.43986	-0.694193	-1.01849	1.90635	-0.0921685	-0.129882	0.0439849	-0.685308	0.18313	1.51803	-0.301181	-1.11134	0.491642	0.0613897	1.07662	-1.43891	-0.475592	1.12579	0.0186888	-0.351144
PI15	0.937268	-1.18119	-0.523443	-1.00196	-0.30737	-1.7386	-0.125682	-0.31862	0.549595	-0.955719	1.49895	2.09573	-0.748256	-0.939864	-0.209748	1.2218	2.44043	0.108112	-0.0738026	-1.62816	-0.106567	2.96161	-0.854108	0.819361	0.55722	0.370874	-0.194516	-0.188947	-0.279332	-0.622814	-1.72207	0.637228	-0.313731	-0.308695	-0.241471	-0.515219	-0.236517	-0.24129	-1.26246	-1.00341	-0.856098	2.11556	0.236092	-0.567114	-0.0144465	-1.52608	-1.04386	0.0887967	0.30512
PIFO	0.382265	-0.550924	-0.280461	-0.496704	-1.12724	-4.37035	0.112495	-1.11767	-0.600713	-0.199191	-1.39231	0.479787	-0.106901	-0.969299	0.242024	-0.668134	3.34802	0.285538	-0.885367	-1.1101	0.261253	0.811178	0.99302	0.513575	-0.498545	0.96571	-0.363587	-0.27702	0.541576	0.806826	-0.336581	0.612015	-0.706217	-0.186043	-0.474619	-0.649367	-0.496421	-1.11701	-2.71476	-1.0203	-0.342585	1.56093	-0.598036	0.412823	0.789562	1.49279	-1.34433	0.905079	-0.868819
PIP5KL1	0.779081	-0.324671	-0.432013	-0.439846	-0.045555	-0.958707	-0.695315	-1.05541	0.0846335	0.946465	-2.12878	0.400113	0.492755	-1.24972	0.591812	1.12846	1.29589	1.10549	0.521031	1.09614	-0.355556	-1.01817	1.00036	0.637513	0.672395	0.294169	-0.960193	-1.19496	0.150447	0.201594	0.18994	0.0500786	0.623012	0.579938	-0.101116	0.111945	-0.10653	0.19667	-0.487556	0.610129	0.215529	0.731371	-1.20699	0.37292	2.17415	0.55691	-0.547013	-0.557992	-0.702782
PITX1	0.453586	-0.0589845	-0.387444	0.36996	-0.386937	-0.753525	0.914381	1.25428	-0.170251	-1.00049	-1.97804	0.770165	-0.542012	0.612526	-0.85469	0.243421	-0.619	0.339032	0.967078	1.09912	0.303647	-0.47267	0.369078	0.773883	1.11221	0.46914	0.882173	0.164145	-0.242813	0.70794	-1.94166	-0.670431	-0.336921	0.155377	-1.15313	-0.136577	0.372385	1.39777	0.939361	0.616624	0.209771	-1.06942	0.408866	0.595497	0.39273	-2.36902	-0.869839	1.2178	0.63319
PKIB	0.75208	-0.477922	-1.13578	-1.14382	-2.15549	0.0520765	-0.717446	-1.34672	-0.486541	-1.10481	0.807595	1.07494	-1.0028	-1.53974	-0.964556	0.383267	0.411739	0.253457	-1.81368	-0.680524	-1.33205	0.53378	-0.203274	-1.0514	-0.535913	2.43655	0.156914	-0.365587	0.614856	0.105412	-0.311603	-0.475318	1.86349	0.522584	-1.1551	0.424155	-0.528862	-0.917483	0.273382	-1.32465	0.452784	0.343058	-0.460784	1.38082	0.0553941	-2.27543	-0.0823431	0.742086	-1.26782
PLA2G7	0.873943	-0.469593	-0.827734	0.979158	0.663669	-1.33597	0.935857	1.26823	1.15247	1.10539	-1.63174	-0.381456	1.15829	-0.0868608	0.523641	0.338318	-1.28091	0.535899	2.36554	-0.561246	1.78093	-1.86216	-0.988877	-2.26903	-0.166806	-1.79965	-0.771863	1.5735	0.383313	-1.12692	-1.45656	-0.0645148	-0.782575	0.418019	0.417244	-0.226843	0.32828	0.853394	0.282493	-0.415983	0.0507819	-0.474404	-0.260239	-1.903	-0.842781	-2.12408	-0.369304	1.11252	1.16696
PLAC8	0.846926	-0.511281	-0.549485	2.50109	0.111223	-0.468645	-0.235115	0.29858	0.490204	0.40717	-1.26889	-1.82386	1.09255	0.815772	0.270863	-0.315594	-0.77076	0.489475	1.05994	-0.0113735	1.95598	-0.262353	-1.53738	-0.262769	-0.295968	-0.886171	0.832643	1.26575	0.270841	-0.186435	-3.49844	0.0850488	-0.814204	-0.148055	0.464965	-0.530929	0.759408	0.559076	-1.06899	-0.85606	0.647232	0.550118	0.301571	-0.595623	-2.62439	-0.30882	-1.09958	0.0716344	1.89299
PLAG1	1.10187	-0.546843	0.231866	1.46377	0.060669	-1.46762	0.898014	-0.554258	2.00828	-0.231608	-1.72854	-0.585813	0.86221	0.879578	0.0909574	1.6786	-1.04068	0.243779	-1.8633	-0.661177	1.53661	-0.237223	0.547485	0.100063	-0.979265	-0.563447	-0.260342	-0.396652	-0.156668	-0.0663034	-0.660315	0.483237	-0.590908	0.0522319	2.05325	-0.592284	1.5612	-0.524782	0.974689	-2.60714	-0.179431	-0.705447	0.603592	0.930711	-0.959211	4.3618	-0.935519	0.168643	-0.0421265
PLAT	1.02658	-2.59377	1.80067	-1.43975	-0.886453	-0.0221534	-0.573507	-0.677928	-0.741228	-0.797116	-1.14833	0.406659	-0.166011	-1.40177	-0.925878	1.17661	1.35583	0.288281	-1.95088	-1.07698	-1.16768	-0.0687476	-0.0637145	-0.0652291	-1.05146	1.58846	-0.247622	-0.290526	0.527963	-0.759903	2.11225	0.0686571	2.19503	0.141478	-1.4923	0.950373	-1.00886	-0.525038	-0.938344	-1.64886	0.591888	0.0557253	-0.149898	0.491923	-1.04419	-0.574773	-0.178375	-0.167294	-0.995489
PLCB1	0.217456	0.218854	1.02785	-1.98099	-0.165615	0.561694	-0.736472	0.632758	-0.347303	-0.21518	-0.0564403	0.694175	0.148077	-0.30069	0.45212	0.072867	-1.29909	-0.0927583	-1.19914	-1.23111	-1.73514	-0.0948422	2.14111	1.03358	0.266695	-0.27017	-0.603162	-0.174499	2.05423	-0.442434	-0.900906	1.53097	-1.53238	0.111601	-1.6658	1.27391	-1.37133	-0.170448	0.784594	-1.54691	-0.65527	-0.620808	0.83914	-0.49271	-3.02108	0.24941	-0.59688	1.14843	-0.437165
PLCB4	0.67983	-0.419545	0.336179	-0.113523	0.930349	0.353242	0.284452	1.70686	0.900288	-0.117216	-1.35649	0.424676	0.937512	0.956104	-0.48464	-0.489043	-0.838503	0.427343	-0.0323095	0.326672	-2.47865	0.299734	0.226702	0.206475	-0.00932234	-0.0867347	-0.260358	0.305568	0.378605	-0.331139	0.560712	0.680575	-2.09483	0.0899887	1.65556	-0.601684	0.59163	0.223066	0.984835	1.18762	1.06696	-0.57853	0.649859	-0.149511	-0.332024	0.660809	-0.332774	-0.912509	-0.0136669
PLCD4	-0.405546	0.649538	-0.764801	-1.12476	-0.427519	-0.606822	0.983749	-0.500696	-0.981794	-2.00796	2.61375	-0.0188607	-0.514211	-1.27429	-0.338115	-1.00934	1.82523	0.594658	-1.15047	-1.95188	-1.40706	1.08277	-0.242355	0.00345417	-1.9018	0.492062	1.06687	-0.148683	-0.844887	0.648322	-0.570335	0.0760626	-0.235603	-0.314351	-1.56009	-0.934303	-1.51693	-1.34144	-1.25775	-1.10099	0.140441	1.3962	-0.317488	-0.266035	1.53064	-1.34625	-0.0124826	-0.353825	-1.00738
PLCH2	-0.604013	0.538362	0.795414	0.201726	0.415116	-0.963573	0.40728	0.148839	-0.660442	-1.10693	-0.88216	-1.84273	-0.0105027	-1.26894	-0.215351	-1.01256	0.883249	-0.0282739	-0.877284	-0.308782	0.475706	0.702824	-1.23286	-0.451887	0.426913	-0.602775	0.183146	-0.391325	0.398213	-0.578213	-2.38593	0.453478	-0.79618	0.283354	0.567341	0.766681	1.04956	-0.154685	0.752198	2.43804	-0.976186	1.06947	-0.106921	1.06578	0.403838	1.24987	-0.429	-0.00828937	-0.0745384
PLEKHB1	0.454894	-0.341901	0.887069	-0.0427034	1.21668	-2.19261	-1.50417	0.102394	2.14645	-0.940951	-0.301512	0.966994	0.407051	1.83839	-1.28201	2.10819	0.903715	-0.420381	-0.497905	2.15752	-0.96991	0.310067	-1.72769	-0.789032	1.17501	0.394211	-0.513013	-1.2626	0.291172	-0.622765	-0.749294	-0.721445	-0.970078	0.561575	1.75698	-0.504372	1.64327	-0.057654	-1.85469	2.05249	-0.223616	0.962941	-0.939555	-0.128307	0.334079	1.66791	-0.508642	-0.27266	0.369116
PLEKHG4B	-0.556041	0.935038	-1.84708	1.16945	0.392374	0.233592	0.67893	0.351653	1.3184	1.32043	-1.93493	-1.53607	0.418361	1.97848	-0.693426	1.76607	-2.62253	-0.694121	0.39668	0.805775	1.23994	-0.173993	0.599083	0.195169	1.3008	0.862252	0.46252	1.03659	0.626199	-0.544762	-0.795098	0.552328	0.804926	-1.28966	1.06372	-0.77271	0.0303824	1.51529	-0.515565	1.66792	-1.57916	-0.912315	-0.346309	0.479735	-0.718061	1.92622	-0.191147	-1.3105	1.13312
PLEKHG6	0.307029	-0.0491256	0.958991	-0.0831818	-0.934371	0.178404	-1.26435	-0.027635	-0.527302	2.08653	-2.15827	0.73849	0.298044	1.97951	-0.160973	0.259704	0.447346	-0.334771	1.45164	2.15744	0.160269	0.184771	0.256149	1.32502	3.67812	-0.112756	-0.684955	-0.384321	0.258493	-0.563509	-0.345001	-0.0924245	-1.57128	0.621302	1.42717	-0.741569	1.71607	0.506606	-0.301455	0.761241	0.102035	1.28545	0.263751	-0.685975	-0.0776321	0.782291	0.404305	-0.00293555	-0.252911
PLEKHH2	0.575758	-0.646042	-1.04741	-1.44669	1.44349	-0.436198	0.308087	0.510756	-0.390687	0.151432	-0.951377	-1.95247	1.07708	-1.9514	-0.611337	-0.285388	1.58237	0.748545	-2.03148	-1.67775	-0.166536	0.350327	-0.282487	0.936736	-0.204711	1.51722	0.221397	0.394752	0.867608	2.16746	-0.543263	1.65136	-0.900341	0.0972079	-2.9009	0.42286	-0.355709	0.57929	-0.918312	-1.76029	-1.1214	-0.12889	1.48342	0.375229	-1.13657	0.427891	-0.162815	1.11699	-1.5252
PLIN1	-0.0481911	0.394936	0.677123	-0.780334	-0.385562	-0.0568089	-0.0618483	-0.0286232	-0.0583037	0.310612	0.252065	-0.019595	0.2808	-1.37397	-0.791861	-1.60702	-0.571244	0.714607	-0.114525	-0.857393	-0.563198	-0.506166	1.49674	3.77832	-1.86379	-0.326074	1.14548	0.552856	1.4577	0.6079	-0.629506	0.15208	-1.16275	1.89553	-4.81972	0.0176957	-2.06995	-0.53224	-0.32021	-0.279616	-0.443132	0.180744	2.51822	0.344283	-0.0103072	-1.25757	-0.356854	0.865579	-0.980968
PLIN4	0.522983	-1.31512	0.591079	-1.07343	-0.554632	0.0148098	0.205999	0.240847	-0.0573714	0.268987	0.422851	-0.891349	0.535357	-1.68738	-0.810096	-0.680085	-0.784608	0.43117	0.0571655	-1.09701	-0.513615	-0.542507	1.39008	3.64195	-0.579411	-0.615017	1.21068	0.568062	1.07696	0.162369	-1.46879	-0.0660909	-1.41264	2.39102	-1.70874	-0.572869	-0.594385	-0.45392	-1.22509	0.229989	-0.508041	-0.295474	2.3846	0.0776652	0.454938	-0.754471	-0.299394	0.811683	-0.793974
PLIN5	0.293695	-0.23296	-0.302903	-1.6579	-0.823444	-0.323941	0.562183	-0.756159	-1.19667	-0.749498	1.81576	-0.123954	-0.566243	-1.64376	0.937173	-0.165084	0.0493195	0.367095	-1.22751	-0.749634	-0.849963	1.0771	0.015934	1.43525	-0.285165	0.590746	1.18834	-0.802736	0.200254	0.799464	-1.29271	0.149383	-3.77434	0.705971	-0.676128	0.251893	0.0708268	-0.261551	-0.514298	-0.363902	-1.20729	0.992613	0.736498	1.19747	1.25528	-0.692523	-0.706437	0.982875	-0.337925
PLXNA4	-0.613445	0.724707	-0.664171	-1.17052	-0.956646	1.23847	-0.279362	0.02435	0.962837	-0.815483	-1.80529	-0.903199	0.213206	3.69388	0.383781	-1.42682	-1.76084	0.0396791	-0.940759	-1.92043	-0.792794	0.143893	0.781561	2.65247	-1.20223	0.163632	0.587506	0.0642539	0.927542	-0.355959	-0.318318	0.565945	0.699151	1.78323	1.35517	-0.648736	0.189514	0.0998609	0.454691	1.18805	-0.0751236	-0.356998	1.57941	0.633366	-1.82678	-0.463208	0.013835	0.105821	-0.665441
PM20D2	0.823352	-0.47428	1.12743	0.314406	0.00191761	-1.19367	-0.729006	-0.918757	2.4356	1.34054	0.423525	-1.20758	0.0666979	1.87261	0.458778	1.00927	-1.97437	-0.228882	0.490421	0.550429	0.751952	-1.14219	0.0180119	-0.153005	-0.752286	-0.565376	-0.464312	0.298524	-0.139991	-0.698687	-0.280152	0.497773	1.55468	-0.685015	2.10498	-0.767425	1.22244	1.47769	0.39246	1.18355	-0.4966	0.547444	0.467537	-1.02139	-2.40353	1.23844	-1.32816	-0.751128	2.25151
PMAIP1	0.799989	-0.421223	0.152461	-0.154986	-0.735013	-2.25386	0.56052	-1.35689	1.81644	-0.485945	-0.519846	-0.0571535	-0.90653	0.297076	-0.298972	0.372803	0.561802	-0.438731	0.364986	0.491842	0.175934	1.48558	-1.05882	0.824782	-1.28585	0.456077	0.185751	-0.336054	0.614364	0.846598	-0.977943	0.859994	1.25311	-0.581446	3.38312	0.45267	0.883945	0.276973	-1.56173	0.0519274	-1.06615	0.427901	-1.56247	1.20897	-2.78924	-3.02993	-1.15236	1.34681	0.148602
PODNL1	0.165303	-0.174805	-0.604611	-1.15966	-0.451859	0.0347277	0.246053	0.451582	0.181377	-1.29765	-2.49977	-1.75605	1.24478	-0.895381	-0.183164	0.024434	-0.230932	0.443174	-0.11349	-0.135279	-0.0650015	0.366095	0.550778	-0.26854	0.168368	-1.53896	0.566579	0.180475	-0.31816	-0.317968	0.541862	0.575957	-0.0308536	0.821564	-0.908394	0.538478	0.413928	0.431958	-0.397003	4.1373	-0.236793	0.102212	0.18533	0.33586	-0.651284	-1.58454	0.897619	0.135795	-0.915166
PON3	0.816722	-0.328435	-0.470022	0.0172243	-2.66886	1.58045	-0.58816	-0.0171332	0.440808	0.0194074	-1.04488	0.587512	-0.418654	-0.597757	-0.561829	0.48883	1.29641	0.584715	0.972373	0.469662	0.650812	-0.786043	-0.689663	-0.198816	0.452131	1.21781	-2.70308	0.595176	0.370508	-0.0752386	-0.683919	0.4835	1.24244	0.97467	1.3452	0.696872	0.257089	-0.687002	1.95047	0.488204	1.3968	-0.0946552	0.794362	0.67097	-2.65658	-0.331163	-0.905964	0.419538	-0.583377
PPARGC1A	-0.370568	1.07942	-0.0699025	-0.427103	2.19423	-0.19023	-0.149622	1.80825	0.0396991	0.236028	-1.51771	-2.70031	0.913949	-0.962186	-0.196363	-0.592061	-0.508408	0.0400578	0.132021	-2.70269	-0.985753	-0.063012	0.693784	0.476872	0.959873	-0.829068	0.0827066	-0.203548	1.26362	0.0674746	-0.0766045	0.832838	-0.631118	0.243129	-0.626879	0.394818	0.688402	0.416998	-0.112201	-2.68019	-0.144194	-0.487746	1.04202	0.30507	-0.77543	-2.70292	0.240655	-0.611668	0.413645
PPFIA4	-0.457646	0.65675	0.31149	-0.749114	2.32114	-0.785314	-0.0918308	1.01856	0.595397	0.824987	-0.180198	-0.282152	1.73843	0.114613	1.09078	0.679658	-0.939088	0.388627	-0.159818	-0.589944	0.672382	-0.742433	-0.597125	-0.813503	0.978139	0.795236	-0.238008	0.0549018	-0.525248	0.268573	-0.19603	-0.684181	-0.424457	-0.0837705	-0.479612	-0.913819	0.763461	1.02451	-0.916066	1.26879	-1.9153	-0.083591	-1.06069	-0.533422	5.16505	0.959539	-0.493029	-0.0553502	-0.651023
PPM1J	-0.679418	0.926209	-0.023367	0.91279	-0.479959	-0.61217	0.67747	-1.54234	-0.836598	-0.480701	0.44162	0.164948	0.62544	0.708737	1.03946	-0.618916	1.20409	0.962875	-0.0636125	0.0703246	-0.363231	0.718727	0.958836	-0.205278	0.851926	0.945137	-0.111165	-1.26753	4.60958e-05	0.72286	-0.667849	-0.123261	-0.47261	0.425883	1.04051	1.50275	-0.596491	-0.727014	-1.1798	-0.13995	-0.171332	0.588511	-0.904523	1.34657	2.11534	-1.52554	-0.271477	0.828083	-1.23634
[truncated: 298 more rows]
[truncated: 72 more columns]

## Sheet: GSEA analysis
GSEA analysis examining luminal vs. basal gene expression signatures in MSigDB comparing NRAS overexpressed and control SUM225 cells
Gene Set	Description	Link	EnrichmentScore	Normalized Enrichment Score	pValue	FDR	Size	LeadingEdgeNum	LeadingEdgeGeneSymbol
[truncated: 19 more rows]
